# Supplementary material for: Cytosine methylation of mature microRNAs inhibits their functions and is associated with poor prognosis in glioblastoma multiforme
Source: Mol Cancer. 2020 Feb 25;19:36. doi: 10.1186/s12943-020-01155-z (PMC7041276; doi:10.1186/s12943-020-01155-z)
Supplement: Supplementary file 3 — Additional file 3. Statistical analysis of BS experiments. [file 12943_2020_1155_MOESM3_ESM.xlsx]

## Sheet: Sheet1
	converted samples			non-converted control samples
	BS1	BS2	BS3	noBS1	noBS2	noBS3
NGS sequencing
nb sequenced reads	37247286	52653818	49049335	18683213	20236756	18976661
Mapping & Filtering
nb reads PF*	33154309	47592483	44135088	16945497	18439311	17259163
% reads PF*	89.0113	90.3875	89.981	90.6991	91.1179	90.9494
nb reads PF mapped on miRNAs**	103640	93236	105960	1174958	1370881	847098
% reads PF mapped on miRNAs**	0.312599	0.195905	0.240081	6.93375	7.43456	4.90811
nb identified miRNAs	644	649	659	851	868	807
nb expression-filtered miRNAs***	114	122	118	[intersection : 102]
Statistics
nb of miRNA with covered CA, CC or CT dinucleotide	102	114	109
mean estimated conversion rate [range]	94 [70-100]	96 [75-100]	95 [72-100]
nb miRNAs with conversion rate > 95%	62	89	71
nb converted miRNAs with CG	22	28	23	[intersection : 17]
% methylation [range]	7,7 [0-24]	8,7 [0-27.5]	9.2[0-28]
* adaptor removal and quality filtering
** 2,565 miRNA sequences in miRBase 21
*** >25 reads, present in the corresponding control condition
