# Supplementary material for: Cytosine methylation of mature microRNAs inhibits their functions and is associated with poor prognosis in glioblastoma multiforme
Source: Mol Cancer. 2020 Feb 25;19:36. doi: 10.1186/s12943-020-01155-z (PMC7041276; doi:10.1186/s12943-020-01155-z)
Supplement: Supplementary file 4 — Additional file 4. Results of BS experiments. [file 12943_2020_1155_MOESM4_ESM.xlsx]

## Sheet: BS1
id	mir_name	nb_tags	pct_meth	nb_tags_control	NB_CG	length	mirmat	conversion_rate	chr	start	stop	strand	ID
hsa-mir-320c-2	hsa-miR-320c	93	0	19	0	20	aaaagcuggguugagagggu	0.935483870967742	chr18	24321686	24321735	+	MI0008191
hsa-mir-21	hsa-miR-21-5p	1870	1.22994652406417	251283	0	22	uagcuuaucagacugauguuga	0.82484756097561	chr17	59841266	59841337	+	MI0000077
hsa-mir-21	hsa-miR-21-3p	70	5.71428571428571	300	1	21	caacaccaguCGaugggcugu	0.82484756097561	chr17	59841266	59841337	+	MI0000077
hsa-mir-93	hsa-miR-93-3p	0	0	27	1	22	acugcugagcuagcacuuccCG	0.997442455242967	chr7	100093768	100093847	-	MI0000095
hsa-mir-93	hsa-miR-93-5p	147	6.80272108843537	294	1	23	caaagugcuguuCGugcagguag	0.997442455242967	chr7	100093768	100093847	-	MI0000095
hsa-mir-432	hsa-miR-432-3p	0	0	0	0	21	cuggauggcuccuccaugucu	0	chr14	100884483	100884576	+	MI0003133
hsa-mir-432	hsa-miR-432-5p	1	0	0	0	23	ucuuggaguaggucauugggugg	0	chr14	100884483	100884576	+	MI0003133
hsa-mir-320b-2	hsa-miR-320b	1687	1.1262596324837	184	0	22	aaaagcuggguugagagggcaa	0.989234081820978	chr1	224257004	224257141	-	MI0003839
hsa-mir-1276	hsa-miR-1276	2	0	0	0	20	uaaagagcccuguggagaca	0.5	chr15	85770496	85770578	-	MI0006416
hsa-mir-92b	hsa-miR-92b-3p	10	100	880	2	22	uauugcacuCGuccCGgccucc	0.856521739130435	chr1	155195177	155195272	+	MI0003560
hsa-mir-92b	hsa-miR-92b-5p	145	21.3793103448276	162	3	22	agggaCGggaCGCGgugcagug	0.856521739130435	chr1	155195177	155195272	+	MI0003560
hsa-mir-99b	hsa-miR-99b-3p	1	0	303	2	22	caagcuCGugucugugggucCG	0.910891089108911	chr19	51692612	51692681	+	MI0000746
hsa-mir-99b	hsa-miR-99b-5p	122	27.0491803278689	6372	3	22	caccCGuagaacCGaccuugCG	0.910891089108911	chr19	51692612	51692681	+	MI0000746
hsa-mir-1236	hsa-miR-1236-5p	0	0	0	0	22	ugagugacaggggaaaugggga	1	chr6	31956839	31956940	-	MI0006326
hsa-mir-1236	hsa-miR-1236-3p	1	0	0	0	22	ccucuuccccuugucucuccag	1	chr6	31956839	31956940	-	MI0006326
hsa-mir-34a	hsa-miR-34a-5p	685	0	214	0	22	uggcagugucuuagcugguugu	0.988697788697789	chr1	9151668	9151777	-	MI0000268
hsa-mir-34a	hsa-miR-34a-3p	0	0	0	0	22	caaucagcaaguauacugcccu	0.988697788697789	chr1	9151668	9151777	-	MI0000268
hsa-let-7b	hsa-let-7b-5p	2531	0.276570525483998	7409	0	22	ugagguaguagguugugugguu	1	chr22	46113686	46113768	+	MI0000063
hsa-let-7b	hsa-let-7b-3p	0	0	268	0	22	cuauacaaccuacugccuuccc	1	chr22	46113686	46113768	+	MI0000063
hsa-mir-152	hsa-miR-152-5p	0	0	22	1	23	agguucugugauacacucCGacu	0.979780473714616	chr17	48037161	48037247	-	MI0000462
hsa-mir-152	hsa-miR-152-3p	113	0	772	0	21	ucagugcaugacagaacuugg	0.979780473714616	chr17	48037161	48037247	-	MI0000462
hsa-mir-4492	hsa-miR-4492	3	66.6666666666667	0	3	17	ggggcugggCGCGCGcc	0.888888888888889	chr11	118910708	118910787	+	MI0016854
hsa-mir-4726	hsa-miR-4726-3p	0	0	0	1	22	acccagguucccucuggcCGca	1	chr17	38719691	38719748	+	MI0017363
hsa-mir-4726	hsa-miR-4726-5p	1	0	0	0	23	agggccagaggagccuggagugg	1	chr17	38719691	38719748	+	MI0017363
hsa-mir-4306	hsa-miR-4306	1	0	2	0	17	uggagagaaaggcagua	1	chr13	99643059	99643149	+	MI0015836
hsa-mir-223	hsa-miR-223-5p	0	0	0	1	22	CGuguauuugacaagcugaguu	0.777777777777778	chrX	66018870	66018979	+	MI0000300
hsa-mir-223	hsa-miR-223-3p	1	0	0	0	22	ugucaguuugucaaauacccca	0.777777777777778	chrX	66018870	66018979	+	MI0000300
hsa-mir-6726	hsa-miR-6726-3p	1	0	0	2	20	cuCGcccugucuccCGcuag	1	chr1	1296110	1296170	-	MI0022571
hsa-mir-6726	hsa-miR-6726-5p	0	0	0	1	21	CGggagcuggggucugcaggu	1	chr1	1296110	1296170	-	MI0022571
hsa-mir-486-1	hsa-miR-486-5p	0	0	74	1	22	uccuguacugagcugcccCGag	1	chr8	41660441	41660508	-	MI0002470
hsa-mir-486-1	hsa-miR-486-3p	1	0	75	1	21	CGgggcagcucaguacaggau	1	chr8	41660441	41660508	-	MI0002470
hsa-let-7a-1	hsa-let-7a-5p	3277	0.183094293561184	70213	0	22	ugagguaguagguuguauaguu	NA	chr9	94175957	94176036	+	MI0000060
hsa-let-7a-1	hsa-let-7a-3p	0	0	572	0	21	cuauacaaucuacugucuuuc	NA	chr9	94175957	94176036	+	MI0000060
hsa-mir-125a	hsa-miR-125a-3p	168	0	127	0	22	acaggugagguucuugggagcc	0.936298076923077	chr19	51693254	51693339	+	MI0000469
hsa-mir-125a	hsa-miR-125a-5p	20	0	4005	0	24	ucccugagacccuuuaaccuguga	0.936298076923077	chr19	51693254	51693339	+	MI0000469
hsa-mir-221	hsa-miR-221-3p	124	2.41935483870968	9475	0	23	agcuacauugucugcuggguuuc	0.922518159806295	chrX	45746157	45746266	-	MI0000298
hsa-mir-221	hsa-miR-221-5p	28	0	960	0	22	accuggcauacaauguagauuu	0.922518159806295	chrX	45746157	45746266	-	MI0000298
hsa-mir-106b	hsa-miR-106b-3p	4	0	173	1	22	cCGcacuguggguacuugcugc	0.988812030075188	chr7	100093993	100094074	-	MI0000734
hsa-mir-106b	hsa-miR-106b-5p	1844	0.162689804772234	78	0	21	uaaagugcugacagugcagau	0.988812030075188	chr7	100093993	100094074	-	MI0000734
hsa-mir-4516	hsa-miR-4516	3	33.3333333333333	0	1	17	gggagaaggguCGgggc	1	chr16	2133119	2133204	+	MI0016882
hsa-mir-1293	hsa-miR-1293	50	0	102	0	22	uggguggucuggagauuugugc	0.947761194029851	chr12	50234142	50234212	-	MI0006355
hsa-mir-1268b	hsa-miR-1268b	5	100	53	2	20	CGggCGugguggugggggug	NA	chr17	80098828	80098877	+	MI0016748
hsa-mir-1291	hsa-miR-1291	11	0	99	0	24	uggcccugacugaagaccagcagu	0.917159763313609	chr12	48654444	48654530	-	MI0006353
hsa-mir-373	hsa-miR-373-5p	0	0	0	1	22	acucaaaaugggggCGcuuucc	1	chr19	53788705	53788773	+	MI0000781
hsa-mir-373	hsa-miR-373-3p	1	0	0	1	23	gaagugcuuCGauuuuggggugu	1	chr19	53788705	53788773	+	MI0000781
hsa-mir-1292	hsa-miR-1292-5p	1	0	0	3	25	ugggaaCGgguucCGgcagaCGcug	1	chr20	2652777	2652842	+	MI0006433
hsa-mir-1292	hsa-miR-1292-3p	0	0	1	4	20	uCGCGcccCGgcuccCGuuc	1	chr20	2652777	2652842	+	MI0006433
hsa-mir-20b	hsa-miR-20b-3p	0	0	0	0	22	acuguaguaugggcacuuccag	0.997928810881216	chrX	134169809	134169877	-	MI0001519
hsa-mir-20b	hsa-miR-20b-5p	3183	0.345585925227773	2	0	23	caaagugcucauagugcagguag	0.997928810881216	chrX	134169809	134169877	-	MI0001519
hsa-mir-26b	hsa-miR-26b-5p	104	0	1080	0	21	uucaaguaauucaggauaggu	0.953995157384988	chr2	218402646	218402722	+	MI0000084
hsa-mir-26b	hsa-miR-26b-3p	0	0	8	0	22	ccuguucuccauuacuuggcuc	0.953995157384988	chr2	218402646	218402722	+	MI0000084
hsa-mir-378d-2	hsa-miR-378d	41	0	161	0	20	acuggacuuggagucagaaa	0.98050139275766	chr8	93916022	93916119	-	MI0003840
hsa-mir-181b-2	hsa-miR-181b-2-3p	0	0	0	0	20	cucacugaucaaugaaugca	1	chr9	124693710	124693798	+	MI0000683
hsa-mir-181b-2	hsa-miR-181b-5p	35	5.71428571428571	192	1	23	aacauucauugcuguCGgugggu	1	chr9	124693710	124693798	+	MI0000683
hsa-mir-29b-2	hsa-miR-29b-3p	172	0	213	0	23	uagcaccauuugaaaucaguguu	0.981359649122807	chr1	207802443	207802523	-	MI0000107
hsa-mir-29b-2	hsa-miR-29b-2-5p	23	0	2	0	22	cugguuucacaugguggcuuag	0.981359649122807	chr1	207802443	207802523	-	MI0000107
hsa-mir-4418	hsa-miR-4418	1	0	0	0	18	cacugcaggacucagcag	0.88	chr1	22266239	22266300	+	MI0016754
hsa-mir-3617	hsa-miR-3617-3p	0	0	0	0	23	caucagcacccuauguccuuucu	1	chr20	45705102	45705180	-	MI0016007
hsa-mir-3617	hsa-miR-3617-5p	14	0	2	0	22	aaagacauaguugcaagauggg	1	chr20	45705102	45705180	-	MI0016007
hsa-mir-4461	hsa-miR-4461	1	0	19	0	23	gauugagacuaguagggcuaggc	1	chr5	134928039	134928112	+	MI0016807
hsa-mir-26a-1	hsa-miR-26a-1-3p	0	0	0	1	22	ccuauucuugguuacuugcaCG	0.856054836252856	chr3	37969404	37969480	+	MI0000083
hsa-mir-26a-1	hsa-miR-26a-5p	197	1.01522842639594	19972	0	22	uucaaguaauccaggauaggcu	0.856054836252856	chr3	37969404	37969480	+	MI0000083
hsa-mir-501	hsa-miR-501-3p	1	100	27	1	22	aaugcaccCGggcaaggauucu	0.666666666666667	chrX	50009722	50009805	+	MI0003185
hsa-mir-501	hsa-miR-501-5p	0	0	3	0	22	aauccuuugucccugggugaga	0.666666666666667	chrX	50009722	50009805	+	MI0003185
hsa-mir-3121	hsa-miR-3121-5p	0	0	0	0	22	uccuuugccuauucuauuuaag	1	chr1	180438314	180438390	-	MI0014137
hsa-mir-3121	hsa-miR-3121-3p	2	0	0	0	22	uaaauagaguaggcaaaggaca	1	chr1	180438314	180438390	-	MI0014137
hsa-mir-1285-1	hsa-miR-1285-3p	5	0	42	0	22	ucugggcaacaaagugagaccu	0.942307692307692	chr7	92204015	92204098	-	MI0006346
hsa-mir-1285-1	hsa-miR-1285-5p	0	0	0	0	21	gaucucacuuuguugcccagg	0.942307692307692	chr7	92204015	92204098	-	MI0006346
hsa-mir-6813	hsa-miR-6813-5p	0	0	0	0	23	caggggcugggguuucagguucu	1	chr20	64076955	64077010	-	MI0022658
hsa-mir-6813	hsa-miR-6813-3p	23	8.69565217391304	0	0	21	aaccuuggccccucuccccag	1	chr20	64076955	64077010	-	MI0022658
hsa-mir-320d-1	hsa-miR-320d	57	0	16	0	19	aaaagcuggguugagagga	0.947368421052632	chr13	40727828	40727875	-	MI0008190
hsa-mir-5006	hsa-miR-5006-3p	12	0	0	0	21	uuucccuuuccauccuggcag	1	chr13	41568286	41568395	-	MI0017873
hsa-mir-5006	hsa-miR-5006-5p	0	0	0	0	21	uugccagggcaggagguggaa	1	chr13	41568286	41568395	-	MI0017873
hsa-mir-874	hsa-miR-874-5p	0	0	0	2	23	CGgccccaCGcaccaggguaaga	1	chr5	137647572	137647649	-	MI0005532
hsa-mir-874	hsa-miR-874-3p	9	0	38	2	22	cugcccuggccCGagggacCGa	1	chr5	137647572	137647649	-	MI0005532
hsa-mir-6734	hsa-miR-6734-3p	2	0	0	0	23	cccuucccucacucuucucucag	1	chr1	43364648	43364715	-	MI0022579
hsa-mir-6734	hsa-miR-6734-5p	5	0	0	0	23	uugaggggagaaugagguggaga	1	chr1	43364648	43364715	-	MI0022579
hsa-mir-2277	hsa-miR-2277-3p	0	0	0	1	21	ugacagCGcccugccuggcuc	0.941176470588235	chr5	93620696	93620788	-	MI0011284
hsa-mir-2277	hsa-miR-2277-5p	3	0	7	3	24	agCGCGggcugagCGcugccaguc	0.941176470588235	chr5	93620696	93620788	-	MI0011284
hsa-mir-6780b	hsa-miR-6780b-5p	1	0	0	0	23	uggggaaggcuuggcagggaaga	0.989621350364963	chr6	43434542	43434620	+	MI0022681
hsa-mir-6780b	hsa-miR-6780b-3p	964	0.933609958506224	0	0	21	ucccuugucuccuuucccuag	0.989621350364963	chr6	43434542	43434620	+	MI0022681
hsa-let-7f-2	hsa-let-7f-5p	438	0	8973	0	22	ugagguaguagauuguauaguu	NA	chrX	53557192	53557274	-	MI0000068
hsa-let-7f-2	hsa-let-7f-2-3p	0	0	6	0	22	cuauacagucuacugucuuucc	NA	chrX	53557192	53557274	-	MI0000068
hsa-mir-4292	hsa-miR-4292	1	0	0	1	18	ccccugggcCGgccuugg	1	chr9	136830957	136831023	+	MI0015897
hsa-mir-100	hsa-miR-100-5p	7850	23.2611464968153	258915	2	22	aaccCGuagaucCGaacuugug	0.825022205303895	chr11	122152229	122152308	-	MI0000102
hsa-mir-100	hsa-miR-100-3p	4	0	41	0	22	caagcuuguaucuauagguaug	0.825022205303895	chr11	122152229	122152308	-	MI0000102
hsa-mir-4274	hsa-miR-4274	15	0	0	0	18	cagcagucccucccccug	0.992592592592593	chr4	7460028	7460118	+	MI0015884
hsa-mir-3141	hsa-miR-3141	1	0	0	1	19	gagggCGgguggaggagga	NA	chr5	154596012	154596072	-	MI0014165
hsa-mir-652	hsa-miR-652-3p	38	2.63157894736842	18	1	21	aauggCGccacuaggguugug	0.98932384341637	chrX	110055329	110055426	+	MI0003667
hsa-mir-652	hsa-miR-652-5p	1	0	0	0	25	caacccuaggagagggugccauuca	0.98932384341637	chrX	110055329	110055426	+	MI0003667
hsa-mir-181c	hsa-miR-181c-3p	1	0	1	2	22	aaccauCGacCGuugaguggac	1	chr19	13874699	13874808	+	MI0000271
hsa-mir-181c	hsa-miR-181c-5p	1	0	1	1	22	aacauucaaccuguCGgugagu	1	chr19	13874699	13874808	+	MI0000271
hsa-mir-613	hsa-miR-613	1	0	0	0	20	aggaauguuccuucuuugcc	1	chr12	12764649	12764743	+	MI0003626
hsa-let-7g	hsa-let-7g-3p	0	0	1	0	21	cuguacaggccacugccuugc	0.92156862745098	chr3	52268278	52268361	-	MI0000433
hsa-let-7g	hsa-let-7g-5p	150	0	3777	0	22	ugagguaguaguuuguacaguu	0.92156862745098	chr3	52268278	52268361	-	MI0000433
hsa-mir-939	hsa-miR-939-3p	0	0	0	0	21	cccugggccucugcuccccag	0.972222222222222	chr8	144394149	144394230	-	MI0005761
hsa-mir-939	hsa-miR-939-5p	4	0	3	0	24	uggggagcugaggcucugggggug	0.972222222222222	chr8	144394149	144394230	-	MI0005761
hsa-mir-8072	hsa-miR-8072	3	33.3333333333333	0	2	20	ggCGgCGgggagguaggcag	0.8	chr12	123364764	123364843	-	MI0025908
hsa-mir-138-2	hsa-miR-138-2-3p	0	0	0	1	22	gcuauuucaCGacaccaggguu	0.988671660880687	chr16	56858518	56858601	+	MI0000455
hsa-mir-138-2	hsa-miR-138-5p	1451	2.48104755341144	368	1	23	agcugguguugugaaucaggcCG	0.988671660880687	chr16	56858518	56858601	+	MI0000455
hsa-mir-941-2	hsa-miR-941	11	18.1818181818182	951	1	23	caccCGgcugugugcacaugugc	0.925675675675676	chr20	63919505	63919576	+	MI0005764
hsa-mir-4690	hsa-miR-4690-5p	1	0	0	1	22	gagcaggCGaggcugggcugaa	1	chr11	65636310	65636369	+	MI0017323
hsa-mir-4690	hsa-miR-4690-3p	0	0	0	0	21	gcagcccagcugaggccucug	1	chr11	65636310	65636369	+	MI0017323
hsa-mir-103a-1	hsa-miR-103a-3p	168	3.57142857142857	262	0	23	agcagcauuguacagggcuauga	0.994270435446906	chr5	168560896	168560973	-	MI0000109
hsa-mir-3162	hsa-miR-3162-3p	1	0	0	0	21	ucccuaccccuccacucccca	1	chr11	59595077	59595158	-	MI0014192
hsa-mir-3162	hsa-miR-3162-5p	2	0	0	0	23	uuagggaguagaaggguggggag	1	chr11	59595077	59595158	-	MI0014192
hsa-mir-548ah	hsa-miR-548ah-5p	0	0	0	0	20	aaaagugauugcaguguuug	0.75	chr4	76575551	76575626	+	MI0016796
hsa-mir-548ah	hsa-miR-548ah-3p	1	0	95	0	22	caaaaacugcaguuacuuuugc	0.75	chr4	76575551	76575626	+	MI0016796
hsa-mir-642b	hsa-miR-642b-3p	1	0	0	0	22	agacacauuuggagagggaccc	1	chr19	45674932	45675008	-	MI0016685
hsa-mir-642b	hsa-miR-642b-5p	0	0	0	0	22	gguucccucuccaaaugugucu	1	chr19	45674932	45675008	-	MI0016685
hsa-mir-30d	hsa-miR-30d-5p	25	56	4676	1	22	uguaaacaucccCGacuggaag	0.733333333333333	chr8	134804876	134804945	-	MI0000255
hsa-mir-30d	hsa-miR-30d-3p	0	0	30	0	22	cuuucagucagauguuugcugc	0.733333333333333	chr8	134804876	134804945	-	MI0000255
hsa-mir-4429	hsa-miR-4429	66	0	0	1	20	aaaagcugggcugagaggCG	0.984848484848485	chr2	11540605	11540677	-	MI0016768
hsa-mir-29c	hsa-miR-29c-3p	31	6.45161290322581	20	1	22	uagcaccauuugaaauCGguua	0.990328820116054	chr1	207801852	207801939	-	MI0000735
hsa-mir-29c	hsa-miR-29c-5p	44	0	6	1	22	ugacCGauuucuccugguguuc	0.990328820116054	chr1	207801852	207801939	-	MI0000735
hsa-mir-6747	hsa-miR-6747-3p	2	0	0	0	21	uccugccuuccucugcaccag	0.983870967741935	chr11	62567011	62567071	-	MI0022592
hsa-mir-6747	hsa-miR-6747-5p	3	0	0	0	24	agggguguggaaagaggcagaaca	0.983870967741935	chr11	62567011	62567071	-	MI0022592
hsa-mir-615	hsa-miR-615-3p	0	0	37	1	22	ucCGagccugggucucccucuu	1	chr12	54033950	54034045	+	MI0003628
hsa-mir-615	hsa-miR-615-5p	1	0	2	2	22	gggggucccCGgugcuCGgauc	1	chr12	54033950	54034045	+	MI0003628
hsa-mir-7113	hsa-miR-7113-3p	0	0	0	1	23	ccucccugccCGccucucugcag	1	chr11	68032864	68032922	+	MI0022964
hsa-mir-7113	hsa-miR-7113-5p	1	0	0	0	21	uccagggagacagugugugag	1	chr11	68032864	68032922	+	MI0022964
hsa-mir-101-1	hsa-miR-101-5p	0	0	0	0	22	caguuaucacagugcugaugcu	0.968944099378882	chr1	65058434	65058508	-	MI0000103
hsa-mir-101-1	hsa-miR-101-3p	19	0	390	0	21	uacaguacugugauaacugaa	0.968944099378882	chr1	65058434	65058508	-	MI0000103
hsa-mir-9-1	hsa-miR-9-3p	20	10	116	1	22	auaaagcuagauaacCGaaagu	0.841269841269841	chr1	156420341	156420429	-	MI0000466
hsa-mir-9-1	hsa-miR-9-5p	14	0	3299	0	23	ucuuugguuaucuagcuguauga	0.841269841269841	chr1	156420341	156420429	-	MI0000466
hsa-mir-873	hsa-miR-873-3p	0	0	7	1	22	ggagacugaugaguuccCGgga	1	chr9	28888879	28888955	-	MI0005564
hsa-mir-873	hsa-miR-873-5p	3	0	6	0	21	gcaggaacuugugagucuccu	1	chr9	28888879	28888955	-	MI0005564
hsa-mir-1915	hsa-miR-1915-5p	0	0	0	1	22	accuugccuugcugccCGggcc	0	chr10	21496562	21496641	-	MI0008336
hsa-mir-1915	hsa-miR-1915-3p	1	100	0	4	20	ccccagggCGaCGCGgCGgg	0	chr10	21496562	21496641	-	MI0008336
hsa-mir-10a	hsa-miR-10a-3p	0	0	16	1	22	caaauuCGuaucuaggggaaua	0.951237263464338	chr17	48579838	48579947	-	MI0000266
hsa-mir-10a	hsa-miR-10a-5p	1374	5.45851528384279	3033	1	23	uacccuguagaucCGaauuugug	0.951237263464338	chr17	48579838	48579947	-	MI0000266
hsa-mir-3656	hsa-miR-3656	5	60	2	2	17	ggCGggugCGggggugg	NA	chr11	119018944	119019012	+	MI0016056
hsa-mir-6833	hsa-miR-6833-3p	8	0	0	0	21	uuucucucuccacuuccucag	1	chr6	32179816	32179876	+	MI0022678
hsa-mir-6833	hsa-miR-6833-5p	0	0	0	0	22	guguggaagaugggaggagaaa	1	chr6	32179816	32179876	+	MI0022678
hsa-mir-4456	hsa-miR-4456	1	0	0	0	17	ccugguggcuuccuuuu	1	chr5	535840	535882	-	MI0016802
hsa-mir-146b	hsa-miR-146b-5p	1	0	239	0	22	ugagaacugaauuccauaggcu	1	chr10	102436512	102436584	+	MI0003129
hsa-mir-146b	hsa-miR-146b-3p	0	0	0	0	22	ugcccuguggacucaguucugg	1	chr10	102436512	102436584	+	MI0003129
hsa-mir-6516	hsa-miR-6516-3p	2	0	0	0	22	aucauguaugauacugcaaaca	1	chr17	77089417	77089497	+	MI0025513
hsa-mir-6516	hsa-miR-6516-5p	0	0	4	0	22	uuugcaguaacaggugugagca	1	chr17	77089417	77089497	+	MI0025513
hsa-mir-204	hsa-miR-204-5p	0	0	40	0	22	uucccuuugucauccuaugccu	1	chr9	70809975	70810084	-	MI0000284
hsa-mir-204	hsa-miR-204-3p	5	0	2	1	21	gcugggaaggcaaagggaCGu	1	chr9	70809975	70810084	-	MI0000284
hsa-mir-374c	hsa-miR-374c-5p	1	0	21	0	22	auaauacaaccugcuaagugcu	1	chrX	74218549	74218618	+	MI0016684
hsa-mir-374c	hsa-miR-374c-3p	0	0	0	0	22	cacuuagcagguuguauuauau	1	chrX	74218549	74218618	+	MI0016684
hsa-mir-3960	hsa-miR-3960	1	100	0	4	20	ggCGgCGgCGgaggCGgggg	NA	chr9	127785833	127785923	+	MI0016964
hsa-mir-345	hsa-miR-345-3p	0	0	2	1	22	gcccugaaCGaggggucuggag	1	chr14	100307859	100307956	+	MI0000825
hsa-mir-345	hsa-miR-345-5p	1	0	212	0	22	gcugacuccuaguccagggcuc	1	chr14	100307859	100307956	+	MI0000825
hsa-mir-6795	hsa-miR-6795-3p	1016	9.74409448818898	0	1	21	accccuCGuuucuucccccag	0.986761461142437	chr19	15179283	15179350	-	MI0022640
hsa-mir-6795	hsa-miR-6795-5p	0	0	0	0	24	uggggggacaggaugagaggcugu	0.986761461142437	chr19	15179283	15179350	-	MI0022640
hsa-mir-1180	hsa-miR-1180-3p	4	0	66	3	22	uuucCGgcuCGCGugggugugu	1	chr17	19344506	19344574	-	MI0006273
hsa-mir-1180	hsa-miR-1180-5p	5	40	0	2	21	ggacccaccCGgcCGggaaua	1	chr17	19344506	19344574	-	MI0006273
hsa-mir-6780a	hsa-miR-6780a-5p	0	0	0	0	23	uugggagggaagacagcuggaga	0.995890872347592	chr17	42708084	42708151	-	MI0022625
hsa-mir-6780a	hsa-miR-6780a-3p	927	0	0	0	21	cuccucuguuuucuuuccuag	0.995890872347592	chr17	42708084	42708151	-	MI0022625
hsa-mir-30b	hsa-miR-30b-5p	3	0	46	0	22	uguaaacauccuacacucagcu	0.855670103092784	chr8	134800520	134800607	-	MI0000441
hsa-mir-30b	hsa-miR-30b-3p	0	0	18	0	22	cugggagguggauguuuacuuc	0.855670103092784	chr8	134800520	134800607	-	MI0000441
hsa-mir-6866	hsa-miR-6866-5p	2	0	0	0	23	uuagaggcuggaauagagauucu	1	chr17	40161933	40162001	+	MI0022713
hsa-mir-6866	hsa-miR-6866-3p	0	0	0	0	22	gaucccuuuaucuguccucuag	1	chr17	40161933	40162001	+	MI0022713
hsa-let-7e	hsa-let-7e-3p	0	0	67	1	22	cuauaCGgccuccuagcuuucc	0	chr19	51692786	51692864	+	MI0000066
hsa-let-7e	hsa-let-7e-5p	323	0.619195046439629	1614	0	22	ugagguaggagguuguauaguu	0	chr19	51692786	51692864	+	MI0000066
hsa-mir-1254-1	hsa-miR-1254	1	0	0	0	24	agccuggaagcuggagccugcagu	1	chr10	68759318	68759414	+	MI0006388
hsa-mir-3934	hsa-miR-3934-5p	8	0	9	0	22	ucagguguggaaacugaggcag	0.970149253731343	chr6	33698128	33698234	+	MI0016590
hsa-mir-3934	hsa-miR-3934-3p	0	0	0	0	22	ugcucagguugcacagcuggga	0.970149253731343	chr6	33698128	33698234	+	MI0016590
hsa-mir-532	hsa-miR-532-5p	9	22.2222222222222	641	1	22	caugccuugaguguaggacCGu	0.966666666666667	chrX	50003148	50003238	+	MI0003205
hsa-mir-532	hsa-miR-532-3p	0	0	7	0	22	ccucccacacccaaggcuugca	0.966666666666667	chrX	50003148	50003238	+	MI0003205
hsa-mir-550b-1	hsa-miR-550b-2-5p	5	0	8	0	22	augugccugagggaguaagaca	0.4	chr7	30289794	30289890	-	MI0016686
hsa-mir-550b-1	hsa-miR-550b-3p	0	0	0	0	20	ucuuacucccucaggcacug	0.4	chr7	30289794	30289890	-	MI0016686
hsa-mir-3195	hsa-miR-3195	5	20	18	4	17	CGCGcCGggccCGgguu	NA	chr20	62064802	62064885	+	MI0014240
hsa-mir-3184	hsa-miR-3184-3p	1	0	0	1	23	aaagucuCGcucucugccccuca	1	chr17	30117086	30117160	-	MI0014226
hsa-mir-3184	hsa-miR-3184-5p	0	0	0	1	24	ugaggggccucagacCGagcuuuu	1	chr17	30117086	30117160	-	MI0014226
hsa-mir-542	hsa-miR-542-5p	1	0	0	2	23	uCGgggaucaucaugucaCGaga	1	chrX	134541341	134541437	-	MI0003686
hsa-mir-542	hsa-miR-542-3p	1	0	5	0	22	ugugacagauugauaacugaaa	1	chrX	134541341	134541437	-	MI0003686
hsa-mir-4458	hsa-miR-4458	7	0	2	0	19	agagguagguguggaagaa	NA	chr5	8460925	8460999	+	MI0016804
hsa-mir-374a	hsa-miR-374a-5p	10	0	127	0	22	uuauaauacaaccugauaagug	0.825	chrX	74287286	74287357	-	MI0000782
hsa-mir-374a	hsa-miR-374a-3p	0	0	33	0	22	cuuaucagauuguauuguaauu	0.825	chrX	74287286	74287357	-	MI0000782
hsa-mir-130a	hsa-miR-130a-5p	1	0	0	0	22	uucacauugugcuacugucugc	1	chr11	57641198	57641286	+	MI0000448
hsa-mir-130a	hsa-miR-130a-3p	4	0	35	0	22	cagugcaauguuaaaagggcau	1	chr11	57641198	57641286	+	MI0000448
hsa-mir-505	hsa-miR-505-5p	1	0	10	0	22	gggagccaggaaguauugaugu	1	chrX	139924148	139924231	-	MI0003190
hsa-mir-505	hsa-miR-505-3p	0	0	25	1	22	CGucaacacuugcugguuuccu	1	chrX	139924148	139924231	-	MI0003190
hsa-mir-641	hsa-miR-641	5	0	78	0	24	aaagacauaggauagagucaccuc	0.851063829787234	chr19	40282543	40282641	-	MI0003656
hsa-mir-6850	hsa-miR-6850-3p	0	0	0	4	20	ccCGgcCGgaaCGcCGcacu	1	chr8	144791931	144791991	-	MI0022696
hsa-mir-6850	hsa-miR-6850-5p	1	100	0	4	22	gugCGgaaCGcuggcCGgggCG	1	chr8	144791931	144791991	-	MI0022696
hsa-mir-629	hsa-miR-629-5p	25	8	247	1	21	uggguuuaCGuugggagaacu	0.96551724137931	chr15	70079372	70079468	-	MI0003643
hsa-mir-629	hsa-miR-629-3p	0	0	9	1	22	guucucccaaCGuaagcccagc	0.96551724137931	chr15	70079372	70079468	-	MI0003643
hsa-mir-3176	hsa-miR-3176	1	0	3	1	19	acuggccugggacuacCGg	0.888888888888889	chr16	543277	543366	+	MI0014210
hsa-mir-4324	hsa-miR-4324	4	0	2	0	20	cccugagacccuaaccuuaa	0.806451612903226	chr19	49308797	49308868	-	MI0015854
hsa-mir-6759	hsa-miR-6759-3p	1	0	0	0	22	ugaccuuugccucuccccucag	1	chr12	57748618	57748682	-	MI0022604
hsa-mir-6759	hsa-miR-6759-5p	0	0	0	0	22	uugugggugggcagaagucugu	1	chr12	57748618	57748682	-	MI0022604
hsa-mir-484	hsa-miR-484	11	9.09090909090909	642	1	22	ucaggcucaguccccuccCGau	0.962962962962963	chr16	15643294	15643372	+	MI0002468
hsa-mir-1275	hsa-miR-1275	204	0	151	0	17	gugggggagaggcuguc	0.877450980392157	chr6	33999972	34000051	-	MI0006415
hsa-mir-155	hsa-miR-155-3p	0	0	0	0	22	cuccuacauauuagcauuaaca	0.375	chr21	25573980	25574044	+	MI0000681
hsa-mir-155	hsa-miR-155-5p	8	75	576	1	23	uuaaugcuaauCGugauaggggu	0.375	chr21	25573980	25574044	+	MI0000681
hsa-mir-151a	hsa-miR-151a-5p	71	2.8169014084507	291	1	21	uCGaggagcucacagucuagu	0.951403148528405	chr8	140732564	140732653	-	MI0000809
hsa-mir-151a	hsa-miR-151a-3p	125	0.8	20407	0	21	cuagacugaagcuccuugagg	0.951403148528405	chr8	140732564	140732653	-	MI0000809
hsa-mir-6760	hsa-miR-6760-5p	0	0	0	0	23	cagggagaagguggaagugcaga	0.970588235294118	chr12	111304142	111304209	+	MI0022605
hsa-mir-6760	hsa-miR-6760-3p	2	0	0	0	21	acacuguccccuucuccccag	0.970588235294118	chr12	111304142	111304209	+	MI0022605
hsa-mir-181b-1	hsa-miR-181b-5p	35	5.71428571428571	188	1	23	aacauucauugcuguCGgugggu	1	chr1	198858873	198858982	-	MI0000270
hsa-mir-181b-1	hsa-miR-181b-3p	0	0	1	0	21	cucacugaacaaugaaugcaa	1	chr1	198858873	198858982	-	MI0000270
hsa-mir-6819	hsa-miR-6819-5p	0	0	0	0	22	uugggguggagggccaaggagc	0.9375	chr22	36286847	36286907	-	MI0022664
hsa-mir-6819	hsa-miR-6819-3p	1	0	0	0	21	aagccucuguccccaccccag	0.9375	chr22	36286847	36286907	-	MI0022664
hsa-mir-7641-1	hsa-miR-7641	607	15.1565074135091	1515	1	19	uugaucuCGgaagcuaagc	0.949069120479349	chr11	104252591	104252651	+	MI0024975
hsa-mir-1255a	hsa-miR-1255a	33	0	17	0	23	aggaugagcaaagaaaguagauu	0.96969696969697	chr4	101330302	101330414	-	MI0006389
hsa-mir-6087	hsa-miR-6087	11	54.5454545454545	2	2	18	ugaggCGggggggCGagc	0.75	chrX	109054542	109054590	+	MI0020364
hsa-mir-1237	hsa-miR-1237-3p	1	0	0	1	21	uccuucugcucCGucccccag	1	chr11	64368602	64368703	+	MI0006327
hsa-mir-1237	hsa-miR-1237-5p	1	0	0	5	21	CGggggCGgggcCGaagCGCG	1	chr11	64368602	64368703	+	MI0006327
hsa-mir-3168	hsa-miR-3168	2	0	1	0	17	gaguucuacagucagac	0.722222222222222	chr13	41101019	41101100	-	MI0014199
hsa-mir-1238	hsa-miR-1238-5p	0	0	0	0	23	gugagugggagccccagugugug	1	chr19	10552122	10552204	+	MI0006328
hsa-mir-1238	hsa-miR-1238-3p	1	0	0	1	20	cuuccuCGucugucugcccc	1	chr19	10552122	10552204	+	MI0006328
hsa-mir-18a	hsa-miR-18a-3p	0	0	74	0	23	acugcccuaagugcuccuucugg	0.990347093859109	chr13	91350751	91350821	+	MI0000072
hsa-mir-18a	hsa-miR-18a-5p	541	0.369685767097967	43	0	23	uaaggugcaucuagugcagauag	0.990347093859109	chr13	91350751	91350821	+	MI0000072
hsa-mir-500b	hsa-miR-500b-3p	0	0	16	0	20	gcacccaggcaaggauucug	1	chrX	50010672	50010750	+	MI0015903
hsa-mir-500b	hsa-miR-500b-5p	2	0	2	0	18	aauccuugcuaccugggu	1	chrX	50010672	50010750	+	MI0015903
hsa-mir-4417	hsa-miR-4417	1	0	0	1	18	ggugggcuuccCGgaggg	1	chr1	5564071	5564143	+	MI0016753
hsa-mir-33b	hsa-miR-33b-3p	7	14.2857142857143	24	1	22	cagugccuCGgcagugcagccc	0.970149253731343	chr17	17813836	17813931	-	MI0003646
hsa-mir-33b	hsa-miR-33b-5p	6	0	0	0	20	gugcauugcuguugcauugc	0.970149253731343	chr17	17813836	17813931	-	MI0003646
hsa-mir-378d-1	hsa-miR-378d	41	0	160	0	20	acuggacuuggagucagaaa	0.98050139275766	chr4	5923275	5923328	-	MI0016749
hsa-mir-128-1	hsa-miR-128-3p	10	100	3746	1	21	ucacagugaacCGgucucuuu	0.743243243243243	chr2	135665397	135665478	+	MI0000447
hsa-mir-128-1	hsa-miR-128-1-5p	0	0	3	2	23	CGgggcCGuagcacugucugaga	0.743243243243243	chr2	135665397	135665478	+	MI0000447
hsa-mir-769	hsa-miR-769-5p	1	0	106	0	22	ugagaccucuggguucugagcu	1	chr19	46018932	46019049	+	MI0003834
hsa-mir-769	hsa-miR-769-3p	0	0	2	1	23	cugggaucucCGgggucuugguu	1	chr19	46018932	46019049	+	MI0003834
hsa-mir-195	hsa-miR-195-5p	9	11.1111111111111	35	0	21	uagcagcacagaaauauuggc	0.976923076923077	chr17	7017615	7017701	-	MI0000489
hsa-mir-195	hsa-miR-195-3p	0	0	216	0	22	ccaauauuggcugugcugcucc	0.976923076923077	chr17	7017615	7017701	-	MI0000489
hsa-mir-3153	hsa-miR-3153	13	0	0	1	23	ggggaaagCGaguagggacauuu	1	chr9	89312225	89312306	+	MI0014180
hsa-mir-22	hsa-miR-22-5p	3	0	1905	0	22	aguucuucaguggcaagcuuua	0.941751085383502	chr17	1713903	1713987	-	MI0000078
hsa-mir-22	hsa-miR-22-3p	314	0.318471337579618	3794	0	22	aagcugccaguugaagaacugu	0.941751085383502	chr17	1713903	1713987	-	MI0000078
hsa-mir-1973	hsa-miR-1973	54	9.25925925925926	2	1	19	acCGugcaaagguagcaua	0.964102564102564	chr4	116299725	116299768	+	MI0009983
hsa-mir-6727	hsa-miR-6727-5p	1	100	0	3	23	cuCGgggcaggCGgcugggagCG	1	chr1	1312502	1312566	-	MI0022572
hsa-mir-6727	hsa-miR-6727-3p	1	0	0	1	20	uccugccaccuccucCGcag	1	chr1	1312502	1312566	-	MI0022572
hsa-mir-3182	hsa-miR-3182	11828	0.0253635441325668	41	0	17	gcuucuguaguguaguc	0.966611053620832	chr16	83508346	83508408	+	MI0014224
hsa-mir-200b	hsa-miR-200b-5p	0	0	0	0	22	caucuuacugggcagcauugga	0.5	chr1	1167104	1167198	+	MI0000342
hsa-mir-200b	hsa-miR-200b-3p	1	0	6	0	22	uaauacugccugguaaugauga	0.5	chr1	1167104	1167198	+	MI0000342
hsa-mir-92a-1	hsa-miR-92a-3p	45	71.1111111111111	8342	1	22	uauugcacuuguccCGgccugu	0.807321772639692	chr13	91351314	91351391	+	MI0000093
hsa-mir-92a-1	hsa-miR-92a-1-5p	41	9.75609756097561	625	1	23	agguugggauCGguugcaaugcu	0.807321772639692	chr13	91351314	91351391	+	MI0000093
hsa-mir-3151	hsa-miR-3151-3p	0	0	0	0	20	ccugaucccacagcccaccu	0.885416666666667	chr8	103154614	103154689	+	MI0014178
hsa-mir-3151	hsa-miR-3151-5p	24	0	2	0	21	gguggggcaaugggaucaggu	0.885416666666667	chr8	103154614	103154689	+	MI0014178
hsa-mir-877	hsa-miR-877-3p	0	0	0	0	21	uccucuucucccuccucccag	0.967741935483871	chr6	30584332	30584417	+	MI0005561
hsa-mir-877	hsa-miR-877-5p	13	7.69230769230769	3	1	20	guagaggagauggCGcaggg	0.967741935483871	chr6	30584332	30584417	+	MI0005561
hsa-mir-6753	hsa-miR-6753-5p	0	0	0	0	22	caccagggcagagcagggcuga	1	chr11	68044794	68044957	+	MI0022598
hsa-mir-6753	hsa-miR-6753-3p	3	0	1	0	22	uggucugucucugcccuggcac	1	chr11	68044794	68044957	+	MI0022598
hsa-mir-339	hsa-miR-339-5p	2	0	65	1	23	ucccuguccuccaggagcucaCG	0.996240601503759	chr7	1022933	1023026	-	MI0000815
hsa-mir-339	hsa-miR-339-3p	54	3.7037037037037	108	4	23	ugagCGccuCGaCGacagagcCG	0.996240601503759	chr7	1022933	1023026	-	MI0000815
hsa-mir-191	hsa-miR-191-5p	47	25.531914893617	2289	1	23	caaCGgaaucccaaaagcagcug	0.910179640718563	chr3	49020618	49020709	-	MI0000465
hsa-mir-191	hsa-miR-191-3p	0	0	61	2	22	gcugCGcuuggauuuCGucccc	0.910179640718563	chr3	49020618	49020709	-	MI0000465
hsa-mir-7975	hsa-miR-7975	4	0	0	1	18	auccuagucaCGgcacca	0.953125	chr19	55123225	55123292	-	MI0025751
hsa-mir-149	hsa-miR-149-5p	0	0	41	1	23	ucuggcucCGugucuucacuccc	1	chr2	240456001	240456089	+	MI0000478
hsa-mir-149	hsa-miR-149-3p	4	25	3	1	21	agggagggaCGggggcugugc	1	chr2	240456001	240456089	+	MI0000478
hsa-mir-106a	hsa-miR-106a-3p	0	0	0	0	22	cugcaauguaagcacuucuuac	0.995240019758409	chrX	134170198	134170278	-	MI0000113
hsa-mir-106a	hsa-miR-106a-5p	2472	0.444983818770227	538	0	23	aaaagugcuuacagugcagguag	0.995240019758409	chrX	134170198	134170278	-	MI0000113
hsa-mir-18b	hsa-miR-18b-3p	0	0	0	0	22	ugcccuaaaugccccuucuggc	0.972222222222222	chrX	134170041	134170111	-	MI0001518
hsa-mir-18b	hsa-miR-18b-5p	8	0	0	0	23	uaaggugcaucuagugcaguuag	0.972222222222222	chrX	134170041	134170111	-	MI0001518
hsa-mir-744	hsa-miR-744-3p	0	0	2	0	22	cuguugccacuaaccucaaccu	0.964143426294821	chr17	12081899	12081996	+	MI0005559
hsa-mir-744	hsa-miR-744-5p	17	5.88235294117647	127	1	22	ugCGgggcuagggcuaacagca	0.964143426294821	chr17	12081899	12081996	+	MI0005559
hsa-mir-192	hsa-miR-192-5p	2	0	477	0	21	cugaccuaugaauugacagcc	0.96875	chr11	64891137	64891246	-	MI0000234
hsa-mir-192	hsa-miR-192-3p	0	0	0	0	22	cugccaauuccauaggucacag	0.96875	chr11	64891137	64891246	-	MI0000234
hsa-mir-664a	hsa-miR-664a-3p	1	0	8	0	23	uauucauuuauccccagccuaca	0.84	chr1	220200538	220200619	-	MI0006442
hsa-mir-664a	hsa-miR-664a-5p	3	0	4	0	24	acuggcuagggaaaaugauuggau	0.84	chr1	220200538	220200619	-	MI0006442
hsa-mir-7846	hsa-miR-7846-3p	1	0	0	1	21	cagCGgagccuggagagaagg	1	chr1	12166943	12167038	+	MI0025516
hsa-mir-6126	hsa-miR-6126	3	66.6666666666667	0	2	18	gugaaggccCGgCGgaga	NA	chr16	3485381	3485469	-	MI0021260
hsa-mir-7110	hsa-miR-7110-5p	0	0	0	0	21	uggggguguggggagagagag	1	chr3	123161794	123161879	+	MI0022961
hsa-mir-7110	hsa-miR-7110-3p	1	0	0	0	22	ucucucucccacuucccugcag	1	chr3	123161794	123161879	+	MI0022961
hsa-mir-1254-2	hsa-miR-1254	1	0	0	0	24	agccuggaagcuggagccugcagu	1	chr10	23393405	23393467	+	MI0016747
hsa-mir-4532	hsa-miR-4532	52	21.1538461538462	1	3	17	cccCGgggagccCGgCG	NA	chr20	57895394	57895444	+	MI0016899
hsa-mir-941-1	hsa-miR-941	11	18.1818181818182	951	1	23	caccCGgcugugugcacaugugc	0.925675675675676	chr20	63919449	63919520	+	MI0005763
hsa-mir-7704	hsa-miR-7704	55	27.2727272727273	17	5	19	CGggguCGgCGgCGaCGug	NA	chr2	176188843	176188901	+	MI0025240
hsa-mir-4769	hsa-miR-4769-5p	0	0	0	0	24	ggugggauggagagaagguaugag	0.92	chrX	47587429	47587505	+	MI0017410
hsa-mir-4769	hsa-miR-4769-3p	1	0	0	0	22	ucugccauccucccuccccuac	0.92	chrX	47587429	47587505	+	MI0017410
hsa-mir-181a-1	hsa-miR-181a-3p	3	0	63	2	22	accauCGacCGuugauuguacc	0.968215158924205	chr1	198859044	198859153	-	MI0000289
hsa-mir-181a-1	hsa-miR-181a-5p	49	14.2857142857143	291	2	23	aacauucaaCGcuguCGgugagu	0.968215158924205	chr1	198859044	198859153	-	MI0000289
hsa-mir-1227	hsa-miR-1227-5p	0	0	0	1	17	guggggccaggCGgugg	0.777777777777778	chr19	2234062	2234149	-	MI0006316
hsa-mir-1227	hsa-miR-1227-3p	1	0	0	1	20	CGugccacccuuuuccccag	0.777777777777778	chr19	2234062	2234149	-	MI0006316
hsa-mir-1304	hsa-miR-1304-5p	2	0	55	0	22	uuugaggcuacagugagaugug	0.875	chr11	93733674	93733764	-	MI0006371
hsa-mir-1304	hsa-miR-1304-3p	0	0	0	1	22	ucucacuguagccuCGaacccc	0.875	chr11	93733674	93733764	-	MI0006371
hsa-mir-6742	hsa-miR-6742-3p	5	0	0	0	20	accuggguuguccccucuag	0.75	chr1	228397048	228397109	-	MI0022587
hsa-mir-6742	hsa-miR-6742-5p	0	0	0	0	22	aguggggugggacccagcuguu	0.75	chr1	228397048	228397109	-	MI0022587
hsa-mir-7973-2	hsa-miR-7973	1	0	0	0	20	ugugacccuagaauaauuac	1	chr15	51314032	51314107	-	MI0025749
hsa-mir-498	hsa-miR-498	1	0	0	1	23	uuucaagccagggggCGuuuuuc	1	chr19	53674197	53674320	+	MI0003142
hsa-mir-4484	hsa-miR-4484	14	28.5714285714286	1	1	20	aaaaggCGggagaagcccca	1	chr10	125819740	125819822	+	MI0016845
hsa-mir-148b	hsa-miR-148b-5p	0	0	12	0	22	aaguucuguuauacacucaggc	0.971168437025797	chr12	54337216	54337314	+	MI0000811
hsa-mir-148b	hsa-miR-148b-3p	24	0	283	0	22	ucagugcaucacagaacuuugu	0.971168437025797	chr12	54337216	54337314	+	MI0000811
hsa-mir-502	hsa-miR-502-3p	2	0	45	0	22	aaugcaccugggcaaggauuca	1	chrX	50014598	50014683	+	MI0003186
hsa-mir-502	hsa-miR-502-5p	0	0	0	0	21	auccuugcuaucugggugcua	1	chrX	50014598	50014683	+	MI0003186
hsa-mir-378e	hsa-miR-378e	2	0	44	0	19	acuggacuuggagucagga	0.944444444444444	chr5	170028488	170028566	+	MI0016750
hsa-mir-9-2	hsa-miR-9-3p	20	10	116	1	22	auaaagcuagauaacCGaaagu	0.841269841269841	chr5	88666853	88666939	-	MI0000467
hsa-mir-9-2	hsa-miR-9-5p	14	0	3299	0	23	ucuuugguuaucuagcuguauga	0.841269841269841	chr5	88666853	88666939	-	MI0000467
hsa-mir-320a	hsa-miR-320a	2798	5.25375268048606	769	1	22	aaaagcuggguugagagggCGa	0.964974982130093	chr8	22244962	22245043	-	MI0000542
hsa-mir-4284	hsa-miR-4284	26	30.7692307692308	34	0	18	gggcucacaucaccccau	0.986970684039088	chr7	73711317	73711397	+	MI0015893
hsa-mir-30c-1	hsa-miR-30c-1-3p	1	0	22	0	22	cugggagaggguuguuuacucc	0.889795918367347	chr1	40757284	40757372	+	MI0000736
hsa-mir-30c-1	hsa-miR-30c-5p	6	0	1501	0	23	uguaaacauccuacacucucagc	0.889795918367347	chr1	40757284	40757372	+	MI0000736
hsa-mir-101-2	hsa-miR-101-3p	20	5	396	0	21	uacaguacugugauaacugaa	0.96969696969697	chr9	4850297	4850375	+	MI0000739
hsa-mir-576	hsa-miR-576-5p	0	0	20	1	22	auucuaauuucuccaCGucuuu	NA	chr4	109488698	109488795	+	MI0003583
hsa-mir-576	hsa-miR-576-3p	34	0	89	0	22	aagauguggaaaaauuggaauc	NA	chr4	109488698	109488795	+	MI0003583
hsa-mir-4749	hsa-miR-4749-5p	0	0	0	1	22	ugCGgggacaggccagggcauc	0.5	chr19	49854591	49854651	+	MI0017388
hsa-mir-4749	hsa-miR-4749-3p	1	0	0	1	20	CGccccuccugcccccacag	0.5	chr19	49854591	49854651	+	MI0017388
hsa-mir-218-1	hsa-miR-218-1-3p	0	0	0	1	22	augguucCGucaagcaccaugg	1	chr4	20528275	20528384	+	MI0000294
hsa-mir-218-1	hsa-miR-218-5p	3	0	84	0	21	uugugcuugaucuaaccaugu	1	chr4	20528275	20528384	+	MI0000294
hsa-mir-6873	hsa-miR-6873-5p	0	0	0	0	22	cagagggaauacagagggcaau	0.993197278911565	chr6	33287227	33287289	-	MI0022720
hsa-mir-6873	hsa-miR-6873-3p	3	0	0	0	23	uucucucugucuuucucucucag	0.993197278911565	chr6	33287227	33287289	-	MI0022720
hsa-mir-1281	hsa-miR-1281	77	5.19480519480519	0	1	17	uCGccuccuccucuccc	0.993553585817889	chr22	41092513	41092566	+	MI0006428
hsa-mir-143	hsa-miR-143-3p	2	0	60	0	21	ugagaugaagcacuguagcuc	0.875	chr5	149428918	149429023	+	MI0000459
hsa-mir-143	hsa-miR-143-5p	0	0	0	0	22	ggugcagugcugcaucucuggu	0.875	chr5	149428918	149429023	+	MI0000459
hsa-mir-3651	hsa-miR-3651	3	0	0	2	24	cauagccCGguCGcugguacauga	1	chr9	92292458	92292547	-	MI0016051
hsa-mir-1268a	hsa-miR-1268a	5	100	51	2	18	CGggCGuggugguggggg	NA	chr15	22225278	22225329	-	MI0006405
hsa-mir-378j	hsa-miR-378j	177	0	0	0	19	acuggauuuggagccagaa	0.975308641975309	chr17	37614931	37615039	-	MI0021273
hsa-mir-4787	hsa-miR-4787-3p	0	0	1	4	24	gaugCGcCGcccacugcccCGCGc	1	chr3	50675080	50675163	+	MI0017434
hsa-mir-4787	hsa-miR-4787-5p	2	50	0	3	22	gCGgggguggCGgCGgcauccc	1	chr3	50675080	50675163	+	MI0017434
hsa-mir-30e	hsa-miR-30e-5p	10	0	1658	0	22	uguaaacauccuugacuggaag	0.923529411764706	chr1	40754355	40754446	+	MI0000749
hsa-mir-30e	hsa-miR-30e-3p	5	0	1218	1	22	cuuucaguCGgauguuuacagc	0.923529411764706	chr1	40754355	40754446	+	MI0000749
hsa-mir-23a	hsa-miR-23a-5p	150	0	48	0	22	gggguuccuggggaugggauuu	0.924520255863539	chr19	13836587	13836659	-	MI0000079
hsa-mir-23a	hsa-miR-23a-3p	155	0	925	0	21	aucacauugccagggauuucc	0.924520255863539	chr19	13836587	13836659	-	MI0000079
hsa-mir-4466	hsa-miR-4466	1	100	1	3	18	gggugCGggcCGgCGggg	NA	chr6	156779678	156779731	-	MI0016817
hsa-mir-1262	hsa-miR-1262	7	0	13	0	22	augggugaauuuguagaaggau	NA	chr1	68183518	68183610	-	MI0006397
hsa-mir-4448	hsa-miR-4448	1	0	0	0	20	ggcuccuuggucuaggggua	1	chr3	183886800	183886885	+	MI0016791
hsa-mir-141	hsa-miR-141-3p	1	0	0	0	22	uaacacugucugguaaagaugg	1	chr12	6964097	6964191	+	MI0000457
hsa-mir-141	hsa-miR-141-5p	0	0	0	0	22	caucuuccaguacaguguugga	1	chr12	6964097	6964191	+	MI0000457
hsa-mir-28	hsa-miR-28-3p	16	0	697	0	22	cacuagauugugagcuccugga	0.990131578947368	chr3	188688781	188688866	+	MI0000086
hsa-mir-28	hsa-miR-28-5p	45	2.22222222222222	429	0	22	aaggagcucacagucuauugag	0.990131578947368	chr3	188688781	188688866	+	MI0000086
hsa-mir-151b	hsa-miR-151b	21	0	122	1	18	uCGaggagcucacagucu	0.994047619047619	chr14	100109419	100109514	-	MI0003772
hsa-let-7f-1	hsa-let-7f-5p	439	0.227790432801822	8943	0	22	ugagguaguagauuguauaguu	NA	chr9	94176347	94176433	+	MI0000067
hsa-let-7f-1	hsa-let-7f-1-3p	0	0	15	0	22	cuauacaaucuauugccuuccc	NA	chr9	94176347	94176433	+	MI0000067
hsa-mir-15b	hsa-miR-15b-3p	0	0	70	1	22	CGaaucauuauuugcugcucua	1	chr3	160404588	160404685	+	MI0000438
hsa-mir-15b	hsa-miR-15b-5p	29	0	42	0	22	uagcagcacaucaugguuuaca	1	chr3	160404588	160404685	+	MI0000438
hsa-mir-5701-1	hsa-miR-5701	4	25	155	1	19	uuauugucaCGuucugauu	0.8125	chr15	20940252	20940333	+	MI0019308
hsa-mir-612	hsa-miR-612	1	0	0	0	25	gcugggcagggcuucugagcuccuu	1	chr11	65444458	65444557	+	MI0003625
hsa-mir-4455	hsa-miR-4455	47	0	0	0	17	aggguguguguguuuuu	NA	chr4	184938383	184938440	-	MI0016801
hsa-mir-99a	hsa-miR-99a-3p	0	0	6	1	22	caagcuCGcuucuaugggucug	0.78021978021978	chr21	16539089	16539169	+	MI0000101
hsa-mir-99a	hsa-miR-99a-5p	273	26.007326007326	13930	2	22	aaccCGuagaucCGaucuugug	0.78021978021978	chr21	16539089	16539169	+	MI0000101
hsa-mir-663a	hsa-miR-663a	1	0	0	5	22	aggCGgggCGcCGCGggacCGc	1	chr20	26208186	26208278	-	MI0003672
hsa-mir-550a-2	hsa-miR-550a-3p	1	0	1	0	22	ugucuuacucccucaggcacau	0.802325581395349	chr7	32732981	32733077	+	MI0003601
hsa-mir-550a-2	hsa-miR-550a-5p	47	0	102	0	23	agugccugagggaguaagagccc	0.802325581395349	chr7	32732981	32733077	+	MI0003601
hsa-mir-425	hsa-miR-425-5p	3	0	311	2	23	aaugacaCGaucacuccCGuuga	0.962962962962963	chr3	49020148	49020234	-	MI0001448
hsa-mir-425	hsa-miR-425-3p	1	0	14	3	22	auCGggaauguCGugucCGccc	0.962962962962963	chr3	49020148	49020234	-	MI0001448
hsa-mir-331	hsa-miR-331-3p	2	0	9	0	21	gccccugggccuauccuagaa	1	chr12	95308420	95308513	+	MI0000812
hsa-mir-331	hsa-miR-331-5p	5	0	15	0	22	cuagguauggucccagggaucc	1	chr12	95308420	95308513	+	MI0000812
hsa-mir-7-2	hsa-miR-7-2-3p	0	0	0	0	22	caacaaaucccagucuaccuaa	0.701421800947867	chr15	88611825	88611934	+	MI0000264
hsa-mir-7-2	hsa-miR-7-5p	211	0.947867298578199	20144	0	23	uggaagacuagugauuuuguugu	0.701421800947867	chr15	88611825	88611934	+	MI0000264
hsa-mir-708	hsa-miR-708-3p	6	0	145	0	22	caacuagacugugagcuucuag	0.986778846153846	chr11	79402022	79402109	-	MI0005543
hsa-mir-708	hsa-miR-708-5p	46	0	190	0	23	aaggagcuuacaaucuagcuggg	0.986778846153846	chr11	79402022	79402109	-	MI0005543
hsa-mir-197	hsa-miR-197-3p	1	0	79	0	22	uucaccaccuucuccacccagc	0.862745098039216	chr1	109598893	109598967	+	MI0000239
hsa-mir-197	hsa-miR-197-5p	2	0	1	1	23	CGgguagagagggcagugggagg	0.862745098039216	chr1	109598893	109598967	+	MI0000239
hsa-mir-296	hsa-miR-296-5p	1	0	6	0	21	agggcccccccucaauccugu	0.95	chr20	58817615	58817694	-	MI0000747
hsa-mir-296	hsa-miR-296-3p	70	1.42857142857143	170	0	22	gaggguuggguggaggcucucc	0.95	chr20	58817615	58817694	-	MI0000747
hsa-mir-1248	hsa-miR-1248	320	0	39	0	27	accuucuuguauaagcacugugcuaaa	0.984216459977452	chr3	186786672	186786777	+	MI0006383
hsa-mir-6887	hsa-miR-6887-3p	3	0	0	0	21	uccccuccacuuuccuccuag	1	chr19	35122700	35122764	+	MI0022734
hsa-mir-6887	hsa-miR-6887-5p	0	0	0	0	23	uggggggacagauggagaggaca	1	chr19	35122700	35122764	+	MI0022734
hsa-mir-26a-2	hsa-miR-26a-2-3p	0	0	1	0	22	ccuauucuugauuacuuguuuc	0.856054836252856	chr12	57824609	57824692	-	MI0000750
hsa-mir-26a-2	hsa-miR-26a-5p	197	1.01522842639594	19971	0	22	uucaaguaauccaggauaggcu	0.856054836252856	chr12	57824609	57824692	-	MI0000750
hsa-mir-4286	hsa-miR-4286	38	0	3	0	17	accccacuccugguacc	0.980327868852459	chr8	10666978	10667070	+	MI0015894
hsa-mir-188	hsa-miR-188-3p	0	0	0	0	21	cucccacaugcaggguuugca	1	chrX	50003503	50003588	+	MI0000484
hsa-mir-188	hsa-miR-188-5p	6	0	3	0	21	caucccuugcaugguggaggg	1	chrX	50003503	50003588	+	MI0000484
hsa-mir-1825	hsa-miR-1825	1	0	0	0	18	uccagugcccuccucucc	1	chr20	32237795	32237847	+	MI0008193
hsa-mir-24-1	hsa-miR-24-3p	4752	0.0420875420875421	4669	0	22	uggcucaguucagcaggaacag	0.996571709817299	chr9	95086021	95086088	+	MI0000080
hsa-mir-24-1	hsa-miR-24-1-5p	0	0	8	0	22	ugccuacugagcugauaucagu	0.996571709817299	chr9	95086021	95086088	+	MI0000080
hsa-mir-365b	hsa-miR-365b-5p	1	0	3	0	22	agggacuuucaggggcagcugu	0.78125	chr17	31575411	31575521	+	MI0000769
hsa-mir-365b	hsa-miR-365b-3p	4	0	22	0	22	uaaugccccuaaaaauccuuau	0.78125	chr17	31575411	31575521	+	MI0000769
hsa-mir-942	hsa-miR-942-5p	1	0	157	0	22	ucuucucuguuuuggccaugug	0.96	chr1	117094643	117094728	+	MI0005767
hsa-mir-942	hsa-miR-942-3p	1	100	6	1	22	cacauggcCGaaacagagaagu	0.96	chr1	117094643	117094728	+	MI0005767
hsa-mir-4279	hsa-miR-4279	1	0	0	1	16	cucuccuccCGgcuuc	1	chr5	31936102	31936159	-	MI0015887
hsa-mir-19a	hsa-miR-19a-3p	51	0	341	0	23	ugugcaaaucuaugcaaaacuga	0.968409586056645	chr13	91350891	91350972	+	MI0000073
hsa-mir-19a	hsa-miR-19a-5p	16	12.5	0	0	22	aguuuugcauaguugcacuaca	0.968409586056645	chr13	91350891	91350972	+	MI0000073
hsa-mir-548o	hsa-miR-548o-3p	1	0	120	0	22	ccaaaacugcaguuacuuuugc	0.8	chr7	102405742	102405855	-	MI0006402
hsa-mir-30a	hsa-miR-30a-5p	13	23.0769230769231	1355	1	22	uguaaacauccuCGacuggaag	0.910299003322259	chr6	71403551	71403621	-	MI0000088
hsa-mir-30a	hsa-miR-30a-3p	17	5.88235294117647	799	1	22	cuuucaguCGgauguuugcagc	0.910299003322259	chr6	71403551	71403621	-	MI0000088
hsa-mir-1976	hsa-miR-1976	2	0	0	0	20	ccuccugcccuccuugcugu	1	chr1	26554542	26554593	+	MI0009986
hsa-mir-6856	hsa-miR-6856-3p	1	0	0	0	22	uacagcccugugaucuuuccag	1	chr9	130626297	130626363	+	MI0022702
hsa-mir-6856	hsa-miR-6856-5p	0	0	0	0	24	aagagaggagcaguggugcugugg	1	chr9	130626297	130626363	+	MI0022702
hsa-mir-218-2	hsa-miR-218-2-3p	0	0	0	2	22	caugguucugucaagcacCGCG	1	chr5	168768146	168768255	-	MI0000295
hsa-mir-218-2	hsa-miR-218-5p	3	0	84	0	21	uugugcuugaucuaaccaugu	1	chr5	168768146	168768255	-	MI0000295
hsa-mir-4800	hsa-miR-4800-5p	0	0	0	1	21	aguggacCGaggaaggaagga	0.8	chr4	2250077	2250156	-	MI0017448
hsa-mir-4800	hsa-miR-4800-3p	2	0	0	2	19	caucCGucCGucuguccac	0.8	chr4	2250077	2250156	-	MI0017448
hsa-mir-671	hsa-miR-671-3p	4	50	844	1	21	ucCGguucucagggcuccacc	0.948360655737705	chr7	151238421	151238538	+	MI0003760
hsa-mir-671	hsa-miR-671-5p	1814	0.275633958103638	27	0	23	aggaagcccuggaggggcuggag	0.948360655737705	chr7	151238421	151238538	+	MI0003760
hsa-mir-98	hsa-miR-98-3p	0	0	0	0	22	cuauacaacuuacuacuuuccc	NA	chrX	53556223	53556341	-	MI0000100
hsa-mir-98	hsa-miR-98-5p	21	4.76190476190476	278	0	22	ugagguaguaaguuguauuguu	NA	chrX	53556223	53556341	-	MI0000100
hsa-mir-183	hsa-miR-183-3p	0	0	0	1	22	gugaauuacCGaagggccauaa	0.989583333333333	chr7	129774905	129775014	-	MI0000273
hsa-mir-183	hsa-miR-183-5p	6	0	187	0	22	uauggcacugguagaauucacu	0.989583333333333	chr7	129774905	129775014	-	MI0000273
hsa-mir-4731	hsa-miR-4731-3p	0	0	0	0	22	cacacaaguggcccccaacacu	1	chr17	15251627	15251696	-	MI0017368
hsa-mir-4731	hsa-miR-4731-5p	2	0	0	0	22	ugcugggggccacaugagugug	1	chr17	15251627	15251696	-	MI0017368
hsa-mir-4454	hsa-miR-4454	401	13.9650872817955	1	2	20	ggaucCGagucaCGgcacca	0.908180300500835	chr4	163093574	163093628	-	MI0016800
hsa-mir-25	hsa-miR-25-3p	20	60	3740	1	22	cauugcacuugucuCGgucuga	0.909249563699825	chr7	100093560	100093643	-	MI0000082
hsa-mir-25	hsa-miR-25-5p	28	10.7142857142857	43	1	21	aggCGgagacuugggcaauug	0.909249563699825	chr7	100093560	100093643	-	MI0000082
hsa-mir-3648-1	hsa-miR-3648	1	0	0	4	21	agcCGCGgggauCGcCGaggg	NA	chr21	8208473	8208652	+	MI0016048
hsa-mir-1228	hsa-miR-1228-5p	26	3.84615384615385	17	1	21	gugggCGggggcaggugugug	0.961538461538462	chr12	57194504	57194576	+	MI0006318
hsa-mir-1228	hsa-miR-1228-3p	0	0	3	1	20	ucacaccugccuCGcccccc	0.961538461538462	chr12	57194504	57194576	+	MI0006318
hsa-mir-378c	hsa-miR-378c	142	0	195	0	25	acuggacuuggagucagaagagugg	0.982003129890454	chr10	130962588	130962668	-	MI0015825
hsa-mir-186	hsa-miR-186-3p	3	0	0	0	22	gcccaaaggugaauuuuuuggg	0.777777777777778	chr1	71067631	71067716	-	MI0000483
hsa-mir-186	hsa-miR-186-5p	1	0	297	0	22	caaagaauucuccuuuugggcu	0.777777777777778	chr1	71067631	71067716	-	MI0000483
hsa-mir-6728	hsa-miR-6728-5p	0	0	0	0	23	uugggaugguaggaccagagggg	1	chr1	8866502	8866590	-	MI0022573
hsa-mir-6728	hsa-miR-6728-3p	1	0	0	0	21	ucucugcucugcucuccccag	1	chr1	8866502	8866590	-	MI0022573
hsa-mir-1972-1	hsa-miR-1972	4	0	1	0	22	ucaggccaggcacaguggcuca	0.99	chr16	15010321	15010397	-	MI0009982
hsa-mir-424	hsa-miR-424-3p	3	33.3333333333333	194	2	21	caaaaCGugaggCGcugcuau	0.932432432432432	chrX	134546614	134546711	-	MI0001446
hsa-mir-424	hsa-miR-424-5p	4	0	8	0	22	cagcagcaauucauguuuugaa	0.932432432432432	chrX	134546614	134546711	-	MI0001446
hsa-mir-6764	hsa-miR-6764-3p	1	0	0	0	21	ucucuggucuuuccuugacag	1	chr14	100277357	100277417	+	MI0022609
hsa-mir-6764	hsa-miR-6764-5p	0	0	0	0	22	ucccagggucuggucagaguug	1	chr14	100277357	100277417	+	MI0022609
hsa-mir-148a	hsa-miR-148a-3p	21	0	2	0	22	ucagugcacuacagaacuuugu	0.991568296795953	chr7	25949919	25949986	-	MI0000253
hsa-mir-148a	hsa-miR-148a-5p	0	0	0	1	22	aaaguucugagacacucCGacu	0.991568296795953	chr7	25949919	25949986	-	MI0000253
hsa-mir-139	hsa-miR-139-5p	0	0	52	1	23	ucuacagugcaCGugucuccagu	1	chr11	72615063	72615130	-	MI0000261
hsa-mir-139	hsa-miR-139-3p	2	0	5	2	23	uggagaCGCGgcccuguuggagu	1	chr11	72615063	72615130	-	MI0000261
hsa-mir-320c-1	hsa-miR-320c	1674	0.0597371565113501	35	0	20	aaaagcuggguugagagggu	0.970728793309439	chr18	21683510	21683597	+	MI0003778
hsa-let-7d	hsa-let-7d-3p	1	100	39	1	22	cuauaCGaccugcugccuuucu	0.993403693931398	chr9	94178834	94178920	+	MI0000065
hsa-let-7d	hsa-let-7d-5p	3007	0.199534419687396	812	0	22	agagguaguagguugcauaguu	0.993403693931398	chr9	94178834	94178920	+	MI0000065
hsa-mir-3158-1	hsa-miR-3158-3p	4	0	95	0	22	aagggcuuccucucugcaggac	0.88	chr10	101601417	101601497	+	MI0014186
hsa-mir-3158-1	hsa-miR-3158-5p	0	0	1	0	21	ccugcagagaggaagcccuuc	0.88	chr10	101601417	101601497	+	MI0014186
hsa-mir-182	hsa-miR-182-3p	0	0	1	0	21	ugguucuagacuugccaacua	0.993846153846154	chr7	129770383	129770492	-	MI0000272
hsa-mir-182	hsa-miR-182-5p	13	0	506	0	24	uuuggcaaugguagaacucacacu	0.993846153846154	chr7	129770383	129770492	-	MI0000272
hsa-mir-3605	hsa-miR-3605-5p	6	0	10	0	23	ugaggauggauagcaaggaagcc	1	chr1	33332393	33332492	-	MI0015995
hsa-mir-3605	hsa-miR-3605-3p	0	0	22	1	23	ccucCGuguuaccuguccucuag	1	chr1	33332393	33332492	-	MI0015995
hsa-mir-3607	hsa-miR-3607-3p	2	50	66	1	20	acuguaaaCGcuuucugaug	0.952755905511811	chr5	86620497	86620575	+	MI0015997
hsa-mir-3607	hsa-miR-3607-5p	16	0	1	0	22	gcaugugaugaagcaaaucagu	0.952755905511811	chr5	86620497	86620575	+	MI0015997
hsa-mir-330	hsa-miR-330-3p	8	0	11	1	23	gcaaagcacaCGgccugcagaga	0.989528795811518	chr19	45638994	45639087	-	MI0000803
hsa-mir-330	hsa-miR-330-5p	0	0	0	0	22	ucucugggccugugucuuaggc	0.989528795811518	chr19	45638994	45639087	-	MI0000803
hsa-mir-30c-2	hsa-miR-30c-5p	6	0	1502	0	23	uguaaacauccuacacucucagc	0.889344262295082	chr6	71376960	71377031	-	MI0000254
hsa-mir-30c-2	hsa-miR-30c-2-3p	0	0	48	0	22	cugggagaaggcuguuuacucu	0.889344262295082	chr6	71376960	71377031	-	MI0000254
hsa-mir-27b	hsa-miR-27b-3p	143	0	2073	0	21	uucacaguggcuaaguucugc	0.936741214057508	chr9	95085445	95085541	+	MI0000440
hsa-mir-27b	hsa-miR-27b-5p	10	0	81	0	22	agagcuuagcugauuggugaac	0.936741214057508	chr9	95085445	95085541	+	MI0000440
hsa-mir-548o-2	hsa-miR-548o-3p	1	0	120	0	22	ccaaaacugcaguuacuuuugc	0.8	chr20	38516563	38516632	+	MI0016746
hsa-mir-548o-2	hsa-miR-548o-5p	0	0	0	1	22	aaaaguaauugCGguuuuugcc	0.8	chr20	38516563	38516632	+	MI0016746
hsa-mir-4302	hsa-miR-4302	6	0	0	1	18	ccaguguggcucagCGag	0.925925925925926	chr12	25874020	25874079	-	MI0015833
hsa-mir-6777	hsa-miR-6777-3p	0	0	0	0	20	uccacucuccuggcccccag	1	chr17	17813480	17813545	-	MI0022622
hsa-mir-6777	hsa-miR-6777-5p	1	0	0	1	23	aCGgggagucaggcaguggugga	1	chr17	17813480	17813545	-	MI0022622
hsa-mir-4270	hsa-miR-4270	1	0	0	0	20	ucagggagucaggggagggc	1	chr3	15496239	15496308	-	MI0015878
hsa-mir-3653	hsa-miR-3653-3p	4	0	4	0	18	cuaagaaguugacugaag	0.961165048543689	chr22	29333158	29333267	-	MI0016053
hsa-mir-3653	hsa-miR-3653-5p	8	0	3	0	20	ccuccugaugauucuucuuc	0.961165048543689	chr22	29333158	29333267	-	MI0016053
hsa-let-7i	hsa-let-7i-5p	411	0	21029	0	22	ugagguaguaguuugugcuguu	0.858173076923077	chr12	62603686	62603769	+	MI0000434
hsa-let-7i	hsa-let-7i-3p	0	0	3	1	22	cugCGcaagcuacugccuugcu	0.858173076923077	chr12	62603686	62603769	+	MI0000434
hsa-mir-193a	hsa-miR-193a-5p	24	12.5	15	2	22	ugggucuuugCGggCGagauga	0.910714285714286	chr17	31559996	31560083	+	MI0000487
hsa-mir-193a	hsa-miR-193a-3p	2	0	1	0	22	aacuggccuacaaagucccagu	0.910714285714286	chr17	31559996	31560083	+	MI0000487
hsa-mir-1285-2	hsa-miR-1285-3p	5	0	42	0	22	ucugggcaacaaagugagaccu	0.942307692307692	chr2	70252918	70253005	-	MI0006347
hsa-mir-130b	hsa-miR-130b-3p	14	0	11	0	22	cagugcaaugaugaaagggcau	0.927152317880795	chr22	21653304	21653385	+	MI0000748
hsa-mir-130b	hsa-miR-130b-5p	2	0	506	0	21	acucuuucccuguugcacuac	0.927152317880795	chr22	21653304	21653385	+	MI0000748
hsa-mir-3193	hsa-miR-3193	1	0	1	1	22	uccugCGuaggaucugaggagu	1	chr20	31607186	31607240	+	MI0014238
hsa-mir-365a	hsa-miR-365a-5p	130	0	96	0	23	agggacuuuugggggcagaugug	0.96455223880597	chr16	14309285	14309371	+	MI0000767
hsa-mir-365a	hsa-miR-365a-3p	4	0	22	0	22	uaaugccccuaaaaauccuuau	0.96455223880597	chr16	14309285	14309371	+	MI0000767
hsa-mir-598	hsa-miR-598-5p	2	0	2	2	23	gCGgugauccCGauggugugagc	0.666666666666667	chr8	11035206	11035302	-	MI0003610
hsa-mir-598	hsa-miR-598-3p	1	100	15	3	22	uaCGucauCGuugucauCGuca	0.666666666666667	chr8	11035206	11035302	-	MI0003610
hsa-mir-324	hsa-miR-324-5p	1	0	3	1	23	CGcauccccuagggcauuggugu	0.888888888888889	chr17	7223297	7223379	-	MI0000813
hsa-mir-324	hsa-miR-324-3p	0	0	0	0	20	acugccccaggugcugcugg	0.888888888888889	chr17	7223297	7223379	-	MI0000813
hsa-mir-3158-2	hsa-miR-3158-3p	4	0	95	0	22	aagggcuuccucucugcaggac	0.88	chr10	101601417	101601497	-	MI0014187
hsa-mir-3158-2	hsa-miR-3158-5p	0	0	1	0	21	ccugcagagaggaagcccuuc	0.88	chr10	101601417	101601497	-	MI0014187
hsa-mir-378f	hsa-miR-378f	185	0	2	0	20	acuggacuuggagccagaag	0.983081570996979	chr1	23929070	23929147	+	MI0016756
hsa-mir-1273f	hsa-miR-1273f	2	0	0	0	19	ggagauggagguugcagug	1	chr1	52928674	52928772	+	MI0018002
hsa-mir-181d	hsa-miR-181d-5p	37	5.40540540540541	80	1	23	aacauucauuguuguCGgugggu	1	chr19	13874875	13875011	+	MI0003139
hsa-mir-181d	hsa-miR-181d-3p	0	0	0	1	21	ccacCGggggaugaaugucac	1	chr19	13874875	13875011	+	MI0003139
hsa-mir-1290	hsa-miR-1290	6	0	1	0	19	uggauuuuuggaucaggga	0.666666666666667	chr1	18897071	18897148	-	MI0006352
hsa-mir-6769b	hsa-miR-6769b-5p	3	0	0	0	23	ugguggguggggaggagaagugc	NA	chr1	206474803	206474864	+	MI0022706
hsa-mir-6769b	hsa-miR-6769b-3p	0	0	0	0	21	cccucucugucccacccauag	NA	chr1	206474803	206474864	+	MI0022706
hsa-mir-7641-2	hsa-miR-7641	395	21.0126582278481	1560	1	19	uugaucuCGgaagcuaagc	0.931502423263328	chr14	75604209	75604261	+	MI0024976
hsa-mir-619	hsa-miR-619-5p	11	0	3	0	22	gcugggauuacaggcaugagcc	0.952830188679245	chr12	108836908	108837006	-	MI0003633
hsa-mir-619	hsa-miR-619-3p	0	0	0	0	24	gaccuggacauguuugugcccagu	0.952830188679245	chr12	108836908	108837006	-	MI0003633
hsa-mir-6778	hsa-miR-6778-3p	1	0	0	0	21	ugccucccugacauuccacag	1	chr17	18340814	18340886	-	MI0022623
hsa-mir-6778	hsa-miR-6778-5p	0	0	0	0	22	agugggaggacaggaggcaggu	1	chr17	18340814	18340886	-	MI0022623
hsa-mir-6889	hsa-miR-6889-3p	5	0	0	0	20	ucugugccccuacuucccag	1	chr22	41252992	41253050	-	MI0022736
hsa-mir-6889	hsa-miR-6889-5p	0	0	0	2	23	uCGgggagucuggggucCGgaau	1	chr22	41252992	41253050	-	MI0022736
hsa-mir-423	hsa-miR-423-5p	3930	4.27480916030534	1673	1	23	ugaggggcagagagCGagacuuu	0.975460910901266	chr17	30117079	30117172	+	MI0001445
hsa-mir-423	hsa-miR-423-3p	20	30	4010	1	23	agcuCGgucugaggccccucagu	0.975460910901266	chr17	30117079	30117172	+	MI0001445
hsa-mir-5196	hsa-miR-5196-3p	1	0	0	1	21	ucauccuCGucucccucccag	1	chr19	35345513	35345627	+	MI0018175
hsa-mir-5196	hsa-miR-5196-5p	0	0	0	1	22	agggaaggggaCGaggguuggg	1	chr19	35345513	35345627	+	MI0018175
hsa-mir-6799	hsa-miR-6799-5p	1	0	0	0	20	ggggaggugugcagggcugg	1	chr19	49791866	49791934	+	MI0022644
hsa-mir-6799	hsa-miR-6799-3p	0	0	0	0	23	ugcccugcaugguguccccacag	1	chr19	49791866	49791934	+	MI0022644
hsa-mir-374b	hsa-miR-374b-5p	6	0	215	0	22	auauaauacaaccugcuaagug	0.873015873015873	chrX	74218547	74218618	-	MI0005566
hsa-mir-374b	hsa-miR-374b-3p	1	0	16	0	22	cuuagcagguuguauuaucauu	0.873015873015873	chrX	74218547	74218618	-	MI0005566
hsa-mir-3609	hsa-miR-3609	1	0	2	0	24	caaagugaugaguaauacuggcug	0.5	chr7	98881650	98881729	+	MI0015999
hsa-mir-887	hsa-miR-887-5p	0	0	1	0	21	cuugggagcccuguuagacuc	1	chr5	15935182	15935260	+	MI0005562
hsa-mir-887	hsa-miR-887-3p	1	0	0	3	22	gugaaCGggCGccauccCGagg	1	chr5	15935182	15935260	+	MI0005562
hsa-mir-129-2	hsa-miR-129-5p	6	0	115	1	21	cuuuuugCGgucugggcuugc	0.758620689655172	chr11	43581394	43581483	+	MI0000473
hsa-mir-129-2	hsa-miR-129-2-3p	0	0	1	0	22	aagcccuuaccccaaaaagcau	0.758620689655172	chr11	43581394	43581483	+	MI0000473
hsa-mir-4710	hsa-miR-4710	5	0	0	0	18	gggugagggcaggugguu	1	chr14	104677694	104677749	-	MI0017344
hsa-mir-335	hsa-miR-335-5p	37	18.9189189189189	94	1	23	ucaagagcaauaaCGaaaaaugu	0.924137931034483	chr7	130496111	130496204	+	MI0000816
hsa-mir-335	hsa-miR-335-3p	1	0	1552	0	22	uuuuucauuauugcuccugacc	0.924137931034483	chr7	130496111	130496204	+	MI0000816
hsa-mir-337	hsa-miR-337-5p	0	0	0	1	21	gaaCGgcuucauacaggaguu	1	chr14	100874493	100874585	+	MI0000806
hsa-mir-337	hsa-miR-337-3p	12	0	0	0	22	cuccuauaugaugccuuucuuc	1	chr14	100874493	100874585	+	MI0000806
hsa-mir-1296	hsa-miR-1296-3p	6	0	0	1	22	gaguggggcuuCGacccuaacc	1	chr10	63372957	63373048	-	MI0003780
hsa-mir-1296	hsa-miR-1296-5p	0	0	2	0	22	uuagggcccuggcuccaucucc	1	chr10	63372957	63373048	-	MI0003780
hsa-mir-625	hsa-miR-625-3p	5	0	1128	0	22	gacuauagaacuuucccccuca	0.816666666666667	chr14	65471102	65471186	+	MI0003639
hsa-mir-625	hsa-miR-625-5p	1	0	9	0	21	agggggaaaguucuauagucc	0.816666666666667	chr14	65471102	65471186	+	MI0003639
hsa-mir-4291	hsa-miR-4291	38	0	3	0	16	uucagcaggaacagcu	1	chr9	93819357	93819421	+	MI0015900
hsa-mir-1260b	hsa-miR-1260b	5	0	260	0	19	aucccaccacugccaccau	0.952	chr11	96341438	96341526	+	MI0014197
hsa-mir-3173	hsa-miR-3173-5p	0	0	6	0	22	ugcccugccuguuuucuccuuu	1	chr14	95137919	95137986	-	MI0014204
hsa-mir-3173	hsa-miR-3173-3p	1	0	0	0	22	aaaggaggaaauaggcaggcca	1	chr14	95137919	95137986	-	MI0014204
hsa-mir-6765	hsa-miR-6765-3p	3	0	0	1	21	ucaccuggcuggccCGcccag	1	chr14	105150778	105150864	-	MI0022610
hsa-mir-6765	hsa-miR-6765-5p	0	0	0	1	25	gugaggCGgggccaggagggugugu	1	chr14	105150778	105150864	-	MI0022610
hsa-mir-6812	hsa-miR-6812-5p	0	0	0	0	25	auggggugagauggggaggagcagc	0.875	chr20	45425510	45425573	+	MI0022657
hsa-mir-6812	hsa-miR-6812-3p	1	0	0	1	21	cCGcucuuccccugaccccag	0.875	chr20	45425510	45425573	+	MI0022657
hsa-mir-320d-2	hsa-miR-320d	57	0	16	0	19	aaaagcuggguugagagga	0.947368421052632	chrX	140926172	140926219	-	MI0008192
hsa-mir-455	hsa-miR-455-5p	2	50	589	1	22	uaugugccuuuggacuacauCG	0.954545454545455	chr9	114209434	114209529	+	MI0003513
hsa-mir-455	hsa-miR-455-3p	3	0	104	0	21	gcaguccaugggcauauacac	0.954545454545455	chr9	114209434	114209529	+	MI0003513
hsa-mir-92a-2	hsa-miR-92a-2-5p	0	0	0	0	22	ggguggggauuuguugcauuac	0.765	chrX	134169538	134169612	-	MI0000094
hsa-mir-92a-2	hsa-miR-92a-3p	45	71.1111111111111	8329	1	22	uauugcacuuguccCGgccugu	0.765	chrX	134169538	134169612	-	MI0000094
hsa-mir-6733	hsa-miR-6733-5p	1	0	0	0	22	ugggaaagacaaacucagaguu	0.888888888888889	chr1	43171652	43171712	-	MI0022578
hsa-mir-6733	hsa-miR-6733-3p	0	0	0	0	20	ucagugucuggauuuccuag	0.888888888888889	chr1	43171652	43171712	-	MI0022578
hsa-mir-103a-2	hsa-miR-103a-3p	144	4.16666666666667	250	0	23	agcagcauuguacagggcuauga	0.993333333333333	chr20	3917494	3917571	+	MI0000108
hsa-mir-103a-2	hsa-miR-103a-2-5p	1	0	0	0	23	agcuucuuuacagugcugccuug	0.993333333333333	chr20	3917494	3917571	+	MI0000108
hsa-mir-6891	hsa-miR-6891-3p	2	0	0	0	21	cccucaucuuccccuccuuuc	1	chr6	31355224	31355316	-	MI0022738
hsa-mir-6891	hsa-miR-6891-5p	0	0	0	0	19	uaaggagggggaugagggg	1	chr6	31355224	31355316	-	MI0022738
hsa-mir-17	hsa-miR-17-3p	87	0	30	0	22	acugcagugaaggcacuuguag	0.996179116547053	chr13	91350605	91350688	+	MI0000071
hsa-mir-17	hsa-miR-17-5p	3227	0.340873876665634	955	0	23	caaagugcuuacagugcagguag	0.996179116547053	chr13	91350605	91350688	+	MI0000071
hsa-mir-342	hsa-miR-342-3p	0	0	18	2	23	ucucacacagaaauCGcaccCGu	1	chr14	100109655	100109753	+	MI0000805
hsa-mir-342	hsa-miR-342-5p	1	0	1	0	21	aggggugcuaucugugauuga	1	chr14	100109655	100109753	+	MI0000805
hsa-mir-142	hsa-miR-142-5p	1	0	0	0	21	cauaaaguagaaagcacuacu	1	chr17	58331232	58331318	-	MI0000458
hsa-mir-142	hsa-miR-142-3p	0	0	0	0	23	uguaguguuuccuacuuuaugga	1	chr17	58331232	58331318	-	MI0000458
hsa-mir-19b-2	hsa-miR-19b-2-5p	2	0	0	0	22	aguuuugcagguuugcauuuca	0.949691991786448	chrX	134169671	134169766	-	MI0000075
hsa-mir-19b-2	hsa-miR-19b-3p	63	0	225	0	23	ugugcaaauccaugcaaaacuga	0.949691991786448	chrX	134169671	134169766	-	MI0000075
hsa-mir-512-2	hsa-miR-512-3p	1	0	5	0	22	aagugcugucauagcugagguc	1	chr19	53669157	53669254	+	MI0003141
hsa-mir-512-2	hsa-miR-512-5p	0	0	0	0	23	cacucagccuugagggcacuuuc	1	chr19	53669157	53669254	+	MI0003141
hsa-mir-210	hsa-miR-210-5p	0	0	4	1	22	agccccugcccacCGcacacug	0.985093167701863	chr11	568089	568198	-	MI0000286
hsa-mir-210	hsa-miR-210-3p	692	8.8150289017341	116	2	22	cugugCGugugacagCGgcuga	0.985093167701863	chr11	568089	568198	-	MI0000286
hsa-mir-107	hsa-miR-107	114	0.87719298245614	141	0	23	agcagcauuguacagggcuauca	0.99598832968636	chr10	89592747	89592827	-	MI0000114
hsa-mir-6797	hsa-miR-6797-5p	1	0	0	0	25	aggagggaaggggcugagaacagga	1	chr19	41869627	41869698	+	MI0022642
hsa-mir-6797	hsa-miR-6797-3p	0	0	0	0	22	ugcaugacccuucccuccccac	1	chr19	41869627	41869698	+	MI0022642
hsa-mir-326	hsa-miR-326	1	0	0	0	20	ccucugggcccuuccuccag	0.9375	chr11	75335092	75335186	-	MI0000808
hsa-mir-628	hsa-miR-628-5p	0	0	9	0	22	augcugacauauuuacuagagg	0.977777777777778	chr15	55372940	55373034	-	MI0003642
hsa-mir-628	hsa-miR-628-3p	12	0	5	1	21	ucuaguaagaguggcaguCGa	0.977777777777778	chr15	55372940	55373034	-	MI0003642
hsa-mir-1246	hsa-miR-1246	1769	0	295	0	19	aauggauuuuuggagcagg	0.840321654221712	chr2	176600980	176601052	-	MI0006381
hsa-mir-7-3	hsa-miR-7-5p	211	0.947867298578199	20144	0	23	uggaagacuagugauuuuguugu	0.701421800947867	chr19	4770670	4770779	+	MI0000265
hsa-mir-4750	hsa-miR-4750-5p	1	0	0	2	22	cuCGggCGgaggugguugagug	NA	chr19	49888175	49888230	+	MI0017389
hsa-mir-4750	hsa-miR-4750-3p	0	0	0	1	22	ccugacccacccccuccCGcag	NA	chr19	49888175	49888230	+	MI0017389
hsa-mir-138-1	hsa-miR-138-1-3p	1	0	273	0	22	gcuacuucacaacaccagggcc	0.988884968242766	chr3	44114212	44114310	+	MI0000476
hsa-mir-138-1	hsa-miR-138-5p	1476	2.77777777777778	388	1	23	agcugguguugugaaucaggcCG	0.988884968242766	chr3	44114212	44114310	+	MI0000476
hsa-mir-185	hsa-miR-185-5p	53	0	200	0	22	uggagagaaaggcaguuccuga	0.976076555023923	chr22	20033139	20033220	+	MI0000482
hsa-mir-185	hsa-miR-185-3p	0	0	7	0	22	aggggcuggcuuuccucugguc	0.976076555023923	chr22	20033139	20033220	+	MI0000482
hsa-mir-2110	hsa-miR-2110	3	0	7	2	22	uuggggaaaCGgcCGcugagug	1	chr10	114174105	114174179	-	MI0010629
hsa-mir-4449	hsa-miR-4449	12	8.33333333333333	0	4	22	CGuccCGgggcugCGCGaggca	0.981481481481482	chr4	52712682	52712747	+	MI0016792
hsa-mir-140	hsa-miR-140-5p	44	2.27272727272727	229	0	22	cagugguuuuacccuaugguag	0.985062893081761	chr16	69933081	69933180	+	MI0000456
hsa-mir-140	hsa-miR-140-3p	184	9.78260869565217	424	1	21	uaccacaggguagaaccaCGg	0.985062893081761	chr16	69933081	69933180	+	MI0000456
hsa-mir-610	hsa-miR-610	1	0	3	0	21	ugagcuaaaugugugcuggga	1	chr11	28056815	28056910	+	MI0003623
hsa-mir-16-1	hsa-miR-16-1-3p	0	0	6	0	22	ccaguauuaacugugcugcuga	0.9749430523918	chr13	50048973	50049061	-	MI0000070
hsa-mir-16-1	hsa-miR-16-5p	351	22.7920227920228	401	2	22	uagcagcaCGuaaauauuggCG	0.9749430523918	chr13	50048973	50049061	-	MI0000070
hsa-mir-3664	hsa-miR-3664-3p	1	0	0	0	22	ucucaggaguaaagacagaguu	1	chr11	70872270	70872368	-	MI0016065
hsa-mir-3664	hsa-miR-3664-5p	0	0	0	0	22	aacucugucuucacucaugagu	1	chr11	70872270	70872368	-	MI0016065
hsa-mir-128-2	hsa-miR-128-2-5p	0	0	0	2	23	gggggcCGauacacuguaCGaga	0.743243243243243	chr3	35744476	35744559	+	MI0000727
hsa-mir-128-2	hsa-miR-128-3p	10	100	3507	1	21	ucacagugaacCGgucucuuu	0.743243243243243	chr3	35744476	35744559	+	MI0000727
hsa-mir-7-1	hsa-miR-7-5p	211	0.947867298578199	19949	0	23	uggaagacuagugauuuuguugu	0.701421800947867	chr9	83969748	83969857	-	MI0000263
hsa-mir-7-1	hsa-miR-7-1-3p	0	0	12	0	22	caacaaaucacagucugccaua	0.701421800947867	chr9	83969748	83969857	-	MI0000263
hsa-mir-4443	hsa-miR-4443	372	95.6989247311828	8	1	17	uuggaggCGuggguuuu	NA	chr3	48196564	48196616	+	MI0016786
hsa-mir-504	hsa-miR-504-5p	0	0	23	0	22	agacccuggucugcacucuauc	1	chrX	138667711	138667793	-	MI0003189
hsa-mir-504	hsa-miR-504-3p	1	0	1	0	21	gggagugcagggcaggguuuc	1	chrX	138667711	138667793	-	MI0003189
hsa-mir-590	hsa-miR-590-5p	3	0	0	0	22	gagcuuauucauaaaagugcag	1	chr7	74191198	74191294	+	MI0003602
hsa-mir-590	hsa-miR-590-3p	0	0	7	0	21	uaauuuuauguauaagcuagu	1	chr7	74191198	74191294	+	MI0003602
hsa-mir-4485	hsa-miR-4485-5p	16	6.25	1	1	16	acCGccugcccaguga	0.985663082437276	chr11	10508270	10508326	-	MI0016846
hsa-mir-4485	hsa-miR-4485-3p	93	9.67741935483871	475	3	20	uaaCGgcCGCGguacccuaa	0.985663082437276	chr11	10508270	10508326	-	MI0016846
hsa-mir-627	hsa-miR-627-5p	2	0	1	0	22	gugagucucuaagaaaagagga	1	chr15	42199570	42199666	-	MI0003641
hsa-mir-627	hsa-miR-627-3p	0	0	1	0	20	ucuuuucuuugagacucacu	1	chr15	42199570	42199666	-	MI0003641
hsa-mir-6892	hsa-miR-6892-5p	1	0	1	1	21	guaagggacCGgagaguagga	NA	chr7	143382686	143382800	+	MI0022739
hsa-mir-6892	hsa-miR-6892-3p	0	0	0	0	21	ucccucucccaccccuugcag	NA	chr7	143382686	143382800	+	MI0022739
hsa-mir-215	hsa-miR-215-3p	0	0	0	0	23	ucugucauuucuuuaggccaaua	1	chr1	220117853	220117962	-	MI0000291
hsa-mir-215	hsa-miR-215-5p	1	0	7	0	21	augaccuaugaauugacagac	1	chr1	220117853	220117962	-	MI0000291
hsa-mir-6739	hsa-miR-6739-3p	2	0	0	0	21	auuguucugucuuucucccag	0.96875	chr1	201863373	201863447	+	MI0022584
hsa-mir-6739	hsa-miR-6739-5p	0	0	0	0	22	ugggaaagagaaagaacaagua	0.96875	chr1	201863373	201863447	+	MI0022584
hsa-mir-181a-2	hsa-miR-181a-2-3p	3	0	90	1	22	accacugacCGuugacuguacc	0.969976905311778	chr9	124692442	124692551	+	MI0000269
hsa-mir-181a-2	hsa-miR-181a-5p	49	14.2857142857143	291	2	23	aacauucaaCGcuguCGgugagu	0.969976905311778	chr9	124692442	124692551	+	MI0000269
hsa-mir-16-2	hsa-miR-16-2-3p	7	0	2241	0	22	ccaauauuacugugcugcuuua	0.958592132505176	chr3	160404745	160404825	+	MI0000115
hsa-mir-16-2	hsa-miR-16-5p	359	23.9554317548747	411	2	22	uagcagcaCGuaaauauuggCG	0.958592132505176	chr3	160404745	160404825	+	MI0000115
hsa-mir-512-1	hsa-miR-512-5p	0	0	0	0	23	cacucagccuugagggcacuuuc	1	chr19	53666679	53666762	+	MI0003140
hsa-mir-512-1	hsa-miR-512-3p	1	0	5	0	22	aagugcugucauagcugagguc	1	chr19	53666679	53666762	+	MI0003140
hsa-mir-10b	hsa-miR-10b-3p	4	0	41	1	22	acagauuCGauucuaggggaau	0.739583333333333	chr2	176150303	176150412	+	MI0000267
hsa-mir-10b	hsa-miR-10b-5p	83	32.5301204819277	5648	1	23	uacccuguagaacCGaauuugug	0.739583333333333	chr2	176150303	176150412	+	MI0000267
hsa-mir-15a	hsa-miR-15a-3p	0	0	0	0	22	caggccauauugugcugccuca	0.99389367816092	chr13	50049119	50049201	-	MI0000069
hsa-mir-15a	hsa-miR-15a-5p	326	0.306748466257669	11	0	22	uagcagcacauaaugguuugug	0.99389367816092	chr13	50049119	50049201	-	MI0000069
hsa-mir-4716	hsa-miR-4716-5p	0	0	0	0	22	uccauguuuccuucccccuucu	1	chr15	49169070	49169153	-	MI0017350
hsa-mir-4716	hsa-miR-4716-3p	2	0	0	0	22	aagggggaaggaaacauggaga	1	chr15	49169070	49169153	-	MI0017350
hsa-mir-6793	hsa-miR-6793-3p	0	0	0	1	20	uccccaaccccugccCGcag	1	chr19	10828973	10829035	+	MI0022638
hsa-mir-6793	hsa-miR-6793-5p	1	0	0	0	22	uguggguucuggguugggguga	1	chr19	10828973	10829035	+	MI0022638
hsa-mir-125b-2	hsa-miR-125b-5p	289	0	12484	0	22	ucccugagacccuaacuuguga	0.948756593820648	chr21	16590237	16590325	+	MI0000470
hsa-mir-125b-2	hsa-miR-125b-2-3p	4	0	100	0	22	ucacaagucaggcucuugggac	0.948756593820648	chr21	16590237	16590325	+	MI0000470
hsa-mir-1225	hsa-miR-1225-3p	2	0	0	1	22	ugagccccugugcCGcccccag	1	chr16	2090195	2090284	-	MI0006311
hsa-mir-1225	hsa-miR-1225-5p	1	0	0	1	22	guggguaCGgcccagugggggg	1	chr16	2090195	2090284	-	MI0006311
hsa-mir-1827	hsa-miR-1827	2	0	0	0	18	ugaggcaguagauugaau	1	chr12	100189884	100189949	+	MI0008195
hsa-mir-4314	hsa-miR-4314	1	0	0	0	18	cucugggaaaugggacag	1	chr17	8088056	8088147	+	MI0015846
hsa-mir-659	hsa-miR-659-3p	0	0	0	0	22	cuugguucagggagggucccca	1	chr22	37847678	37847774	-	MI0003683
hsa-mir-659	hsa-miR-659-5p	1	0	4	0	22	aggaccuucccugaaccaagga	1	chr22	37847678	37847774	-	MI0003683
hsa-mir-203a	hsa-miR-203a-5p	0	0	0	0	25	agugguucuuaacaguucaacaguu	0.495495495495496	chr14	104117405	104117514	+	MI0000283
hsa-mir-203a	hsa-miR-203a-3p	30	0	0	0	22	gugaaauguuuaggaccacuag	0.495495495495496	chr14	104117405	104117514	+	MI0000283
hsa-mir-96	hsa-miR-96-3p	0	0	0	0	22	aaucaugugcagugccaauaug	0.92	chr7	129774692	129774769	-	MI0000098
hsa-mir-96	hsa-miR-96-5p	5	0	57	0	23	uuuggcacuagcacauuuuugcu	0.92	chr7	129774692	129774769	-	MI0000098
hsa-mir-1307	hsa-miR-1307-3p	87	22.9885057471264	342	5	22	acuCGgCGuggCGuCGguCGug	0.933962264150943	chr10	103394253	103394401	-	MI0006444
hsa-mir-1307	hsa-miR-1307-5p	8	25	8	4	21	uCGacCGgaccuCGacCGgcu	0.933962264150943	chr10	103394253	103394401	-	MI0006444
hsa-mir-129-1	hsa-miR-129-5p	6	0	115	1	21	cuuuuugCGgucugggcuugc	0.758620689655172	chr7	128207872	128207943	+	MI0000252
hsa-mir-129-1	hsa-miR-129-1-3p	0	0	4	0	22	aagcccuuaccccaaaaaguau	0.758620689655172	chr7	128207872	128207943	+	MI0000252
hsa-mir-378a	hsa-miR-378a-5p	3	0	13	0	22	cuccugacuccagguccugugu	0.983634459282535	chr5	149732825	149732890	+	MI0000786
hsa-mir-378a	hsa-miR-378a-3p	873	0.229095074455899	3145	0	22	acuggacuuggagucagaaggc	0.983634459282535	chr5	149732825	149732890	+	MI0000786
hsa-mir-29b-1	hsa-miR-29b-3p	172	0	213	0	23	uagcaccauuugaaaucaguguu	0.980191693290735	chr7	130877459	130877539	-	MI0000105
hsa-mir-29b-1	hsa-miR-29b-1-5p	19	0	330	0	24	gcugguuucauauggugguuuaga	0.980191693290735	chr7	130877459	130877539	-	MI0000105
hsa-mir-378g	hsa-miR-378g	1	0	2	0	20	acugggcuuggagucagaag	0.888888888888889	chr1	94745860	94745900	-	MI0016761
hsa-mir-5684	hsa-miR-5684	2	0	0	0	20	aacucuagccugagcaacag	1	chr19	12787128	12787192	+	MI0019285
hsa-mir-3194	hsa-miR-3194-3p	0	0	0	0	22	agcucugcugcucacuggcagu	0.9375	chr20	51452905	51452977	-	MI0014239
hsa-mir-3194	hsa-miR-3194-5p	3	0	0	0	21	ggccagccaccaggagggcug	0.9375	chr20	51452905	51452977	-	MI0014239
hsa-mir-6509	hsa-miR-6509-3p	0	0	1	0	22	uuccacugccacuaccuaauuu	0.75	chr7	135206994	135207078	-	MI0022221
hsa-mir-6509	hsa-miR-6509-5p	1	0	1	0	21	auuagguaguggcaguggaac	0.75	chr7	135206994	135207078	-	MI0022221
hsa-mir-500a	hsa-miR-500a-5p	2	0	2	0	23	uaauccuugcuaccugggugaga	1	chrX	50008431	50008514	+	MI0003184
hsa-mir-500a	hsa-miR-500a-3p	0	0	54	0	22	augcaccugggcaaggauucug	1	chrX	50008431	50008514	+	MI0003184
hsa-mir-550a-3	hsa-miR-550a-3-5p	52	0	59	0	20	agugccugagggaguaagag	0.791208791208791	chr7	29680734	29680828	-	MI0003762
hsa-mir-550a-3	hsa-miR-550a-3p	1	0	1	0	22	ugucuuacucccucaggcacau	0.791208791208791	chr7	29680734	29680828	-	MI0003762
hsa-let-7a-2	hsa-let-7a-2-3p	0	0	70	0	22	cuguacagccuccuagcuuucc	NA	chr11	122146522	122146593	-	MI0000061
hsa-let-7a-2	hsa-let-7a-5p	3285	0.182648401826484	70361	0	22	ugagguaguagguuguauaguu	NA	chr11	122146522	122146593	-	MI0000061
hsa-mir-1299	hsa-miR-1299	14	0	471	0	22	uucuggaauucugugugaggga	0.928571428571429	chr9	40929010	40929092	-	MI0006359
hsa-mir-6789	hsa-miR-6789-3p	11	27.2727272727273	0	3	21	CGgCGccCGugucuccuccag	1	chr19	2235829	2235926	-	MI0022634
hsa-mir-6789	hsa-miR-6789-5p	0	0	0	5	24	guaggggCGuccCGggCGCGCGgg	1	chr19	2235829	2235926	-	MI0022634
hsa-mir-205	hsa-miR-205-5p	7	100	0	1	22	uccuucauuccacCGgagucug	0.73469387755102	chr1	209432133	209432242	+	MI0000285
hsa-mir-205	hsa-miR-205-3p	0	0	0	0	21	gauuucaguggagugaaguuc	0.73469387755102	chr1	209432133	209432242	+	MI0000285
hsa-mir-6894	hsa-miR-6894-5p	0	0	0	0	24	aggaggauggagagcugggccaga	0.996426976328718	chrX	53198889	53198945	-	MI0022741
hsa-mir-6894	hsa-miR-6894-3p	417	0	0	0	21	uugccugcccucuuccuccag	0.996426976328718	chrX	53198889	53198945	-	MI0022741
hsa-mir-27a	hsa-miR-27a-5p	185	0	3849	0	22	agggcuuagcugcuugugagca	0.942481884057971	chr19	13836440	13836517	-	MI0000085
hsa-mir-27a	hsa-miR-27a-3p	168	14.2857142857143	9488	1	21	uucacaguggcuaaguucCGc	0.942481884057971	chr19	13836440	13836517	-	MI0000085
hsa-mir-222	hsa-miR-222-3p	127	0.78740157480315	41303	0	21	agcuacaucuggcuacugggu	0.931296406930102	chrX	45747015	45747124	-	MI0000299
hsa-mir-222	hsa-miR-222-5p	854	0	55	0	22	cucaguagccaguguagauccu	0.931296406930102	chrX	45747015	45747124	-	MI0000299
hsa-mir-4497	hsa-miR-4497	14	35.7142857142857	25	2	17	cucCGggaCGgcugggc	0.94	chr12	109833348	109833436	+	MI0016859
hsa-mir-7977	hsa-miR-7977	3	0	1	1	18	uucccagccaaCGcacca	0.958333333333333	chr3	176515103	176515151	+	MI0025753
hsa-mir-20a	hsa-miR-20a-3p	0	0	8	0	22	acugcauuaugagcacuuaaag	0.99480459057072	chr13	91351065	91351135	+	MI0000076
hsa-mir-20a	hsa-miR-20a-5p	3169	0.347112653834017	1096	0	23	uaaagugcuuauagugcagguag	0.99480459057072	chr13	91351065	91351135	+	MI0000076
hsa-mir-4488	hsa-miR-4488	5	80	6	3	18	agggggCGggcucCGgCG	0.8	chr11	61508596	61508657	+	MI0016849
hsa-let-7c	hsa-let-7c-5p	188	0	6722	0	22	ugagguaguagguuguaugguu	NA	chr21	16539828	16539911	+	MI0000064
hsa-let-7c	hsa-let-7c-3p	0	0	50	0	22	cuguacaaccuucuagcuuucc	NA	chr21	16539828	16539911	+	MI0000064
hsa-mir-4508	hsa-miR-4508	9	66.6666666666667	2	4	17	gCGgggcugggCGCGCG	1	chr15	23562062	23562131	-	MI0016872
hsa-mir-3940	hsa-miR-3940-5p	2	0	15	1	20	guggguuggggCGggcucug	0.958333333333333	chr19	6416410	6416511	-	MI0016597
hsa-mir-3940	hsa-miR-3940-3p	1	0	1	1	22	cagccCGgaucccagcccacuu	0.958333333333333	chr19	6416410	6416511	-	MI0016597
hsa-mir-642a	hsa-miR-642a-3p	5	0	8	0	22	agacacauuuggagagggaacc	1	chr19	45674928	45675024	+	MI0003657
hsa-mir-642a	hsa-miR-642a-5p	0	0	0	0	22	gucccucuccaaaugugucuug	1	chr19	45674928	45675024	+	MI0003657
hsa-mir-24-2	hsa-miR-24-2-5p	0	0	212	0	22	ugccuacugagcugaaacacag	0.996559139784946	chr19	13836287	13836359	-	MI0000081
hsa-mir-24-2	hsa-miR-24-3p	4752	0.0420875420875421	4665	0	22	uggcucaguucagcaggaacag	0.996559139784946	chr19	13836287	13836359	-	MI0000081
hsa-mir-1908	hsa-miR-1908-5p	5	20	0	4	21	CGgCGgggaCGgCGauugguc	0	chr11	61815161	61815240	-	MI0008329
hsa-mir-1908	hsa-miR-1908-3p	1	100	1	5	21	cCGgcCGcCGgcucCGcccCG	0	chr11	61815161	61815240	-	MI0008329
hsa-mir-125b-1	hsa-miR-125b-5p	291	0	12602	0	22	ucccugagacccuaacuuguga	0.950845119006554	chr11	122099757	122099844	-	MI0000446
hsa-mir-125b-1	hsa-miR-125b-1-3p	671	6.11028315946349	4327	1	22	aCGgguuaggcucuugggagcu	0.950845119006554	chr11	122099757	122099844	-	MI0000446
hsa-mir-548p	hsa-miR-548p	1	0	65	0	22	uagcaaaaacugcaguuacuuu	0.75	chr5	100816482	100816565	-	MI0006420
hsa-mir-660	hsa-miR-660-3p	0	0	0	0	21	accuccugugugcauggauua	1	chrX	50013241	50013337	+	MI0003684
hsa-mir-660	hsa-miR-660-5p	1	0	10	1	22	uacccauugcauauCGgaguug	1	chrX	50013241	50013337	+	MI0003684
hsa-mir-3196	hsa-miR-3196	7	28.5714285714286	4	2	18	CGgggCGgcaggggccuc	1	chr20	63238779	63238842	+	MI0014241
hsa-mir-320b-1	hsa-miR-320b	1688	1.12559241706161	184	0	22	aaaagcuggguugagagggcaa	0.989248963292889	chr1	116671749	116671827	+	MI0003776
hsa-mir-503	hsa-miR-503-5p	21	0	43	1	23	uagcagCGggaacaguucugcag	0.987878787878788	chrX	134546328	134546398	-	MI0003188
hsa-mir-503	hsa-miR-503-3p	2	0	3	1	23	gggguauuguuucCGcugccagg	0.987878787878788	chrX	134546328	134546398	-	MI0003188
hsa-mir-19b-1	hsa-miR-19b-1-5p	6	0	6	0	23	aguuuugcagguuugcauccagc	0.95049504950495	chr13	91351192	91351278	+	MI0000074
hsa-mir-19b-1	hsa-miR-19b-3p	63	0	222	0	23	ugugcaaauccaugcaaaacuga	0.95049504950495	chr13	91351192	91351278	+	MI0000074
hsa-mir-362	hsa-miR-362-5p	60	0	15	0	24	aauccuuggaaccuaggugugagu	0.9875	chrX	50008964	50009028	+	MI0000762
hsa-mir-362	hsa-miR-362-3p	0	0	0	0	22	aacacaccuauucaaggauuca	0.9875	chrX	50008964	50009028	+	MI0000762
hsa-mir-361	hsa-miR-361-3p	11	0	446	0	23	ucccccaggugugauucugauuu	0.897196261682243	chrX	85903636	85903707	-	MI0000760
hsa-mir-361	hsa-miR-361-5p	7	0	92	0	22	uuaucagaaucuccagggguac	0.897196261682243	chrX	85903636	85903707	-	MI0000760
hsa-mir-1224	hsa-miR-1224-3p	1	100	0	0	21	ccccaccuccucucuccucag	0.8	chr3	184241405	184241489	+	MI0003764
hsa-mir-1224	hsa-miR-1224-5p	0	0	0	1	19	gugaggacuCGggaggugg	0.8	chr3	184241405	184241489	+	MI0003764
hsa-mir-605	hsa-miR-605-5p	0	0	6	0	23	uaaaucccauggugccuucuccu	1	chr10	51299573	51299655	+	MI0003618
hsa-mir-605	hsa-miR-605-3p	1	0	6	0	22	agaaggcacuaugagauuuaga	1	chr10	51299573	51299655	+	MI0003618
hsa-mir-320e	hsa-miR-320e	9	0	4	0	18	aaagcuggguugagaagg	1	chr19	46709293	46709345	-	MI0014234
hsa-let-7a-3	hsa-let-7a-3p	0	0	541	0	21	cuauacaaucuacugucuuuc	NA	chr22	46112749	46112822	+	MI0000062
hsa-let-7a-3	hsa-let-7a-5p	3282	0.182815356489945	70253	0	22	ugagguaguagguuguauaguu	NA	chr22	46112749	46112822	+	MI0000062
hsa-mir-5187	hsa-miR-5187-3p	0	0	0	0	21	acugaauccucuuuuccucag	NA	chr1	161227186	161227261	+	MI0018166
hsa-mir-5187	hsa-miR-5187-5p	1	0	0	0	22	ugggaugagggauugaagugga	NA	chr1	161227186	161227261	+	MI0018166
hsa-mir-5100	hsa-miR-5100	27	3.7037037037037	2	1	22	uucagaucccagCGgugccucu	0.917553191489362	chr10	42997563	42997681	+	MI0019116
hsa-mir-23b	hsa-miR-23b-3p	49	0	397	0	21	aucacauugccagggauuacc	0.817555938037866	chr9	95085208	95085304	+	MI0000439
hsa-mir-23b	hsa-miR-23b-5p	0	0	34	0	22	uggguuccuggcaugcugauuu	0.817555938037866	chr9	95085208	95085304	+	MI0000439
hsa-mir-3682	hsa-miR-3682-3p	2	0	0	0	21	ugaugauacagguggagguag	1	chr2	53849122	53849205	-	MI0016083
hsa-mir-3682	hsa-miR-3682-5p	0	0	1	0	22	cuacuucuaccuguguuaucau	1	chr2	53849122	53849205	-	MI0016083
hsa-mir-193b	hsa-miR-193b-3p	1	0	19	1	22	aacuggcccucaaaguccCGcu	1	chr16	14303967	14304049	+	MI0003137
hsa-mir-193b	hsa-miR-193b-5p	228	10.9649122807018	45	2	22	CGggguuuugagggCGagauga	1	chr16	14303967	14304049	+	MI0003137
hsa-mir-4791	hsa-miR-4791	3	0	8	0	18	uggauaugaugacugaaa	0.666666666666667	chr3	19314848	19314931	-	MI0017438
hsa-mir-9-3	hsa-miR-9-3p	19	10.5263157894737	114	1	22	auaaagcuagauaacCGaaagu	0.84	chr15	89368017	89368106	+	MI0000468
hsa-mir-9-3	hsa-miR-9-5p	14	0	3299	0	23	ucuuugguuaucuagcuguauga	0.84	chr15	89368017	89368106	+	MI0000468
hsa-mir-550a-1	hsa-miR-550a-5p	47	0	102	0	23	agugccugagggaguaagagccc	0.802325581395349	chr7	30289794	30289890	+	MI0003600
hsa-mir-550a-1	hsa-miR-550a-3p	1	0	1	0	22	ugucuuacucccucaggcacau	0.802325581395349	chr7	30289794	30289890	+	MI0003600
hsa-mir-609	hsa-miR-609	2	0	0	0	20	aggguguuucucucaucucu	1	chr10	104218789	104218883	-	MI0003622
hsa-mir-6802	hsa-miR-6802-5p	1	0	0	0	20	cuagguggggggcuugaagc	1	chr19	55239912	55239976	-	MI0022647
hsa-mir-6802	hsa-miR-6802-3p	0	0	0	0	22	uucaccccucucaccuaagcag	1	chr19	55239912	55239976	-	MI0022647
hsa-mir-6748	hsa-miR-6748-5p	0	0	0	0	22	ugugggugggaaggacuggauu	0.90625	chr11	62789815	62789885	+	MI0022593
hsa-mir-6748	hsa-miR-6748-3p	2	0	0	0	21	uccugucccugucuccuacag	0.90625	chr11	62789815	62789885	+	MI0022593
hsa-mir-6515	hsa-miR-6515-5p	2	0	0	0	21	uuggaggguguggaagacauc	1	chr19	12940484	12940540	+	MI0022227
hsa-mir-6515	hsa-miR-6515-3p	0	0	0	0	20	ucucuucaucuaccccccag	1	chr19	12940484	12940540	+	MI0022227
hsa-mir-4755	hsa-miR-4755-5p	0	0	6	0	22	uuucccuucagagccuggcuuu	0.666666666666667	chr20	34049119	34049190	+	MI0017395
hsa-mir-4755	hsa-miR-4755-3p	2	0	1	0	22	agccaggcucugaagggaaagu	0.666666666666667	chr20	34049119	34049190	+	MI0017395
hsa-mir-7973-1	hsa-miR-7973	1	0	0	0	20	ugugacccuagaauaauuac	1	chr15	51314034	51314109	+	MI0025748
hsa-mir-4740	hsa-miR-4740-3p	1	0	0	2	22	gccCGagaggaucCGucccugc	0	chr17	81400716	81400778	-	MI0017378
hsa-mir-4740	hsa-miR-4740-5p	0	0	0	1	22	aggacugauccucuCGggcagg	0	chr17	81400716	81400778	-	MI0017378
hsa-mir-550b-2	hsa-miR-550b-3p	0	0	0	0	20	ucuuacucccucaggcacug	0.4	chr7	32732981	32733077	-	MI0016687
hsa-mir-550b-2	hsa-miR-550b-2-5p	5	0	8	0	22	augugccugagggaguaagaca	0.4	chr7	32732981	32733077	-	MI0016687
hsa-mir-33a	hsa-miR-33a-5p	21	0	4	0	21	gugcauuguaguugcauugca	0.983240223463687	chr22	41900944	41901012	+	MI0000091
hsa-mir-33a	hsa-miR-33a-3p	0	0	0	0	22	caauguuuccacagugcaucac	0.983240223463687	chr22	41900944	41901012	+	MI0000091
hsa-mir-574	hsa-miR-574-5p	10	0	35	0	23	ugagugugugugugugagugugu	NA	chr4	38868032	38868127	+	MI0003581
hsa-mir-574	hsa-miR-574-3p	0	0	53	1	22	caCGcucaugcacacacccaca	NA	chr4	38868032	38868127	+	MI0003581
hsa-mir-1273g	hsa-miR-1273g-3p	2	0	4	0	21	accacugcacuccagccugag	0.944444444444444	chr1	52940314	52940413	+	MI0018003
hsa-mir-1273g	hsa-miR-1273g-5p	0	0	0	0	22	ggugguugaggcugcaguaagu	0.944444444444444	chr1	52940314	52940413	+	MI0018003
hsa-mir-2909	hsa-miR-2909	1	0	0	0	21	guuagggccaacaucucuugg	1	chr17	37033745	37033813	+	MI0013083
hsa-mir-1260a	hsa-miR-1260a	5	0	1	0	18	aucccaccucugccacca	0.875	chr14	77266218	77266290	+	MI0006394
hsa-mir-1287	hsa-miR-1287-3p	0	0	0	0	22	cucuagccacagaugcagugau	0.75	chr10	98395218	98395307	-	MI0006349
hsa-mir-1287	hsa-miR-1287-5p	1	0	9	1	22	ugcuggaucagugguuCGaguc	0.75	chr10	98395218	98395307	-	MI0006349
hsa-mir-6885	hsa-miR-6885-5p	0	0	0	1	25	aggggggcacugCGcaagcaaagcc	1	chr19	6389638	6389703	-	MI0022732
hsa-mir-6885	hsa-miR-6885-3p	1	0	0	0	21	cuuugcuuccugcuccccuag	1	chr19	6389638	6389703	-	MI0022732
hsa-mir-29a	hsa-miR-29a-3p	123	50.4065040650407	17837	1	22	uagcaccaucugaaauCGguua	0.855437665782493	chr7	130876747	130876810	-	MI0000087
hsa-mir-29a	hsa-miR-29a-5p	49	0	32	0	22	acugauuucuuuugguguucag	0.855437665782493	chr7	130876747	130876810	-	MI0000087
hsa-mir-134	hsa-miR-134-5p	2	0	0	0	22	ugugacugguugaccagagggg	1	chr14	101054687	101054759	+	MI0000474
hsa-mir-134	hsa-miR-134-3p	0	0	0	0	23	ccugugggccaccuagucaccaa	1	chr14	101054687	101054759	+	MI0000474
hsa-mir-3178	hsa-miR-3178	87	13.7931034482759	11	4	17	ggggCGCGgcCGgauCG	NA	chr16	2531922	2532005	-	MI0014212
hsa-mir-584	hsa-miR-584-5p	1	0	13	0	22	uuaugguuugccugggacugag	1	chr5	149062313	149062409	-	MI0003591
hsa-mir-584	hsa-miR-584-3p	0	0	0	0	22	ucaguuccaggccaaccaggcu	1	chr5	149062313	149062409	-	MI0003591
hsa-mir-497	hsa-miR-497-5p	3	0	12	0	21	cagcagcacacugugguuugu	1	chr17	7017911	7018022	-	MI0003138
hsa-mir-497	hsa-miR-497-3p	1	0	0	0	22	caaaccacacugugguguuaga	1	chr17	7017911	7018022	-	MI0003138

## Sheet: BS2
id	mir_name	nb_tags	pct_meth	nb_tags_control	NB_CG	length	mirmat	conversion_rate	chr	start	stop	strand	ID
hsa-mir-1224	hsa-miR-1224-3p	1	0	0	0	21	ccccaccuccucucuccucag	1	chr3	184241405	184241489	+	MI0003764
hsa-mir-1224	hsa-miR-1224-5p	0	0	0	1	19	gugaggacuCGggaggugg	1	chr3	184241405	184241489	+	MI0003764
hsa-let-7c	hsa-let-7c-5p	297	0	7279	0	22	ugagguaguagguuguaugguu	NA	chr21	16539828	16539911	+	MI0000064
hsa-let-7c	hsa-let-7c-3p	0	0	55	0	22	cuguacaaccuucuagcuuucc	NA	chr21	16539828	16539911	+	MI0000064
hsa-mir-365b	hsa-miR-365b-3p	2	0	40	0	22	uaaugccccuaaaaauccuuau	0.958333333333333	chr17	31575411	31575521	+	MI0000769
hsa-mir-365b	hsa-miR-365b-5p	1	0	3	0	22	agggacuuucaggggcagcugu	0.958333333333333	chr17	31575411	31575521	+	MI0000769
hsa-mir-500a	hsa-miR-500a-5p	3	0	1	0	23	uaauccuugcuaccugggugaga	0.983050847457627	chrX	50008431	50008514	+	MI0003184
hsa-mir-500a	hsa-miR-500a-3p	2	0	64	0	22	augcaccugggcaaggauucug	0.983050847457627	chrX	50008431	50008514	+	MI0003184
hsa-mir-627	hsa-miR-627-3p	0	0	1	0	20	ucuuuucuuugagacucacu	1	chr15	42199570	42199666	-	MI0003641
hsa-mir-627	hsa-miR-627-5p	4	0	1	0	22	gugagucucuaagaaaagagga	1	chr15	42199570	42199666	-	MI0003641
hsa-mir-4323	hsa-miR-4323	1	0	0	0	18	cagccccacagccucaga	1	chr19	42133445	42133513	-	MI0015853
hsa-mir-378a	hsa-miR-378a-3p	511	0	3397	0	22	acuggacuuggagucagaaggc	0.982673267326733	chr5	149732825	149732890	+	MI0000786
hsa-mir-378a	hsa-miR-378a-5p	5	0	26	0	22	cuccugacuccagguccugugu	0.982673267326733	chr5	149732825	149732890	+	MI0000786
hsa-mir-1268a	hsa-miR-1268a	1	100	100	2	18	CGggCGuggugguggggg	NA	chr15	22225278	22225329	-	MI0006405
hsa-mir-1260b	hsa-miR-1260b	12	0	264	0	19	aucccaccacugccaccau	0.95	chr11	96341438	96341526	+	MI0014197
hsa-mir-138-2	hsa-miR-138-5p	1152	1.99652777777778	724	1	23	agcugguguugugaaucaggcCG	0.987203350395533	chr16	56858518	56858601	+	MI0000455
hsa-mir-138-2	hsa-miR-138-2-3p	0	0	0	1	22	gcuauuucaCGacaccaggguu	0.987203350395533	chr16	56858518	56858601	+	MI0000455
hsa-mir-21	hsa-miR-21-5p	2437	0.615510874025441	346191	0	22	uagcuuaucagacugauguuga	0.939682032435887	chr17	59841266	59841337	+	MI0000077
hsa-mir-21	hsa-miR-21-3p	95	8.42105263157895	442	1	21	caacaccaguCGaugggcugu	0.939682032435887	chr17	59841266	59841337	+	MI0000077
hsa-mir-939	hsa-miR-939-3p	1	0	0	0	21	cccugggccucugcuccccag	0.961538461538462	chr8	144394149	144394230	-	MI0005761
hsa-mir-939	hsa-miR-939-5p	3	0	6	0	24	uggggagcugaggcucugggggug	0.961538461538462	chr8	144394149	144394230	-	MI0005761
hsa-mir-107	hsa-miR-107	115	0	157	0	23	agcagcauuguacagggcuauca	0.996789154477346	chr10	89592747	89592827	-	MI0000114
hsa-mir-4274	hsa-miR-4274	9	0	0	0	18	cagcagucccucccccug	1	chr4	7460028	7460118	+	MI0015884
hsa-mir-6739	hsa-miR-6739-5p	0	0	0	0	22	ugggaaagagaaagaacaagua	0.979166666666667	chr1	201863373	201863447	+	MI0022584
hsa-mir-6739	hsa-miR-6739-3p	3	0	0	0	21	auuguucugucuuucucccag	0.979166666666667	chr1	201863373	201863447	+	MI0022584
hsa-mir-320b-2	hsa-miR-320b	543	1.47329650092081	211	0	22	aaaagcuggguugagagggcaa	0.990754257907543	chr1	224257004	224257141	-	MI0003839
hsa-mir-27b	hsa-miR-27b-3p	246	0.40650406504065	2388	0	21	uucacaguggcuaaguucugc	0.96002180628748	chr9	95085445	95085541	+	MI0000440
hsa-mir-27b	hsa-miR-27b-5p	11	0	87	0	22	agagcuuagcugauuggugaac	0.96002180628748	chr9	95085445	95085541	+	MI0000440
hsa-mir-296	hsa-miR-296-5p	1	0	2	0	21	agggcccccccucaauccugu	0.976271186440678	chr20	58817615	58817694	-	MI0000747
hsa-mir-296	hsa-miR-296-3p	54	0	209	0	22	gaggguuggguggaggcucucc	0.976271186440678	chr20	58817615	58817694	-	MI0000747
hsa-mir-19b-2	hsa-miR-19b-3p	94	0	320	0	23	ugugcaaauccaugcaaaacuga	0.958136394328157	chrX	134169671	134169766	-	MI0000075
hsa-mir-19b-2	hsa-miR-19b-2-5p	6	0	0	0	22	aguuuugcagguuugcauuuca	0.958136394328157	chrX	134169671	134169766	-	MI0000075
hsa-mir-641	hsa-miR-641	8	0	85	0	24	aaagacauaggauagagucaccuc	0.972222222222222	chr19	40282543	40282641	-	MI0003656
hsa-mir-19a	hsa-miR-19a-5p	34	17.6470588235294	1	0	22	aguuuugcauaguugcacuaca	0.964084507042254	chr13	91350891	91350972	+	MI0000073
hsa-mir-19a	hsa-miR-19a-3p	74	0	531	0	23	ugugcaaaucuaugcaaaacuga	0.964084507042254	chr13	91350891	91350972	+	MI0000073
hsa-mir-362	hsa-miR-362-3p	0	0	0	0	22	aacacaccuauucaaggauuca	0.990384615384615	chrX	50008964	50009028	+	MI0000762
hsa-mir-362	hsa-miR-362-5p	26	0	29	0	24	aauccuuggaaccuaggugugagu	0.990384615384615	chrX	50008964	50009028	+	MI0000762
hsa-mir-3681	hsa-miR-3681-3p	0	0	0	0	22	acacagugcuucauccacuacu	0.96875	chr2	12199130	12199201	+	MI0016082
hsa-mir-3681	hsa-miR-3681-5p	2	0	44	0	22	uaguggaugaugcacucugugc	0.96875	chr2	12199130	12199201	+	MI0016082
hsa-mir-3605	hsa-miR-3605-3p	0	0	32	1	23	ccucCGuguuaccuguccucuag	1	chr1	33332393	33332492	-	MI0015995
hsa-mir-3605	hsa-miR-3605-5p	1	0	12	0	23	ugaggauggauagcaaggaagcc	1	chr1	33332393	33332492	-	MI0015995
hsa-mir-3117	hsa-miR-3117-3p	2	0	4	0	21	auaggacucauauagugccag	1	chr1	66628440	66628517	+	MI0014130
hsa-mir-3117	hsa-miR-3117-5p	0	0	0	1	20	agacacuauaCGagucauau	1	chr1	66628440	66628517	+	MI0014130
hsa-mir-6857	hsa-miR-6857-5p	0	0	0	0	22	uuggggauugggucaggccagu	0.984375	chrX	53405673	53405765	-	MI0022703
hsa-mir-6857	hsa-miR-6857-3p	4	0	0	0	21	ugacugagcuucuccccacag	0.984375	chrX	53405673	53405765	-	MI0022703
hsa-mir-6852	hsa-miR-6852-5p	0	0	0	0	21	cccugggguucugaggacaug	1	chr9	35710676	35710741	-	MI0022698
hsa-mir-6852	hsa-miR-6852-3p	2	0	0	0	17	uguccucuguuccucag	1	chr9	35710676	35710741	-	MI0022698
hsa-mir-181c	hsa-miR-181c-5p	2	100	2	1	22	aacauucaaccuguCGgugagu	0.952380952380952	chr19	13874699	13874808	+	MI0000271
hsa-mir-181c	hsa-miR-181c-3p	3	33.3333333333333	3	2	22	aaccauCGacCGuugaguggac	0.952380952380952	chr19	13874699	13874808	+	MI0000271
hsa-mir-101-1	hsa-miR-101-5p	0	0	0	0	22	caguuaucacagugcugaugcu	0.958677685950413	chr1	65058434	65058508	-	MI0000103
hsa-mir-101-1	hsa-miR-101-3p	14	0	476	0	21	uacaguacugugauaacugaa	0.958677685950413	chr1	65058434	65058508	-	MI0000103
hsa-mir-26a-2	hsa-miR-26a-2-3p	0	0	1	0	22	ccuauucuugauuacuuguuuc	0.922149122807018	chr12	57824609	57824692	-	MI0000750
hsa-mir-26a-2	hsa-miR-26a-5p	140	0.714285714285714	21726	0	22	uucaaguaauccaggauaggcu	0.922149122807018	chr12	57824609	57824692	-	MI0000750
hsa-mir-489	hsa-miR-489-3p	0	0	1	1	22	gugacaucacauauaCGgcagc	1	chr7	93483936	93484019	-	MI0003124
hsa-mir-489	hsa-miR-489-5p	1	0	0	2	22	gguCGuaugugugaCGccauuu	1	chr7	93483936	93484019	-	MI0003124
hsa-mir-3174	hsa-miR-3174	1	0	1	0	23	uagugaguuagagaugcagagcc	1	chr15	90006755	90006841	+	MI0014208
hsa-mir-6889	hsa-miR-6889-3p	1	0	0	0	20	ucugugccccuacuucccag	0.888888888888889	chr22	41252992	41253050	-	MI0022736
hsa-mir-6889	hsa-miR-6889-5p	0	0	0	2	23	uCGgggagucuggggucCGgaau	0.888888888888889	chr22	41252992	41253050	-	MI0022736
hsa-mir-6753	hsa-miR-6753-5p	0	0	0	0	22	caccagggcagagcagggcuga	1	chr11	68044794	68044957	+	MI0022598
hsa-mir-6753	hsa-miR-6753-3p	1	0	2	0	22	uggucugucucugcccuggcac	1	chr11	68044794	68044957	+	MI0022598
hsa-mir-4485	hsa-miR-4485-5p	3	66.6666666666667	0	1	16	acCGccugcccaguga	0.946428571428571	chr11	10508270	10508326	-	MI0016846
hsa-mir-4485	hsa-miR-4485-3p	25	8	54	3	20	uaaCGgcCGCGguacccuaa	0.946428571428571	chr11	10508270	10508326	-	MI0016846
hsa-mir-1307	hsa-miR-1307-3p	90	16.6666666666667	379	5	22	acuCGgCGuggCGuCGguCGug	0.977272727272727	chr10	103394253	103394401	-	MI0006444
hsa-mir-1307	hsa-miR-1307-5p	15	13.3333333333333	20	4	21	uCGacCGgaccuCGacCGgcu	0.977272727272727	chr10	103394253	103394401	-	MI0006444
hsa-let-7a-2	hsa-let-7a-5p	3005	0.299500831946755	71549	0	22	ugagguaguagguuguauaguu	NA	chr11	122146522	122146593	-	MI0000061
hsa-let-7a-2	hsa-let-7a-2-3p	0	0	67	0	22	cuguacagccuccuagcuuucc	NA	chr11	122146522	122146593	-	MI0000061
hsa-mir-125b-2	hsa-miR-125b-2-3p	7	14.2857142857143	131	0	22	ucacaagucaggcucuugggac	0.976674937965261	chr21	16590237	16590325	+	MI0000470
hsa-mir-125b-2	hsa-miR-125b-5p	664	0	12679	0	22	ucccugagacccuaacuuguga	0.976674937965261	chr21	16590237	16590325	+	MI0000470
hsa-mir-6865	hsa-miR-6865-5p	0	0	0	0	23	uagguggcagaggagggacuuca	1	chr17	4970086	4970150	-	MI0022712
hsa-mir-6865	hsa-miR-6865-3p	1	0	0	1	21	acacccucuuucccuacCGcc	1	chr17	4970086	4970150	-	MI0022712
hsa-mir-3934	hsa-miR-3934-3p	0	0	0	0	22	ugcucagguugcacagcuggga	0.972222222222222	chr6	33698128	33698234	+	MI0016590
hsa-mir-3934	hsa-miR-3934-5p	4	25	12	0	22	ucagguguggaaacugaggcag	0.972222222222222	chr6	33698128	33698234	+	MI0016590
hsa-mir-652	hsa-miR-652-3p	28	3.57142857142857	19	1	21	aauggCGccacuaggguugug	0.984771573604061	chrX	110055329	110055426	+	MI0003667
hsa-mir-652	hsa-miR-652-5p	0	0	0	0	25	caacccuaggagagggugccauuca	0.984771573604061	chrX	110055329	110055426	+	MI0003667
hsa-mir-6794	hsa-miR-6794-5p	1	0	0	0	20	cagggggacugggggugagc	0.5	chr19	12852260	12852327	+	MI0022639
hsa-mir-6794	hsa-miR-6794-3p	0	0	0	0	20	cucacucucagucccucccu	0.5	chr19	12852260	12852327	+	MI0022639
hsa-mir-135a-1	hsa-miR-135a-5p	1	0	0	0	23	uauggcuuuuuauuccuauguga	1	chr3	52294219	52294308	-	MI0000452
hsa-mir-135a-1	hsa-miR-135a-3p	0	0	0	2	22	uauagggauuggagcCGuggCG	1	chr3	52294219	52294308	-	MI0000452
hsa-mir-130b	hsa-miR-130b-3p	13	0	22	0	22	cagugcaaugaugaaagggcau	0.961783439490446	chr22	21653304	21653385	+	MI0000748
hsa-mir-130b	hsa-miR-130b-5p	2	0	512	0	21	acucuuucccuguugcacuac	0.961783439490446	chr22	21653304	21653385	+	MI0000748
hsa-mir-6751	hsa-miR-6751-3p	3	0	0	0	21	acugagccucucucucuccag	0.981481481481482	chr11	65129916	65129978	-	MI0022596
hsa-mir-6751	hsa-miR-6751-5p	0	0	0	0	23	uugggggugagguuggugucugg	0.981481481481482	chr11	65129916	65129978	-	MI0022596
hsa-mir-1262	hsa-miR-1262	8	0	23	0	22	augggugaauuuguagaaggau	NA	chr1	68183518	68183610	-	MI0006397
hsa-mir-23b	hsa-miR-23b-5p	1	0	53	0	22	uggguuccuggcaugcugauuu	0.977150537634409	chr9	95085208	95085304	+	MI0000439
hsa-mir-23b	hsa-miR-23b-3p	49	0	436	0	21	aucacauugccagggauuacc	0.977150537634409	chr9	95085208	95085304	+	MI0000439
hsa-mir-4279	hsa-miR-4279	6	50	0	1	16	cucuccuccCGgcuuc	0.977611940298508	chr5	31936102	31936159	-	MI0015887
hsa-mir-374c	hsa-miR-374c-5p	4	0	43	0	22	auaauacaaccugcuaagugcu	0.888888888888889	chrX	74218549	74218618	+	MI0016684
hsa-mir-374c	hsa-miR-374c-3p	0	0	0	0	22	cacuuagcagguuguauuauau	0.888888888888889	chrX	74218549	74218618	+	MI0016684
hsa-mir-191	hsa-miR-191-5p	43	20.9302325581395	2442	1	23	caaCGgaaucccaaaagcagcug	0.95859872611465	chr3	49020618	49020709	-	MI0000465
hsa-mir-191	hsa-miR-191-3p	9	11.1111111111111	57	2	22	gcugCGcuuggauuuCGucccc	0.95859872611465	chr3	49020618	49020709	-	MI0000465
hsa-mir-1910	hsa-miR-1910-5p	1	0	0	1	21	ccaguccugugccugcCGccu	1	chr16	85741621	85741700	-	MI0008331
hsa-mir-1910	hsa-miR-1910-3p	0	0	0	0	20	gaggcagaagcaggaugaca	1	chr16	85741621	85741700	-	MI0008331
hsa-mir-767	hsa-miR-767-3p	0	0	1	0	23	ucugcucauaccccaugguuucu	1	chrX	152393421	152393529	-	MI0003763
hsa-mir-767	hsa-miR-767-5p	1	0	8	0	23	ugcaccaugguugucugagcaug	1	chrX	152393421	152393529	-	MI0003763
hsa-mir-550a-1	hsa-miR-550a-5p	34	0	104	0	23	agugccugagggaguaagagccc	0.854304635761589	chr7	30289794	30289890	+	MI0003600
hsa-mir-550a-1	hsa-miR-550a-3p	3	0	3	0	22	ugucuuacucccucaggcacau	0.854304635761589	chr7	30289794	30289890	+	MI0003600
hsa-mir-532	hsa-miR-532-5p	4	0	781	1	22	caugccuugaguguaggacCGu	1	chrX	50003148	50003238	+	MI0003205
hsa-mir-532	hsa-miR-532-3p	0	0	4	0	22	ccucccacacccaaggcuugca	1	chrX	50003148	50003238	+	MI0003205
hsa-mir-423	hsa-miR-423-3p	41	12.1951219512195	4929	1	23	agcuCGgucugaggccccucagu	0.979361678132401	chr17	30117079	30117172	+	MI0001445
hsa-mir-423	hsa-miR-423-5p	2078	4.42733397497594	1800	1	23	ugaggggcagagagCGagacuuu	0.979361678132401	chr17	30117079	30117172	+	MI0001445
hsa-mir-1282	hsa-miR-1282	4	0	0	1	20	uCGuuugccuuuuucugcuu	1	chr15	43793659	43793759	-	MI0006429
hsa-mir-30a	hsa-miR-30a-5p	25	20	1539	1	22	uguaaacauccuCGacuggaag	0.950089126559715	chr6	71403551	71403621	-	MI0000088
hsa-mir-30a	hsa-miR-30a-3p	29	10.3448275862069	881	1	22	cuuucaguCGgauguuugcagc	0.950089126559715	chr6	71403551	71403621	-	MI0000088
hsa-mir-484	hsa-miR-484	37	2.7027027027027	747	1	22	ucaggcucaguccccuccCGau	0.987740805604203	chr16	15643294	15643372	+	MI0002468
hsa-mir-29c	hsa-miR-29c-3p	102	15.6862745098039	16	1	22	uagcaccauuugaaauCGguua	0.993540051679587	chr1	207801852	207801939	-	MI0000735
hsa-mir-29c	hsa-miR-29c-5p	127	0	6	1	22	ugacCGauuucuccugguguuc	0.993540051679587	chr1	207801852	207801939	-	MI0000735
hsa-mir-151a	hsa-miR-151a-5p	115	4.34782608695652	362	1	21	uCGaggagcucacagucuagu	0.976435935198822	chr8	140732564	140732653	-	MI0000809
hsa-mir-151a	hsa-miR-151a-3p	101	3.96039603960396	23753	0	21	cuagacugaagcuccuugagg	0.976435935198822	chr8	140732564	140732653	-	MI0000809
hsa-mir-142	hsa-miR-142-5p	2	0	0	0	21	cauaaaguagaaagcacuacu	1	chr17	58331232	58331318	-	MI0000458
hsa-mir-142	hsa-miR-142-3p	0	0	1	0	23	uguaguguuuccuacuuuaugga	1	chr17	58331232	58331318	-	MI0000458
hsa-mir-502	hsa-miR-502-3p	2	0	51	0	22	aaugcaccugggcaaggauuca	0.92	chrX	50014598	50014683	+	MI0003186
hsa-mir-502	hsa-miR-502-5p	0	0	2	0	21	auccuugcuaucugggugcua	0.92	chrX	50014598	50014683	+	MI0003186
hsa-mir-744	hsa-miR-744-3p	0	0	2	0	22	cuguugccacuaaccucaaccu	0.975609756097561	chr17	12081899	12081996	+	MI0005559
hsa-mir-744	hsa-miR-744-5p	3	33.3333333333333	123	1	22	ugCGgggcuagggcuaacagca	0.975609756097561	chr17	12081899	12081996	+	MI0005559
hsa-mir-106a	hsa-miR-106a-5p	2548	0.706436420722135	557	0	23	aaaagugcuuacagugcagguag	0.997605989379298	chrX	134170198	134170278	-	MI0000113
hsa-mir-106a	hsa-miR-106a-3p	0	0	0	0	22	cugcaauguaagcacuucuuac	0.997605989379298	chrX	134170198	134170278	-	MI0000113
hsa-mir-6779	hsa-miR-6779-3p	0	0	0	0	21	aagcccugucuccucccaucu	1	chr17	38914979	38915042	+	MI0022624
hsa-mir-6779	hsa-miR-6779-5p	1	0	0	0	21	cugggaggggcuggguuuggc	1	chr17	38914979	38915042	+	MI0022624
hsa-mir-183	hsa-miR-183-3p	0	0	1	1	22	gugaauuacCGaagggccauaa	0.994082840236686	chr7	129774905	129775014	-	MI0000273
hsa-mir-183	hsa-miR-183-5p	11	0	192	0	22	uauggcacugguagaauucacu	0.994082840236686	chr7	129774905	129775014	-	MI0000273
hsa-mir-1908	hsa-miR-1908-5p	8	25	8	4	21	CGgCGgggaCGgCGauugguc	NA	chr11	61815161	61815240	-	MI0008329
hsa-mir-1908	hsa-miR-1908-3p	0	0	3	5	21	cCGgcCGcCGgcucCGcccCG	NA	chr11	61815161	61815240	-	MI0008329
hsa-mir-320b-1	hsa-miR-320b	543	1.47329650092081	210	0	22	aaaagcuggguugagagggcaa	0.990754257907543	chr1	116671749	116671827	+	MI0003776
hsa-mir-5096	hsa-miR-5096	1	0	2	0	21	guuucaccauguuggucaggc	1	chr4	78820752	78820821	+	MI0018004
hsa-mir-3178	hsa-miR-3178	122	10.655737704918	36	4	17	ggggCGCGgcCGgauCG	NA	chr16	2531922	2532005	-	MI0014212
hsa-mir-4456	hsa-miR-4456	3	0	0	0	17	ccugguggcuuccuuuu	1	chr5	535840	535882	-	MI0016802
hsa-mir-16-1	hsa-miR-16-5p	131	27.4809160305344	399	2	22	uagcagcaCGuaaauauuggCG	0.967806841046278	chr13	50048973	50049061	-	MI0000070
hsa-mir-16-1	hsa-miR-16-1-3p	0	0	4	0	22	ccaguauuaacugugcugcuga	0.967806841046278	chr13	50048973	50049061	-	MI0000070
hsa-mir-4291	hsa-miR-4291	50	0	7	0	16	uucagcaggaacagcu	0.995689655172414	chr9	93819357	93819421	+	MI0015900
hsa-mir-186	hsa-miR-186-3p	1	0	3	0	22	gcccaaaggugaauuuuuuggg	0.714285714285714	chr1	71067631	71067716	-	MI0000483
hsa-mir-186	hsa-miR-186-5p	3	0	336	0	22	caaagaauucuccuuuugggcu	0.714285714285714	chr1	71067631	71067716	-	MI0000483
hsa-mir-4520-2	hsa-miR-4520-5p	2	0	0	1	20	ccugCGuguuuucuguccaa	1	chr17	6655449	6655502	+	MI0017358
hsa-mir-4520-2	hsa-miR-4520-2-3p	0	0	0	1	22	uuuggacagaaaacaCGcaggu	1	chr17	6655449	6655502	+	MI0017358
hsa-mir-1271	hsa-miR-1271-3p	3	0	1	0	22	agugccugcuaugugccaggca	1	chr5	176367946	176368031	+	MI0003814
hsa-mir-1271	hsa-miR-1271-5p	0	0	14	0	22	cuuggcaccuagcaagcacuca	1	chr5	176367946	176368031	+	MI0003814
hsa-mir-148a	hsa-miR-148a-3p	32	0	1	0	22	ucagugcacuacagaacuuugu	0.993997599039616	chr7	25949919	25949986	-	MI0000253
hsa-mir-148a	hsa-miR-148a-5p	0	0	0	1	22	aaaguucugagacacucCGacu	0.993997599039616	chr7	25949919	25949986	-	MI0000253
hsa-mir-30b	hsa-miR-30b-5p	1	0	63	0	22	uguaaacauccuacacucagcu	0.972222222222222	chr8	134800520	134800607	-	MI0000441
hsa-mir-30b	hsa-miR-30b-3p	0	0	26	0	22	cugggagguggauguuuacuuc	0.972222222222222	chr8	134800520	134800607	-	MI0000441
hsa-mir-1291	hsa-miR-1291	21	0	92	0	24	uggcccugacugaagaccagcagu	0.961038961038961	chr12	48654444	48654530	-	MI0006353
hsa-mir-4470	hsa-miR-4470	1	0	1	2	21	uggcaaaCGuggaagcCGaga	1	chr8	61714788	61714859	+	MI0016821
hsa-mir-378d-2	hsa-miR-378d	44	0	127	0	20	acuggacuuggagucagaaa	0.980874316939891	chr8	93916022	93916119	-	MI0003840
hsa-mir-4449	hsa-miR-4449	4	50	0	4	22	CGuccCGgggcugCGCGaggca	0.916666666666667	chr4	52712682	52712747	+	MI0016792
hsa-mir-147b	hsa-miR-147b	1	0	4	1	22	gugugCGgaaaugcuucugcua	0.9375	chr15	45433050	45433129	+	MI0005544
hsa-mir-33a	hsa-miR-33a-5p	59	0	3	0	21	gugcauuguaguugcauugca	0.988483685220729	chr22	41900944	41901012	+	MI0000091
hsa-mir-33a	hsa-miR-33a-3p	0	0	0	0	22	caauguuuccacagugcaucac	0.988483685220729	chr22	41900944	41901012	+	MI0000091
hsa-mir-550a-2	hsa-miR-550a-5p	34	0	104	0	23	agugccugagggaguaagagccc	0.854304635761589	chr7	32732981	32733077	+	MI0003601
hsa-mir-550a-2	hsa-miR-550a-3p	3	0	3	0	22	ugucuuacucccucaggcacau	0.854304635761589	chr7	32732981	32733077	+	MI0003601
hsa-mir-6780b	hsa-miR-6780b-5p	0	0	0	0	23	uggggaaggcuuggcagggaaga	0.988539470065096	chr6	43434542	43434620	+	MI0022681
hsa-mir-6780b	hsa-miR-6780b-3p	1194	0.670016750418761	0	0	21	ucccuugucuccuuucccuag	0.988539470065096	chr6	43434542	43434620	+	MI0022681
hsa-mir-3180-1	hsa-miR-3180-5p	0	0	0	4	25	cuuccagaCGcucCGccccaCGuCG	1	chr16	14911220	14911313	+	MI0014214
hsa-mir-3180-1	hsa-miR-3180-3p	1	0	0	2	22	uggggCGgagcuucCGgaggcc	1	chr16	14911220	14911313	+	MI0014214
hsa-mir-320d-2	hsa-miR-320d	21	0	15	0	19	aaaagcuggguugagagga	0.952380952380952	chrX	140926172	140926219	-	MI0008192
hsa-mir-424	hsa-miR-424-3p	3	0	285	2	21	caaaaCGugaggCGcugcuau	0.965811965811966	chrX	134546614	134546711	-	MI0001446
hsa-mir-424	hsa-miR-424-5p	7	0	17	0	22	cagcagcaauucauguuuugaa	0.965811965811966	chrX	134546614	134546711	-	MI0001446
hsa-mir-1275	hsa-miR-1275	66	0	189	0	17	gugggggagaggcuguc	0.863636363636364	chr6	33999972	34000051	-	MI0006415
hsa-mir-26a-1	hsa-miR-26a-1-3p	1	0	1	1	22	ccuauucuugguuacuugcaCG	0.923491379310345	chr3	37969404	37969480	+	MI0000083
hsa-mir-26a-1	hsa-miR-26a-5p	140	0.714285714285714	21725	0	22	uucaaguaauccaggauaggcu	0.923491379310345	chr3	37969404	37969480	+	MI0000083
hsa-mir-28	hsa-miR-28-3p	18	0	850	0	22	cacuagauugugagcuccugga	0.982926829268293	chr3	188688781	188688866	+	MI0000086
hsa-mir-28	hsa-miR-28-5p	39	0	498	0	22	aaggagcucacagucuauugag	0.982926829268293	chr3	188688781	188688866	+	MI0000086
hsa-mir-6795	hsa-miR-6795-5p	0	0	0	0	24	uggggggacaggaugagaggcugu	0.986937024761162	chr19	15179283	15179350	-	MI0022640
hsa-mir-6795	hsa-miR-6795-3p	1276	11.4420062695925	0	1	21	accccuCGuuucuucccccag	0.986937024761162	chr19	15179283	15179350	-	MI0022640
hsa-mir-4463	hsa-miR-4463	1	0	0	0	17	gagacugggguggggcc	1	chr6	75428407	75428473	+	MI0016811
hsa-mir-138-1	hsa-miR-138-5p	1233	2.67639902676399	742	1	23	agcugguguugugaaucaggcCG	0.985148514851485	chr3	44114212	44114310	+	MI0000476
hsa-mir-138-1	hsa-miR-138-1-3p	1	100	275	0	22	gcuacuucacaacaccagggcc	0.985148514851485	chr3	44114212	44114310	+	MI0000476
hsa-mir-192	hsa-miR-192-3p	0	0	0	0	22	cugccaauuccauaggucacag	0.984126984126984	chr11	64891137	64891246	-	MI0000234
hsa-mir-192	hsa-miR-192-5p	7	0	558	0	21	cugaccuaugaauugacagcc	0.984126984126984	chr11	64891137	64891246	-	MI0000234
hsa-mir-6854	hsa-miR-6854-3p	4	0	0	1	21	ugCGuuucuccucuugagcag	1	chr9	98229149	98229217	-	MI0022700
hsa-mir-6854	hsa-miR-6854-5p	0	0	0	0	24	aagcucagguuugagaacugcuga	1	chr9	98229149	98229217	-	MI0022700
hsa-let-7e	hsa-let-7e-5p	165	0	2028	0	22	ugagguaggagguuguauaguu	NA	chr19	51692786	51692864	+	MI0000066
hsa-let-7e	hsa-let-7e-3p	0	0	90	1	22	cuauaCGgccuccuagcuuucc	NA	chr19	51692786	51692864	+	MI0000066
hsa-mir-628	hsa-miR-628-5p	1	0	9	0	22	augcugacauauuuacuagagg	1	chr15	55372940	55373034	-	MI0003642
hsa-mir-628	hsa-miR-628-3p	1	0	9	1	21	ucuaguaagaguggcaguCGa	1	chr15	55372940	55373034	-	MI0003642
hsa-mir-140	hsa-miR-140-3p	137	8.75912408759124	456	1	21	uaccacaggguagaaccaCGg	0.989184317260027	chr16	69933081	69933180	+	MI0000456
hsa-mir-140	hsa-miR-140-5p	121	1.65289256198347	226	0	22	cagugguuuuacccuaugguag	0.989184317260027	chr16	69933081	69933180	+	MI0000456
hsa-mir-374a	hsa-miR-374a-5p	43	0	149	0	22	uuauaauacaaccugauaagug	0.948863636363636	chrX	74287286	74287357	-	MI0000782
hsa-mir-374a	hsa-miR-374a-3p	1	0	37	0	22	cuuaucagauuguauuguaauu	0.948863636363636	chrX	74287286	74287357	-	MI0000782
hsa-mir-548at	hsa-miR-548at-3p	0	0	0	1	21	caaaacCGcaguaacuuuugu	1	chr17	42494773	42494830	+	MI0019137
hsa-mir-548at	hsa-miR-548at-5p	1	0	1	1	22	aaaaguuauugCGguuuuggcu	1	chr17	42494773	42494830	+	MI0019137
hsa-mir-4791	hsa-miR-4791	1	0	15	0	18	uggauaugaugacugaaa	1	chr3	19314848	19314931	-	MI0017438
hsa-mir-486-2	hsa-miR-486-5p	1	0	45	1	22	uccuguacugagcugcccCGag	0.824561403508772	chr8	41660444	41660507	+	MI0023622
hsa-mir-486-2	hsa-miR-486-3p	3	0	26	1	21	CGgggcagcucaguacaggau	0.824561403508772	chr8	41660444	41660507	+	MI0023622
hsa-mir-15a	hsa-miR-15a-3p	0	0	0	0	22	caggccauauugugcugccuca	0.995982694684796	chr13	50049119	50049201	-	MI0000069
hsa-mir-15a	hsa-miR-15a-5p	379	0.79155672823219	9	0	22	uagcagcacauaaugguuugug	0.995982694684796	chr13	50049119	50049201	-	MI0000069
hsa-let-7a-1	hsa-let-7a-5p	3001	0.299900033322226	71349	0	22	ugagguaguagguuguauaguu	0.75	chr9	94175957	94176036	+	MI0000060
hsa-let-7a-1	hsa-let-7a-3p	1	0	685	0	21	cuauacaaucuacugucuuuc	0.75	chr9	94175957	94176036	+	MI0000060
hsa-mir-4532	hsa-miR-4532	36	19.4444444444444	1	3	17	cccCGgggagccCGgCG	NA	chr20	57895394	57895444	+	MI0016899
hsa-mir-516b-1	hsa-miR-516b-5p	1	0	5	0	22	aucuggagguaagaagcacuuu	1	chr19	53736845	53736934	+	MI0003172
hsa-mir-516b-1	hsa-miR-516b-3p	0	0	0	0	18	ugcuuccuuucagagggu	1	chr19	53736845	53736934	+	MI0003172
hsa-mir-130a	hsa-miR-130a-3p	11	0	43	0	22	cagugcaauguuaaaagggcau	1	chr11	57641198	57641286	+	MI0000448
hsa-mir-130a	hsa-miR-130a-5p	0	0	0	0	22	uucacauugugcuacugucugc	1	chr11	57641198	57641286	+	MI0000448
hsa-mir-503	hsa-miR-503-5p	22	18.1818181818182	30	1	23	uagcagCGggaacaguucugcag	0.985795454545455	chrX	134546328	134546398	-	MI0003188
hsa-mir-503	hsa-miR-503-3p	0	0	1	1	23	gggguauuguuucCGcugccagg	0.985795454545455	chrX	134546328	134546398	-	MI0003188
hsa-mir-671	hsa-miR-671-5p	482	0.20746887966805	23	0	23	aggaagcccuggaggggcuggag	0.946428571428571	chr7	151238421	151238538	+	MI0003760
hsa-mir-671	hsa-miR-671-3p	2	50	877	1	21	ucCGguucucagggcuccacc	0.946428571428571	chr7	151238421	151238538	+	MI0003760
hsa-mir-3158-1	hsa-miR-3158-5p	1	0	0	0	21	ccugcagagaggaagcccuuc	0.836477987421384	chr10	101601417	101601497	+	MI0014186
hsa-mir-3158-1	hsa-miR-3158-3p	6	0	79	0	22	aagggcuuccucucugcaggac	0.836477987421384	chr10	101601417	101601497	+	MI0014186
hsa-mir-30c-1	hsa-miR-30c-1-3p	1	0	15	0	22	cugggagaggguuguuuacucc	1	chr1	40757284	40757372	+	MI0000736
hsa-mir-30c-1	hsa-miR-30c-5p	0	0	1787	0	23	uguaaacauccuacacucucagc	1	chr1	40757284	40757372	+	MI0000736
hsa-mir-149	hsa-miR-149-5p	0	0	64	1	23	ucuggcucCGugucuucacuccc	0.75	chr2	240456001	240456089	+	MI0000478
hsa-mir-149	hsa-miR-149-3p	4	25	4	1	21	agggagggaCGggggcugugc	0.75	chr2	240456001	240456089	+	MI0000478
hsa-mir-3130-1	hsa-miR-3130-5p	0	0	0	1	21	uacccagucucCGgugcagcc	0.666666666666667	chr2	206783234	206783308	-	MI0014147
hsa-mir-3130-1	hsa-miR-3130-3p	1	100	17	1	21	gcugcacCGgagacuggguaa	0.666666666666667	chr2	206783234	206783308	-	MI0014147
hsa-mir-4640	hsa-miR-4640-3p	1	0	0	0	22	cacccccuguuuccuggcccac	1	chr6	30890883	30890972	+	MI0017267
hsa-mir-4640	hsa-miR-4640-5p	0	0	0	0	23	ugggccagggagcagcugguggg	1	chr6	30890883	30890972	+	MI0017267
hsa-mir-129-1	hsa-miR-129-1-3p	1	0	2	0	22	aagcccuuaccccaaaaaguau	0.938461538461538	chr7	128207872	128207943	+	MI0000252
hsa-mir-129-1	hsa-miR-129-5p	9	11.1111111111111	113	1	21	cuuuuugCGgucugggcuugc	0.938461538461538	chr7	128207872	128207943	+	MI0000252
hsa-mir-125a	hsa-miR-125a-5p	67	1.49253731343284	3965	0	24	ucccugagacccuuuaaccuguga	0.970786516853933	chr19	51693254	51693339	+	MI0000469
hsa-mir-125a	hsa-miR-125a-3p	80	0	198	0	22	acaggugagguucuugggagcc	0.970786516853933	chr19	51693254	51693339	+	MI0000469
hsa-mir-34a	hsa-miR-34a-5p	1353	0.073909830007391	182	0	22	uggcagugucuuagcugguugu	0.992194635888068	chr1	9151668	9151777	-	MI0000268
hsa-mir-34a	hsa-miR-34a-3p	1	0	0	0	22	caaucagcaaguauacugcccu	0.992194635888068	chr1	9151668	9151777	-	MI0000268
hsa-mir-1268b	hsa-miR-1268b	1	100	94	2	20	CGggCGugguggugggggug	NA	chr17	80098828	80098877	+	MI0016748
hsa-mir-619	hsa-miR-619-5p	3	0	2	0	22	gcugggauuacaggcaugagcc	0.970588235294118	chr12	108836908	108837006	-	MI0003633
hsa-mir-619	hsa-miR-619-3p	0	0	0	0	24	gaccuggacauguuugugcccagu	0.970588235294118	chr12	108836908	108837006	-	MI0003633
hsa-mir-7-1	hsa-miR-7-1-3p	0	0	18	0	22	caacaaaucacagucugccaua	0.847826086956522	chr9	83969748	83969857	-	MI0000263
hsa-mir-7-1	hsa-miR-7-5p	276	0	23467	0	23	uggaagacuagugauuuuguugu	0.847826086956522	chr9	83969748	83969857	-	MI0000263
hsa-mir-3184	hsa-miR-3184-5p	1	0	0	1	24	ugaggggccucagacCGagcuuuu	1	chr17	30117086	30117160	-	MI0014226
hsa-mir-3184	hsa-miR-3184-3p	0	0	0	1	23	aaagucuCGcucucugccccuca	1	chr17	30117086	30117160	-	MI0014226
hsa-mir-4466	hsa-miR-4466	1	0	4	3	18	gggugCGggcCGgCGggg	NA	chr6	156779678	156779731	-	MI0016817
hsa-mir-342	hsa-miR-342-5p	5	0	1	0	21	aggggugcuaucugugauuga	0.966666666666667	chr14	100109655	100109753	+	MI0000805
hsa-mir-342	hsa-miR-342-3p	0	0	15	2	23	ucucacacagaaauCGcaccCGu	0.966666666666667	chr14	100109655	100109753	+	MI0000805
hsa-mir-100	hsa-miR-100-5p	9563	13.4267489281606	287908	2	22	aaccCGuagaucCGaacuugug	0.927027873473223	chr11	122152229	122152308	-	MI0000102
hsa-mir-100	hsa-miR-100-3p	4	0	40	0	22	caagcuuguaucuauagguaug	0.927027873473223	chr11	122152229	122152308	-	MI0000102
hsa-mir-6836	hsa-miR-6836-5p	0	0	0	2	22	CGcagggcccuggCGcaggcau	1	chr7	2257515	2257577	-	MI0022682
hsa-mir-6836	hsa-miR-6836-3p	1	0	0	2	21	augccuccccCGgcccCGcag	1	chr7	2257515	2257577	-	MI0022682
hsa-mir-760	hsa-miR-760	1	0	2	1	20	CGgcucugggucugugggga	1	chr1	93846832	93846911	+	MI0005567
hsa-mir-7162	hsa-miR-7162-3p	0	0	0	0	19	ucugagguggaacagcagc	1	chr10	30368597	30368665	-	MI0023623
hsa-mir-7162	hsa-miR-7162-5p	2	0	0	0	18	ugcuuccuuucucagcug	1	chr10	30368597	30368665	-	MI0023623
hsa-mir-1304	hsa-miR-1304-3p	0	0	0	1	22	ucucacuguagccuCGaacccc	1	chr11	93733674	93733764	-	MI0006371
hsa-mir-1304	hsa-miR-1304-5p	1	0	73	0	22	uuugaggcuacagugagaugug	1	chr11	93733674	93733764	-	MI0006371
hsa-mir-4787	hsa-miR-4787-5p	1	0	0	3	22	gCGgggguggCGgCGgcauccc	1	chr3	50675080	50675163	+	MI0017434
hsa-mir-4787	hsa-miR-4787-3p	0	0	0	4	24	gaugCGcCGcccacugcccCGCGc	1	chr3	50675080	50675163	+	MI0017434
hsa-mir-1972-1	hsa-miR-1972	4	0	0	0	22	ucaggccaggcacaguggcuca	1	chr16	15010321	15010397	-	MI0009982
hsa-mir-141	hsa-miR-141-3p	3	0	0	0	22	uaacacugucugguaaagaugg	1	chr12	6964097	6964191	+	MI0000457
hsa-mir-141	hsa-miR-141-5p	1	0	0	0	22	caucuuccaguacaguguugga	1	chr12	6964097	6964191	+	MI0000457
hsa-mir-421	hsa-miR-421	1	0	21	1	23	aucaacagacauuaauugggCGc	1	chrX	74218377	74218461	-	MI0003685
hsa-mir-99b	hsa-miR-99b-3p	2	0	314	2	22	caagcuCGugucugugggucCG	0.97194950911641	chr19	51692612	51692681	+	MI0000746
hsa-mir-99b	hsa-miR-99b-5p	208	8.65384615384615	6300	3	22	caccCGuagaacCGaccuugCG	0.97194950911641	chr19	51692612	51692681	+	MI0000746
hsa-mir-4307	hsa-miR-4307	2	0	0	0	19	aauguuuuuuccuguuucc	0.5	chr14	26908642	26908725	+	MI0015838
hsa-mir-15b	hsa-miR-15b-5p	42	2.38095238095238	36	0	22	uagcagcacaucaugguuuaca	0.98546511627907	chr3	160404588	160404685	+	MI0000438
hsa-mir-15b	hsa-miR-15b-3p	0	0	81	1	22	CGaaucauuauuugcugcucua	0.98546511627907	chr3	160404588	160404685	+	MI0000438
hsa-mir-197	hsa-miR-197-3p	1	0	76	0	22	uucaccaccuucuccacccagc	0.862745098039216	chr1	109598893	109598967	+	MI0000239
hsa-mir-197	hsa-miR-197-5p	2	0	5	1	23	CGgguagagagggcagugggagg	0.862745098039216	chr1	109598893	109598967	+	MI0000239
hsa-mir-320e	hsa-miR-320e	3	0	7	0	18	aaagcuggguugagaagg	1	chr19	46709293	46709345	-	MI0014234
hsa-mir-6845	hsa-miR-6845-3p	8	0	0	0	21	ccucuccucccugugccccag	1	chr8	143837756	143837816	-	MI0022691
hsa-mir-6845	hsa-miR-6845-5p	0	0	0	1	19	CGgggccagagcagagagc	1	chr8	143837756	143837816	-	MI0022691
hsa-mir-642a	hsa-miR-642a-5p	0	0	0	0	22	gucccucuccaaaugugucuug	1	chr19	45674928	45675024	+	MI0003657
hsa-mir-642a	hsa-miR-642a-3p	2	0	7	0	22	agacacauuuggagagggaacc	1	chr19	45674928	45675024	+	MI0003657
hsa-mir-6833	hsa-miR-6833-5p	0	0	0	0	22	guguggaagaugggaggagaaa	1	chr6	32179816	32179876	+	MI0022678
hsa-mir-6833	hsa-miR-6833-3p	6	0	0	0	21	uuucucucuccacuuccucag	1	chr6	32179816	32179876	+	MI0022678
hsa-mir-181d	hsa-miR-181d-3p	0	0	0	1	21	ccacCGggggaugaaugucac	0.986486486486487	chr19	13874875	13875011	+	MI0003139
hsa-mir-181d	hsa-miR-181d-5p	40	2.5	79	1	23	aacauucauuguuguCGgugggu	0.986486486486487	chr19	13874875	13875011	+	MI0003139
hsa-mir-378j	hsa-miR-378j	154	0	0	0	19	acuggauuuggagccagaa	0.973166368515206	chr17	37614931	37615039	-	MI0021273
hsa-mir-103a-1	hsa-miR-103a-3p	159	4.40251572327044	295	0	23	agcagcauuguacagggcuauga	0.996014348345955	chr5	168560896	168560973	-	MI0000109
hsa-mir-9-2	hsa-miR-9-3p	24	8.33333333333333	169	1	22	auaaagcuagauaacCGaaagu	0.888059701492537	chr5	88666853	88666939	-	MI0000467
hsa-mir-9-2	hsa-miR-9-5p	15	0	3782	0	23	ucuuugguuaucuagcuguauga	0.888059701492537	chr5	88666853	88666939	-	MI0000467
hsa-mir-3195	hsa-miR-3195	13	0	45	4	17	CGCGcCGggccCGgguu	NA	chr20	62064802	62064885	+	MI0014240
hsa-mir-6504	hsa-miR-6504-5p	0	0	0	0	21	ucuggcugugcuguaaugcag	1	chr16	81611348	81611408	+	MI0022216
hsa-mir-6504	hsa-miR-6504-3p	1	0	0	0	20	cauuacagcacagccauucu	1	chr16	81611348	81611408	+	MI0022216
hsa-mir-4443	hsa-miR-4443	75	94.6666666666667	5	1	17	uuggaggCGuggguuuu	NA	chr3	48196564	48196616	+	MI0016786
hsa-mir-663a	hsa-miR-663a	1	100	0	5	22	aggCGgggCGcCGCGggacCGc	NA	chr20	26208186	26208278	-	MI0003672
hsa-mir-670	hsa-miR-670-3p	1	0	0	0	21	uuuccucauauucauucagga	1	chr11	43559656	43559753	+	MI0003933
hsa-mir-670	hsa-miR-670-5p	0	0	0	0	20	gucccugaguguauguggug	1	chr11	43559656	43559753	+	MI0003933
hsa-mir-887	hsa-miR-887-5p	4	0	1	0	21	cuugggagcccuguuagacuc	1	chr5	15935182	15935260	+	MI0005562
hsa-mir-887	hsa-miR-887-3p	3	66.6666666666667	1	3	22	gugaaCGggCGccauccCGagg	1	chr5	15935182	15935260	+	MI0005562
hsa-mir-29b-1	hsa-miR-29b-1-5p	41	0	453	0	24	gcugguuucauauggugguuuaga	0.983850129198966	chr7	130877459	130877539	-	MI0000105
hsa-mir-29b-1	hsa-miR-29b-3p	339	0.589970501474926	446	0	23	uagcaccauuugaaaucaguguu	0.983850129198966	chr7	130877459	130877539	-	MI0000105
hsa-mir-6873	hsa-miR-6873-3p	1	0	0	0	23	uucucucugucuuucucucucag	1	chr6	33287227	33287289	-	MI0022720
hsa-mir-6873	hsa-miR-6873-5p	0	0	1	0	22	cagagggaauacagagggcaau	1	chr6	33287227	33287289	-	MI0022720
hsa-mir-4312	hsa-miR-4312	1	0	0	0	19	ggccuuguuccugucccca	1	chr15	68801850	68801925	-	MI0015842
hsa-mir-301b	hsa-miR-301b-3p	1	0	0	0	23	cagugcaaugauauugucaaagc	1	chr22	21652981	21653058	+	MI0005568
hsa-mir-301b	hsa-miR-301b-5p	1	0	0	1	22	gcucugaCGagguugcacuacu	1	chr22	21652981	21653058	+	MI0005568
hsa-mir-4738	hsa-miR-4738-3p	1	0	0	1	22	ugaaacuggagCGccuggagga	0.75	chr17	75784521	75784607	-	MI0017376
hsa-mir-4738	hsa-miR-4738-5p	0	0	0	2	22	accagCGCGuuuucaguuucau	0.75	chr17	75784521	75784607	-	MI0017376
hsa-mir-542	hsa-miR-542-5p	2	0	0	2	23	uCGgggaucaucaugucaCGaga	1	chrX	134541341	134541437	-	MI0003686
hsa-mir-542	hsa-miR-542-3p	0	0	4	0	22	ugugacagauugauaacugaaa	1	chrX	134541341	134541437	-	MI0003686
hsa-mir-590	hsa-miR-590-5p	4	0	0	0	22	gagcuuauucauaaaagugcag	1	chr7	74191198	74191294	+	MI0003602
hsa-mir-590	hsa-miR-590-3p	0	0	7	0	21	uaauuuuauguauaagcuagu	1	chr7	74191198	74191294	+	MI0003602
hsa-mir-1287	hsa-miR-1287-5p	0	0	12	1	22	ugcuggaucagugguuCGaguc	1	chr10	98395218	98395307	-	MI0006349
hsa-mir-1287	hsa-miR-1287-3p	1	0	0	0	22	cucuagccacagaugcagugau	1	chr10	98395218	98395307	-	MI0006349
hsa-mir-519e	hsa-miR-519e-5p	0	0	0	0	22	uucuccaaaagggagcacuuuc	1	chr19	53679940	53680023	+	MI0003145
hsa-mir-519e	hsa-miR-519e-3p	1	0	0	0	22	aagugccuccuuuuagaguguu	1	chr19	53679940	53680023	+	MI0003145
hsa-mir-378g	hsa-miR-378g	2	0	2	0	20	acugggcuuggagucagaag	0.923076923076923	chr1	94745860	94745900	-	MI0016761
hsa-mir-520g	hsa-miR-520g-3p	1	0	0	0	24	acaaagugcuucccuuuagagugu	1	chr19	53722166	53722255	+	MI0003166
hsa-mir-520g	hsa-miR-520g-5p	0	0	0	0	23	ucuagaggaagcacuuucuguuu	1	chr19	53722166	53722255	+	MI0003166
hsa-mir-4284	hsa-miR-4284	18	27.7777777777778	5	0	18	gggcucacaucaccccau	0.985576923076923	chr7	73711317	73711397	+	MI0015893
hsa-mir-942	hsa-miR-942-5p	11	0	167	0	22	ucuucucuguuuuggccaugug	0.961832061068702	chr1	117094643	117094728	+	MI0005767
hsa-mir-942	hsa-miR-942-3p	1	0	7	1	22	cacauggcCGaaacagagaagu	0.961832061068702	chr1	117094643	117094728	+	MI0005767
hsa-mir-181b-2	hsa-miR-181b-5p	40	2.5	184	1	23	aacauucauugcuguCGgugggu	0.994117647058824	chr9	124693710	124693798	+	MI0000683
hsa-mir-181b-2	hsa-miR-181b-2-3p	0	0	0	0	20	cucacugaucaaugaaugca	0.994117647058824	chr9	124693710	124693798	+	MI0000683
hsa-mir-339	hsa-miR-339-5p	3	0	70	1	23	ucccuguccuccaggagcucaCG	0.993788819875776	chr7	1022933	1023026	-	MI0000815
hsa-mir-339	hsa-miR-339-3p	102	9.80392156862745	136	4	23	ugagCGccuCGaCGacagagcCG	0.993788819875776	chr7	1022933	1023026	-	MI0000815
hsa-mir-218-1	hsa-miR-218-1-3p	0	0	0	1	22	augguucCGucaagcaccaugg	0.863636363636364	chr4	20528275	20528384	+	MI0000294
hsa-mir-218-1	hsa-miR-218-5p	3	0	92	0	21	uugugcuugaucuaaccaugu	0.863636363636364	chr4	20528275	20528384	+	MI0000294
hsa-mir-105-2	hsa-miR-105-5p	6	0	51	0	23	ucaaaugcucagacuccuguggu	0.990476190476191	chrX	152394412	152394492	-	MI0000112
hsa-mir-105-2	hsa-miR-105-3p	0	0	1	1	22	aCGgauguuugagcaugugcua	0.990476190476191	chrX	152394412	152394492	-	MI0000112
hsa-mir-425	hsa-miR-425-3p	1	0	16	3	22	auCGggaauguCGugucCGccc	1	chr3	49020148	49020234	-	MI0001448
hsa-mir-425	hsa-miR-425-5p	6	33.3333333333333	344	2	23	aaugacaCGaucacuccCGuuga	1	chr3	49020148	49020234	-	MI0001448
hsa-mir-6724-1	hsa-miR-6724-5p	4	75	1	4	23	cugggccCGCGgCGggCGugggg	1	chr21	8205315	8205406	+	MI0022559
hsa-mir-660	hsa-miR-660-3p	2	0	1	0	21	accuccugugugcauggauua	1	chrX	50013241	50013337	+	MI0003684
hsa-mir-660	hsa-miR-660-5p	1	0	14	1	22	uacccauugcauauCGgaguug	1	chrX	50013241	50013337	+	MI0003684
hsa-mir-3194	hsa-miR-3194-5p	1	0	0	0	21	ggccagccaccaggagggcug	1	chr20	51452905	51452977	-	MI0014239
hsa-mir-3194	hsa-miR-3194-3p	0	0	0	0	22	agcucugcugcucacuggcagu	1	chr20	51452905	51452977	-	MI0014239
hsa-mir-1248	hsa-miR-1248	218	0	57	0	27	accuucuuguauaagcacugugcuaaa	0.987063095778484	chr3	186786672	186786777	+	MI0006383
hsa-mir-5187	hsa-miR-5187-3p	1	0	0	0	21	acugaauccucuuuuccucag	1	chr1	161227186	161227261	+	MI0018166
hsa-mir-5187	hsa-miR-5187-5p	0	0	0	0	22	ugggaugagggauugaagugga	1	chr1	161227186	161227261	+	MI0018166
hsa-mir-105-1	hsa-miR-105-5p	6	0	51	0	23	ucaaaugcucagacuccuguggu	0.990476190476191	chrX	152392219	152392299	-	MI0000111
hsa-mir-105-1	hsa-miR-105-3p	0	0	1	1	22	aCGgauguuugagcaugugcua	0.990476190476191	chrX	152392219	152392299	-	MI0000111
hsa-mir-337	hsa-miR-337-5p	0	0	0	1	21	gaaCGgcuucauacaggaguu	1	chr14	100874493	100874585	+	MI0000806
hsa-mir-337	hsa-miR-337-3p	32	0	0	0	22	cuccuauaugaugccuuucuuc	1	chr14	100874493	100874585	+	MI0000806
hsa-mir-450a-2	hsa-miR-450a-5p	1	0	35	1	22	uuuugCGauguguuccuaauau	1	chrX	134540508	134540607	-	MI0003187
hsa-mir-450a-2	hsa-miR-450a-2-3p	0	0	3	0	22	auuggggacauuuugcauucau	1	chrX	134540508	134540607	-	MI0003187
hsa-mir-4429	hsa-miR-4429	22	0	0	1	20	aaaagcugggcugagaggCG	0.988636363636364	chr2	11540605	11540677	-	MI0016768
hsa-mir-4488	hsa-miR-4488	2	50	8	3	18	agggggCGggcucCGgCG	1	chr11	61508596	61508657	+	MI0016849
hsa-mir-629	hsa-miR-629-3p	0	0	13	1	22	guucucccaaCGuaagcccagc	0.888888888888889	chr15	70079372	70079468	-	MI0003643
hsa-mir-629	hsa-miR-629-5p	25	20	242	1	21	uggguuuaCGuugggagaacu	0.888888888888889	chr15	70079372	70079468	-	MI0003643
hsa-mir-92a-1	hsa-miR-92a-3p	55	20	9397	1	22	uauugcacuuguccCGgccugu	0.932743362831858	chr13	91351314	91351391	+	MI0000093
hsa-mir-92a-1	hsa-miR-92a-1-5p	31	16.1290322580645	508	1	23	agguugggauCGguugcaaugcu	0.932743362831858	chr13	91351314	91351391	+	MI0000093
hsa-mir-92a-2	hsa-miR-92a-2-5p	0	0	0	0	22	ggguggggauuuguugcauuac	0.929292929292929	chrX	134169538	134169612	-	MI0000094
hsa-mir-92a-2	hsa-miR-92a-3p	55	20	9370	1	22	uauugcacuuguccCGgccugu	0.929292929292929	chrX	134169538	134169612	-	MI0000094
hsa-let-7d	hsa-let-7d-3p	0	0	67	1	22	cuauaCGaccugcugccuuucu	0.997287872917474	chr9	94178834	94178920	+	MI0000065
hsa-let-7d	hsa-let-7d-5p	2581	0.348702053467648	863	0	22	agagguaguagguugcauaguu	0.997287872917474	chr9	94178834	94178920	+	MI0000065
hsa-mir-5701-1	hsa-miR-5701	5	20	72	1	19	uuauugucaCGuucugauu	0.95	chr15	20940252	20940333	+	MI0019308
hsa-mir-1260a	hsa-miR-1260a	3	0	1	0	18	aucccaccucugccacca	0.96969696969697	chr14	77266218	77266290	+	MI0006394
hsa-mir-6741	hsa-miR-6741-5p	0	0	0	1	22	gugggugcuggugggagcCGug	0.944444444444444	chr1	225922080	225922142	-	MI0022586
hsa-mir-6741	hsa-miR-6741-3p	1	0	0	1	22	uCGgcucucucccucacccuag	0.944444444444444	chr1	225922080	225922142	-	MI0022586
hsa-mir-574	hsa-miR-574-3p	0	0	70	1	22	caCGcucaugcacacacccaca	NA	chr4	38868032	38868127	+	MI0003581
hsa-mir-574	hsa-miR-574-5p	5	0	72	0	23	ugagugugugugugugagugugu	NA	chr4	38868032	38868127	+	MI0003581
hsa-mir-3153	hsa-miR-3153	6	0	1	1	23	ggggaaagCGaguagggacauuu	1	chr9	89312225	89312306	+	MI0014180
hsa-mir-148b	hsa-miR-148b-3p	32	0	333	0	22	ucagugcaucacagaacuuugu	0.993997599039616	chr12	54337216	54337314	+	MI0000811
hsa-mir-148b	hsa-miR-148b-5p	0	0	15	0	22	aaguucuguuauacacucaggc	0.993997599039616	chr12	54337216	54337314	+	MI0000811
hsa-mir-3181	hsa-miR-3181	1	0	0	4	19	auCGggcccuCGgCGcCGg	1	chr16	50742305	50742377	+	MI0014223
hsa-mir-9-3	hsa-miR-9-3p	23	8.69565217391304	165	1	22	auaaagcuagauaacCGaaagu	0.887218045112782	chr15	89368017	89368106	+	MI0000468
hsa-mir-9-3	hsa-miR-9-5p	15	0	3782	0	23	ucuuugguuaucuagcuguauga	0.887218045112782	chr15	89368017	89368106	+	MI0000468
hsa-mir-29a	hsa-miR-29a-5p	142	0	46	0	22	acugauuucuuuugguguucag	0.935584740462789	chr7	130876747	130876810	-	MI0000087
hsa-mir-29a	hsa-miR-29a-3p	234	25.2136752136752	20955	1	22	uagcaccaucugaaauCGguua	0.935584740462789	chr7	130876747	130876810	-	MI0000087
hsa-mir-27a	hsa-miR-27a-5p	244	0	3955	0	22	agggcuuagcugcuugugagca	0.95917379377118	chr19	13836440	13836517	-	MI0000085
hsa-mir-27a	hsa-miR-27a-3p	266	6.01503759398496	10898	1	21	uucacaguggcuaaguucCGc	0.95917379377118	chr19	13836440	13836517	-	MI0000085
hsa-mir-378e	hsa-miR-378e	5	0	32	0	19	acuggacuuggagucagga	1	chr5	170028488	170028566	+	MI0016750
hsa-mir-18b	hsa-miR-18b-5p	6	0	1	0	23	uaaggugcaucuagugcaguuag	0.962962962962963	chrX	134170041	134170111	-	MI0001518
hsa-mir-18b	hsa-miR-18b-3p	0	0	0	0	22	ugcccuaaaugccccuucuggc	0.962962962962963	chrX	134170041	134170111	-	MI0001518
hsa-mir-3679	hsa-miR-3679-3p	0	0	0	0	22	cuuccccccaguaaucuucauc	1	chr2	134127125	134127192	+	MI0016080
hsa-mir-3679	hsa-miR-3679-5p	1	0	2	0	23	ugaggauauggcagggaagggga	1	chr2	134127125	134127192	+	MI0016080
hsa-mir-9-1	hsa-miR-9-5p	15	0	3782	0	23	ucuuugguuaucuagcuguauga	0.888059701492537	chr1	156420341	156420429	-	MI0000466
hsa-mir-9-1	hsa-miR-9-3p	24	8.33333333333333	169	1	22	auaaagcuagauaacCGaaagu	0.888059701492537	chr1	156420341	156420429	-	MI0000466
hsa-mir-4800	hsa-miR-4800-5p	0	0	0	1	21	aguggacCGaggaaggaagga	1	chr4	2250077	2250156	-	MI0017448
hsa-mir-4800	hsa-miR-4800-3p	2	0	0	2	19	caucCGucCGucuguccac	1	chr4	2250077	2250156	-	MI0017448
hsa-mir-579	hsa-miR-579-5p	2	0	4	3	22	uCGCGguuugugccagaugaCG	1	chr5	32394378	32394475	-	MI0003586
hsa-mir-579	hsa-miR-579-3p	0	0	1	2	23	uucauuugguauaaacCGCGauu	1	chr5	32394378	32394475	-	MI0003586
hsa-mir-16-2	hsa-miR-16-2-3p	4	0	2321	0	22	ccaauauuacugugcugcuuua	0.943859649122807	chr3	160404745	160404825	+	MI0000115
hsa-mir-16-2	hsa-miR-16-5p	135	28.8888888888889	419	2	22	uagcagcaCGuaaauauuggCG	0.943859649122807	chr3	160404745	160404825	+	MI0000115
hsa-mir-195	hsa-miR-195-3p	0	0	205	0	22	ccaauauuggcugugcugcucc	1	chr17	7017615	7017701	-	MI0000489
hsa-mir-195	hsa-miR-195-5p	3	0	42	0	21	uagcagcacagaaauauuggc	1	chr17	7017615	7017701	-	MI0000489
hsa-mir-3182	hsa-miR-3182	6032	0.03315649867374	48	0	17	gcuucuguaguguaguc	0.970708700508874	chr16	83508346	83508408	+	MI0014224
hsa-mir-504	hsa-miR-504-3p	2	0	0	0	21	gggagugcagggcaggguuuc	0.875	chrX	138667711	138667793	-	MI0003189
hsa-mir-504	hsa-miR-504-5p	0	0	40	0	22	agacccuggucugcacucuauc	0.875	chrX	138667711	138667793	-	MI0003189
hsa-mir-6775	hsa-miR-6775-5p	0	0	0	1	25	uCGgggcaugggggagggaggcugg	0.9375	chr16	87834592	87834660	-	MI0022620
hsa-mir-6775	hsa-miR-6775-3p	1	0	0	0	21	aggcccuguccucugccccag	0.9375	chr16	87834592	87834660	-	MI0022620
hsa-let-7b	hsa-let-7b-3p	2	0	292	0	22	cuauacaaccuacugccuuccc	0.888888888888889	chr22	46113686	46113768	+	MI0000063
hsa-let-7b	hsa-let-7b-5p	1813	0.165471594043023	10631	0	22	ugagguaguagguugugugguu	0.888888888888889	chr22	46113686	46113768	+	MI0000063
hsa-mir-3130-2	hsa-miR-3130-5p	0	0	0	1	21	uacccagucucCGgugcagcc	0.666666666666667	chr2	206783234	206783308	+	MI0014148
hsa-mir-3130-2	hsa-miR-3130-3p	1	100	17	1	21	gcugcacCGgagacuggguaa	0.666666666666667	chr2	206783234	206783308	+	MI0014148
hsa-mir-374b	hsa-miR-374b-5p	9	0	242	0	22	auauaauacaaccugcuaagug	0.942446043165468	chrX	74218547	74218618	-	MI0005566
hsa-mir-374b	hsa-miR-374b-3p	7	0	17	0	22	cuuagcagguuguauuaucauu	0.942446043165468	chrX	74218547	74218618	-	MI0005566
hsa-mir-6509	hsa-miR-6509-3p	0	0	2	0	22	uuccacugccacuaccuaauuu	1	chr7	135206994	135207078	-	MI0022221
hsa-mir-6509	hsa-miR-6509-5p	1	0	0	0	21	auuagguaguggcaguggaac	1	chr7	135206994	135207078	-	MI0022221
hsa-mir-3176	hsa-miR-3176	2	0	6	1	19	acuggccugggacuacCGg	1	chr16	543277	543366	+	MI0014210
hsa-mir-6881	hsa-miR-6881-3p	1	0	0	1	22	auccucuuuCGuccuucccacu	1	chr15	74411357	74411432	-	MI0022728
hsa-mir-6881	hsa-miR-6881-5p	0	0	0	0	22	ugggguaaggauaggaggguca	1	chr15	74411357	74411432	-	MI0022728
hsa-mir-122	hsa-miR-122-5p	1	0	1	0	22	uggagugugacaaugguguuug	1	chr18	58451074	58451158	+	MI0000442
hsa-mir-122	hsa-miR-122-3p	0	0	0	1	22	aaCGccauuaucacacuaaaua	1	chr18	58451074	58451158	+	MI0000442
hsa-mir-33b	hsa-miR-33b-5p	28	0	1	0	20	gugcauugcuguugcauugc	0.981455064194009	chr17	17813836	17813931	-	MI0003646
hsa-mir-33b	hsa-miR-33b-3p	18	5.55555555555556	14	1	22	cagugccuCGgcagugcagccc	0.981455064194009	chr17	17813836	17813931	-	MI0003646
hsa-mir-326	hsa-miR-326	1	0	0	0	20	ccucugggcccuuccuccag	0.9375	chr11	75335092	75335186	-	MI0000808
hsa-mir-519d	hsa-miR-519d-3p	1	0	1	0	22	caaagugccucccuuuagagug	1	chr19	53713347	53713434	+	MI0003162
hsa-mir-519d	hsa-miR-519d-5p	0	0	0	1	25	ccuccaaagggaagCGcuuucuguu	1	chr19	53713347	53713434	+	MI0003162
hsa-mir-6891	hsa-miR-6891-3p	1	0	0	0	21	cccucaucuuccccuccuuuc	0.96	chr6	31355224	31355316	-	MI0022738
hsa-mir-6891	hsa-miR-6891-5p	0	0	0	0	19	uaaggagggggaugagggg	0.96	chr6	31355224	31355316	-	MI0022738
hsa-mir-943	hsa-miR-943	1	0	0	1	21	cugacuguugcCGuccuccag	0.75	chr4	1986384	1986477	-	MI0005768
hsa-mir-3940	hsa-miR-3940-3p	2	0	10	1	22	cagccCGgaucccagcccacuu	1	chr19	6416410	6416511	-	MI0016597
hsa-mir-3940	hsa-miR-3940-5p	1	0	11	1	20	guggguuggggCGggcucug	1	chr19	6416410	6416511	-	MI0016597
hsa-mir-10b	hsa-miR-10b-5p	67	8.95522388059701	6721	1	23	uacccuguagaacCGaauuugug	0.92	chr2	176150303	176150412	+	MI0000267
hsa-mir-10b	hsa-miR-10b-3p	5	0	41	1	22	acagauuCGauucuaggggaau	0.92	chr2	176150303	176150412	+	MI0000267
hsa-mir-1238	hsa-miR-1238-3p	2	0	0	1	20	cuuccuCGucugucugcccc	1	chr19	10552122	10552204	+	MI0006328
hsa-mir-1238	hsa-miR-1238-5p	0	0	0	0	23	gugagugggagccccagugugug	1	chr19	10552122	10552204	+	MI0006328
hsa-mir-3180-2	hsa-miR-3180-5p	0	0	0	4	25	cuuccagaCGcucCGccccaCGuCG	1	chr16	16309879	16309966	+	MI0014215
hsa-mir-3180-2	hsa-miR-3180-3p	1	0	0	2	22	uggggCGgagcuucCGgaggcc	1	chr16	16309879	16309966	+	MI0014215
hsa-mir-1257	hsa-miR-1257	1	0	0	0	21	agugaaugauggguucugacc	1	chr20	61953546	61953662	-	MI0006391
hsa-mir-4796	hsa-miR-4796-3p	1	0	0	0	22	uaaaguggcagaguauagacac	1	chr3	114743445	114743525	-	MI0017443
hsa-mir-4796	hsa-miR-4796-5p	0	0	0	0	22	ugucuauacucugucacuuuac	1	chr3	114743445	114743525	-	MI0017443
hsa-mir-4484	hsa-miR-4484	8	12.5	0	1	20	aaaaggCGggagaagcccca	NA	chr10	125819740	125819822	+	MI0016845
hsa-mir-20a	hsa-miR-20a-3p	0	0	7	0	22	acugcauuaugagcacuuaaag	0.997298420615129	chr13	91351065	91351135	+	MI0000076
hsa-mir-20a	hsa-miR-20a-5p	3524	0.510783200908059	1248	0	23	uaaagugcuuauagugcagguag	0.997298420615129	chr13	91351065	91351135	+	MI0000076
hsa-mir-1825	hsa-miR-1825	4	0	0	0	18	uccagugcccuccucucc	1	chr20	32237795	32237847	+	MI0008193
hsa-mir-125b-1	hsa-miR-125b-5p	666	0	12796	0	22	ucccugagacccuaacuuguga	0.973081463990555	chr11	122099757	122099844	-	MI0000446
hsa-mir-125b-1	hsa-miR-125b-1-3p	504	4.96031746031746	5091	1	22	aCGgguuaggcucuugggagcu	0.973081463990555	chr11	122099757	122099844	-	MI0000446
hsa-mir-4723	hsa-miR-4723-5p	2	0	0	0	24	ugggggagccaugagauaagagca	1	chr17	28360654	28360734	+	MI0017359
hsa-mir-4723	hsa-miR-4723-3p	1	0	1	0	22	cccucucuggcuccuccccaaa	1	chr17	28360654	28360734	+	MI0017359
hsa-mir-4785	hsa-miR-4785	1	100	0	4	21	agaguCGgCGaCGcCGccagc	1	chr2	160407810	160407882	-	MI0017430
hsa-mir-1236	hsa-miR-1236-5p	1	0	2	0	22	ugagugacaggggaaaugggga	1	chr6	31956839	31956940	-	MI0006326
hsa-mir-1236	hsa-miR-1236-3p	0	0	0	0	22	ccucuuccccuugucucuccag	1	chr6	31956839	31956940	-	MI0006326
hsa-mir-378c	hsa-miR-378c	110	0	207	0	25	acuggacuuggagucagaagagugg	0.981818181818182	chr10	130962588	130962668	-	MI0015825
hsa-mir-1285-2	hsa-miR-1285-3p	3	0	61	0	22	ucugggcaacaaagugagaccu	1	chr2	70252918	70253005	-	MI0006347
hsa-mir-4286	hsa-miR-4286	90	0	9	0	17	accccacuccugguacc	0.992382271468144	chr8	10666978	10667070	+	MI0015894
hsa-mir-7975	hsa-miR-7975	2	0	0	1	18	auccuagucaCGgcacca	1	chr19	55123225	55123292	-	MI0025751
hsa-mir-769	hsa-miR-769-5p	2	0	96	0	22	ugagaccucuggguucugagcu	0.9375	chr19	46018932	46019049	+	MI0003834
hsa-mir-769	hsa-miR-769-3p	0	0	1	1	23	cugggaucucCGgggucuugguu	0.9375	chr19	46018932	46019049	+	MI0003834
hsa-mir-345	hsa-miR-345-5p	8	0	216	0	22	gcugacuccuaguccagggcuc	0.994219653179191	chr14	100307859	100307956	+	MI0000825
hsa-mir-345	hsa-miR-345-3p	0	0	0	1	22	gcccugaaCGaggggucuggag	0.994219653179191	chr14	100307859	100307956	+	MI0000825
hsa-mir-551b	hsa-miR-551b-3p	0	0	5	1	21	gCGacccauacuugguuucag	1	chr3	168551854	168551949	+	MI0003575
hsa-mir-551b	hsa-miR-551b-5p	1	0	34	1	22	gaaaucaagCGugggugagacc	1	chr3	168551854	168551949	+	MI0003575
hsa-mir-185	hsa-miR-185-5p	29	0	252	0	22	uggagagaaaggcaguuccuga	0.992248062015504	chr22	20033139	20033220	+	MI0000482
hsa-mir-185	hsa-miR-185-3p	1	0	8	0	22	aggggcuggcuuuccucugguc	0.992248062015504	chr22	20033139	20033220	+	MI0000482
hsa-mir-7977	hsa-miR-7977	1	0	0	1	18	uucccagccaaCGcacca	1	chr3	176515103	176515151	+	MI0025753
hsa-mir-2277	hsa-miR-2277-3p	0	0	0	1	21	ugacagCGcccugccuggcuc	0.977777777777778	chr5	93620696	93620788	-	MI0011284
hsa-mir-2277	hsa-miR-2277-5p	5	0	7	3	24	agCGCGggcugagCGcugccaguc	0.977777777777778	chr5	93620696	93620788	-	MI0011284
hsa-mir-500b	hsa-miR-500b-5p	3	0	1	0	18	aauccuugcuaccugggu	1	chrX	50010672	50010750	+	MI0015903
hsa-mir-500b	hsa-miR-500b-3p	0	0	11	0	20	gcacccaggcaaggauucug	1	chrX	50010672	50010750	+	MI0015903
hsa-mir-155	hsa-miR-155-5p	6	33.3333333333333	626	1	23	uuaaugcuaauCGugauaggggu	0.666666666666667	chr21	25573980	25574044	+	MI0000681
hsa-mir-155	hsa-miR-155-3p	0	0	0	0	22	cuccuacauauuagcauuaaca	0.666666666666667	chr21	25573980	25574044	+	MI0000681
hsa-mir-106b	hsa-miR-106b-3p	2	50	213	1	22	cCGcacuguggguacuugcugc	0.990438745420427	chr7	100093993	100094074	-	MI0000734
hsa-mir-106b	hsa-miR-106b-5p	1241	0.40290088638195	72	0	21	uaaagugcugacagugcagau	0.990438745420427	chr7	100093993	100094074	-	MI0000734
hsa-mir-598	hsa-miR-598-3p	2	0	19	3	22	uaCGucauCGuugucauCGuca	1	chr8	11035206	11035302	-	MI0003610
hsa-mir-598	hsa-miR-598-5p	2	0	3	2	23	gCGgugauccCGauggugugagc	1	chr8	11035206	11035302	-	MI0003610
hsa-mir-876	hsa-miR-876-3p	0	0	2	0	22	uggugguuuacaaaguaauuca	1	chr9	28863626	28863706	-	MI0005542
hsa-mir-876	hsa-miR-876-5p	1	0	0	0	22	uggauuucuuugugaaucacca	1	chr9	28863626	28863706	-	MI0005542
hsa-mir-4497	hsa-miR-4497	16	37.5	56	2	17	cucCGggaCGgcugggc	0.95	chr12	109833348	109833436	+	MI0016859
hsa-mir-99a	hsa-miR-99a-3p	0	0	3	1	22	caagcuCGcuucuaugggucug	0.899135446685879	chr21	16539089	16539169	+	MI0000101
hsa-mir-99a	hsa-miR-99a-5p	347	14.6974063400576	15107	2	22	aaccCGuagaucCGaucuugug	0.899135446685879	chr21	16539089	16539169	+	MI0000101
hsa-mir-10a	hsa-miR-10a-5p	1772	4.23250564334086	3145	1	23	uacccuguagaucCGaauuugug	0.943566591422122	chr17	48579838	48579947	-	MI0000266
hsa-mir-10a	hsa-miR-10a-3p	0	0	20	1	22	caaauuCGuaucuaggggaaua	0.943566591422122	chr17	48579838	48579947	-	MI0000266
hsa-mir-1827	hsa-miR-1827	2	0	0	0	18	ugaggcaguagauugaau	1	chr12	100189884	100189949	+	MI0008195
hsa-mir-518c	hsa-miR-518c-3p	1	0	0	1	23	caaagCGcuucucuuuagagugu	1	chr19	53708735	53708835	+	MI0003159
hsa-mir-518c	hsa-miR-518c-5p	0	0	0	0	23	ucucuggagggaagcacuuucug	1	chr19	53708735	53708835	+	MI0003159
hsa-mir-892c	hsa-miR-892c-3p	1	0	0	0	22	cacuguuuccuuucugagugga	1	chrX	145992750	145992826	-	MI0022560
hsa-mir-892c	hsa-miR-892c-5p	0	0	0	0	21	uauucagaaaggugccaguca	1	chrX	145992750	145992826	-	MI0022560
hsa-mir-193a	hsa-miR-193a-3p	1	0	0	0	22	aacuggccuacaaagucccagu	0.921052631578947	chr17	31559996	31560083	+	MI0000487
hsa-mir-193a	hsa-miR-193a-5p	19	0	48	2	22	ugggucuuugCGggCGagauga	0.921052631578947	chr17	31559996	31560083	+	MI0000487
hsa-mir-30d	hsa-miR-30d-5p	28	28.5714285714286	5281	1	22	uguaaacaucccCGacuggaag	0.880733944954128	chr8	134804876	134804945	-	MI0000255
hsa-mir-30d	hsa-miR-30d-3p	1	0	30	0	22	cuuucagucagauguuugcugc	0.880733944954128	chr8	134804876	134804945	-	MI0000255
hsa-mir-22	hsa-miR-22-5p	1	0	1928	0	22	aguucuucaguggcaagcuuua	0.958070500927644	chr17	1713903	1713987	-	MI0000078
hsa-mir-22	hsa-miR-22-3p	311	0.321543408360129	5305	0	22	aagcugccaguugaagaacugu	0.958070500927644	chr17	1713903	1713987	-	MI0000078
hsa-mir-1228	hsa-miR-1228-3p	0	0	5	1	20	ucacaccugccuCGcccccc	1	chr12	57194504	57194576	+	MI0006318
hsa-mir-1228	hsa-miR-1228-5p	13	0	17	1	21	gugggCGggggcaggugugug	1	chr12	57194504	57194576	+	MI0006318
hsa-mir-613	hsa-miR-613	2	0	0	0	20	aggaauguuccuucuuugcc	1	chr12	12764649	12764743	+	MI0003626
hsa-mir-5010	hsa-miR-5010-3p	0	0	10	0	22	uuuugugucucccauuccccag	1	chr17	42514188	42514307	+	MI0017878
hsa-mir-5010	hsa-miR-5010-5p	1	0	0	0	22	agggggauggcagagcaaaauu	1	chr17	42514188	42514307	+	MI0017878
hsa-mir-708	hsa-miR-708-3p	5	0	136	0	22	caacuagacugugagcuucuag	0.995207667731629	chr11	79402022	79402109	-	MI0005543
hsa-mir-708	hsa-miR-708-5p	33	0	204	0	23	aaggagcuuacaaucuagcuggg	0.995207667731629	chr11	79402022	79402109	-	MI0005543
hsa-mir-3617	hsa-miR-3617-5p	2	0	3	0	22	aaagacauaguugcaagauggg	1	chr20	45705102	45705180	-	MI0016007
hsa-mir-3617	hsa-miR-3617-3p	0	0	0	0	23	caucagcacccuauguccuuucu	1	chr20	45705102	45705180	-	MI0016007
hsa-mir-3180-4	hsa-miR-3180	1	0	0	2	19	uggggCGgagcuucCGgag	1	chr16	15154850	15155002	-	MI0016408
hsa-mir-182	hsa-miR-182-3p	2	0	1	0	21	ugguucuagacuugccaacua	0.991482112436116	chr7	129770383	129770492	-	MI0000272
hsa-mir-182	hsa-miR-182-5p	25	0	584	0	24	uuuggcaaugguagaacucacacu	0.991482112436116	chr7	129770383	129770492	-	MI0000272
hsa-mir-615	hsa-miR-615-3p	0	0	39	1	22	ucCGagccugggucucccucuu	1	chr12	54033950	54034045	+	MI0003628
hsa-mir-615	hsa-miR-615-5p	2	50	2	2	22	gggggucccCGgugcuCGgauc	1	chr12	54033950	54034045	+	MI0003628
hsa-mir-6765	hsa-miR-6765-5p	0	0	0	1	25	gugaggCGgggccaggagggugugu	0.983870967741935	chr14	105150778	105150864	-	MI0022610
hsa-mir-6765	hsa-miR-6765-3p	8	0	0	1	21	ucaccuggcuggccCGcccag	0.983870967741935	chr14	105150778	105150864	-	MI0022610
hsa-mir-32	hsa-miR-32-5p	1	0	60	0	22	uauugcacauuacuaaguugca	1	chr9	109046229	109046298	-	MI0000090
hsa-mir-32	hsa-miR-32-3p	0	0	38	0	22	caauuuagugugugugauauuu	1	chr9	109046229	109046298	-	MI0000090
hsa-mir-320d-1	hsa-miR-320d	21	0	15	0	19	aaaagcuggguugagagga	0.952380952380952	chr13	40727828	40727875	-	MI0008190
hsa-mir-644a	hsa-miR-644a	1	0	0	0	19	aguguggcuuucuuagagc	1	chr20	34466325	34466418	+	MI0003659
hsa-mir-24-1	hsa-miR-24-3p	5838	0.0856457690990065	4941	0	22	uggcucaguucagcaggaacag	0.997693752416727	chr9	95086021	95086088	+	MI0000080
hsa-mir-24-1	hsa-miR-24-1-5p	0	0	15	0	22	ugccuacugagcugauaucagu	0.997693752416727	chr9	95086021	95086088	+	MI0000080
hsa-mir-450a-1	hsa-miR-450a-1-3p	0	0	1	0	22	auugggaacauuuugcauguau	1	chrX	134540341	134540431	-	MI0001652
hsa-mir-450a-1	hsa-miR-450a-5p	1	0	35	1	22	uuuugCGauguguuccuaauau	1	chrX	134540341	134540431	-	MI0001652
hsa-mir-3188	hsa-miR-3188	1	0	0	2	23	agaggcuuugugCGgauaCGggg	1	chr19	18282077	18282161	+	MI0014232
hsa-mir-200c	hsa-miR-200c-3p	1	0	18	1	23	uaauacugcCGgguaaugaugga	1	chr12	6963699	6963766	+	MI0000650
hsa-mir-200c	hsa-miR-200c-5p	0	0	0	1	22	CGucuuacccagcaguguuugg	1	chr12	6963699	6963766	+	MI0000650
hsa-let-7g	hsa-let-7g-5p	157	0	4537	0	22	ugagguaguaguuuguacaguu	0.96875	chr3	52268278	52268361	-	MI0000433
hsa-let-7g	hsa-let-7g-3p	0	0	1	0	21	cuguacaggccacugccuugc	0.96875	chr3	52268278	52268361	-	MI0000433
hsa-mir-6866	hsa-miR-6866-5p	0	0	1	0	23	uuagaggcuggaauagagauucu	0.9375	chr17	40161933	40162001	+	MI0022713
hsa-mir-6866	hsa-miR-6866-3p	1	0	0	0	22	gaucccuuuaucuguccucuag	0.9375	chr17	40161933	40162001	+	MI0022713
hsa-mir-4726	hsa-miR-4726-3p	0	0	0	1	22	acccagguucccucuggcCGca	1	chr17	38719691	38719748	+	MI0017363
hsa-mir-4726	hsa-miR-4726-5p	1	0	2	0	23	agggccagaggagccuggagugg	1	chr17	38719691	38719748	+	MI0017363
hsa-mir-6733	hsa-miR-6733-3p	0	0	0	0	20	ucagugucuggauuuccuag	1	chr1	43171652	43171712	-	MI0022578
hsa-mir-6733	hsa-miR-6733-5p	1	0	0	0	22	ugggaaagacaaacucagaguu	1	chr1	43171652	43171712	-	MI0022578
hsa-mir-151b	hsa-miR-151b	34	2.94117647058824	129	1	18	uCGaggagcucacagucu	0.98448275862069	chr14	100109419	100109514	-	MI0003772
hsa-mir-188	hsa-miR-188-5p	6	0	3	0	21	caucccuugcaugguggaggg	1	chrX	50003503	50003588	+	MI0000484
hsa-mir-188	hsa-miR-188-3p	0	0	0	0	21	cucccacaugcaggguuugca	1	chrX	50003503	50003588	+	MI0000484
hsa-mir-497	hsa-miR-497-3p	0	0	0	0	22	caaaccacacugugguguuaga	0.99290780141844	chr17	7017911	7018022	-	MI0003138
hsa-mir-497	hsa-miR-497-5p	6	0	13	0	21	cagcagcacacugugguuugu	0.99290780141844	chr17	7017911	7018022	-	MI0003138
hsa-mir-98	hsa-miR-98-3p	0	0	2	0	22	cuauacaacuuacuacuuuccc	NA	chrX	53556223	53556341	-	MI0000100
hsa-mir-98	hsa-miR-98-5p	15	0	302	0	22	ugagguaguaaguuguauuguu	NA	chrX	53556223	53556341	-	MI0000100
hsa-mir-1293	hsa-miR-1293	31	0	111	0	22	uggguggucuggagauuugugc	0.954545454545455	chr12	50234142	50234212	-	MI0006355
hsa-mir-933	hsa-miR-933	2	0	0	1	22	ugugCGcagggagaccucuccc	1	chr2	175167633	175167709	-	MI0005755
hsa-mir-6747	hsa-miR-6747-5p	0	0	0	0	24	agggguguggaaagaggcagaaca	1	chr11	62567011	62567071	-	MI0022592
hsa-mir-6747	hsa-miR-6747-3p	2	0	0	0	21	uccugccuuccucugcaccag	1	chr11	62567011	62567071	-	MI0022592
hsa-mir-3653	hsa-miR-3653-3p	0	0	1	0	18	cuaagaaguugacugaag	1	chr22	29333158	29333267	-	MI0016053
hsa-mir-3653	hsa-miR-3653-5p	7	0	3	0	20	ccuccugaugauucuucuuc	1	chr22	29333158	29333267	-	MI0016053
hsa-mir-5100	hsa-miR-5100	10	0	2	1	22	uucagaucccagCGgugccucu	0.924657534246575	chr10	42997563	42997681	+	MI0019116
hsa-mir-4461	hsa-miR-4461	3	0	2	0	23	gauugagacuaguagggcuaggc	1	chr5	134928039	134928112	+	MI0016807
hsa-mir-6874	hsa-miR-6874-5p	0	0	0	0	23	auggagcuggaaccagaucaggc	1	chr7	5711840	5711910	-	MI0022721
hsa-mir-6874	hsa-miR-6874-3p	1	0	0	0	23	caguucugcuguucugacucuag	1	chr7	5711840	5711910	-	MI0022721
hsa-mir-1296	hsa-miR-1296-5p	0	0	7	0	22	uuagggcccuggcuccaucucc	1	chr10	63372957	63373048	-	MI0003780
hsa-mir-1296	hsa-miR-1296-3p	6	0	0	1	22	gaguggggcuuCGacccuaacc	1	chr10	63372957	63373048	-	MI0003780
hsa-mir-24-2	hsa-miR-24-2-5p	3	0	295	0	22	ugccuacugagcugaaacacag	0.99761914563693	chr19	13836287	13836359	-	MI0000081
hsa-mir-24-2	hsa-miR-24-3p	5839	0.0856311012159616	4942	0	22	uggcucaguucagcaggaacag	0.99761914563693	chr19	13836287	13836359	-	MI0000081
hsa-mir-320c-2	hsa-miR-320c	48	0	20	0	20	aaaagcuggguugagagggu	0.9375	chr18	24321686	24321735	+	MI0008191
hsa-mir-1255a	hsa-miR-1255a	11	0	23	0	23	aggaugagcaaagaaaguagauu	0.909090909090909	chr4	101330302	101330414	-	MI0006389
hsa-mir-181b-1	hsa-miR-181b-5p	40	2.5	183	1	23	aacauucauugcuguCGgugggu	0.994117647058824	chr1	198858873	198858982	-	MI0000270
hsa-mir-181b-1	hsa-miR-181b-3p	0	0	3	0	21	cucacugaacaaugaaugcaa	0.994117647058824	chr1	198858873	198858982	-	MI0000270
hsa-mir-93	hsa-miR-93-5p	168	10.1190476190476	351	1	23	caaagugcuguuCGugcagguag	0.996368917937545	chr7	100093768	100093847	-	MI0000095
hsa-mir-93	hsa-miR-93-3p	2	0	49	1	22	acugcugagcuagcacuuccCG	0.996368917937545	chr7	100093768	100093847	-	MI0000095
hsa-mir-3656	hsa-miR-3656	4	0	0	2	17	ggCGggugCGggggugg	NA	chr11	119018944	119019012	+	MI0016056
hsa-mir-874	hsa-miR-874-3p	13	0	33	2	22	cugcccuggccCGagggacCGa	0.96551724137931	chr5	137647572	137647649	-	MI0005532
hsa-mir-874	hsa-miR-874-5p	0	0	0	2	23	CGgccccaCGcaccaggguaaga	0.96551724137931	chr5	137647572	137647649	-	MI0005532
hsa-mir-941-2	hsa-miR-941	15	6.66666666666667	1070	1	23	caccCGgcugugugcacaugugc	0.985849056603774	chr20	63919505	63919576	+	MI0005764
hsa-mir-378d-1	hsa-miR-378d	44	0	127	0	20	acuggacuuggagucagaaa	0.980874316939891	chr4	5923275	5923328	-	MI0016749
hsa-mir-218-2	hsa-miR-218-5p	3	0	92	0	21	uugugcuugaucuaaccaugu	0.863636363636364	chr5	168768146	168768255	-	MI0000295
hsa-mir-218-2	hsa-miR-218-2-3p	0	0	1	2	22	caugguucugucaagcacCGCG	0.863636363636364	chr5	168768146	168768255	-	MI0000295
hsa-mir-1973	hsa-miR-1973	1	0	0	1	19	acCGugcaaagguagcaua	1	chr4	116299725	116299768	+	MI0009983
hsa-mir-873	hsa-miR-873-5p	4	0	3	0	21	gcaggaacuugugagucuccu	1	chr9	28888879	28888955	-	MI0005564
hsa-mir-873	hsa-miR-873-3p	1	0	12	1	22	ggagacugaugaguuccCGgga	1	chr9	28888879	28888955	-	MI0005564
hsa-mir-30e	hsa-miR-30e-3p	10	0	1247	1	22	cuuucaguCGgauguuuacagc	0.967551622418879	chr1	40754355	40754446	+	MI0000749
hsa-mir-30e	hsa-miR-30e-5p	20	0	1884	0	22	uguaaacauccuugacuggaag	0.967551622418879	chr1	40754355	40754446	+	MI0000749
hsa-mir-92b	hsa-miR-92b-5p	98	16.3265306122449	115	3	22	agggaCGggaCGCGgugcagug	0.940789473684211	chr1	155195177	155195272	+	MI0003560
hsa-mir-92b	hsa-miR-92b-3p	6	33.3333333333333	1043	2	22	uauugcacuCGuccCGgccucc	0.940789473684211	chr1	155195177	155195272	+	MI0003560
hsa-mir-135b	hsa-miR-135b-5p	1	0	69	0	23	uauggcuuuucauuccuauguga	1	chr1	205448302	205448398	-	MI0000810
hsa-mir-135b	hsa-miR-135b-3p	0	0	2	0	22	auguagggcuaaaagccauggg	1	chr1	205448302	205448398	-	MI0000810
hsa-mir-4458	hsa-miR-4458	5	0	4	0	19	agagguagguguggaagaa	NA	chr5	8460925	8460999	+	MI0016804
hsa-mir-5001	hsa-miR-5001-3p	0	0	1	0	22	uucugccucuguccagguccuu	1	chr2	232550474	232550573	-	MI0017867
hsa-mir-5001	hsa-miR-5001-5p	1	0	0	2	24	agggcuggacucagCGgCGgagcu	1	chr2	232550474	232550573	-	MI0017867
hsa-mir-6813	hsa-miR-6813-5p	0	0	0	0	23	caggggcugggguuucagguucu	1	chr20	64076955	64077010	-	MI0022658
hsa-mir-6813	hsa-miR-6813-3p	36	0	0	0	21	aaccuuggccccucuccccag	1	chr20	64076955	64077010	-	MI0022658
hsa-mir-17	hsa-miR-17-5p	3566	0.504767246214246	962	0	23	caaagugcuuacagugcagguag	0.997724645393324	chr13	91350605	91350688	+	MI0000071
hsa-mir-17	hsa-miR-17-3p	77	0	41	0	22	acugcagugaaggcacuuguag	0.997724645393324	chr13	91350605	91350688	+	MI0000071
hsa-mir-610	hsa-miR-610	2	0	5	0	21	ugagcuaaaugugugcuggga	1	chr11	28056815	28056910	+	MI0003623
hsa-mir-26b	hsa-miR-26b-3p	0	0	5	0	22	ccuguucuccauuacuuggcuc	0.979228486646884	chr2	218402646	218402722	+	MI0000084
hsa-mir-26b	hsa-miR-26b-5p	88	0	1372	0	21	uucaaguaauucaggauaggu	0.979228486646884	chr2	218402646	218402722	+	MI0000084
hsa-mir-181a-1	hsa-miR-181a-3p	16	6.25	69	2	22	accauCGacCGuugauuguacc	0.990458015267176	chr1	198859044	198859153	-	MI0000289
hsa-mir-181a-1	hsa-miR-181a-5p	62	6.45161290322581	328	2	23	aacauucaaCGcuguCGgugagu	0.990458015267176	chr1	198859044	198859153	-	MI0000289
hsa-mir-4687	hsa-miR-4687-5p	1	0	0	1	22	cagcccuccuccCGcacccaaa	1	chr11	3856062	3856141	+	MI0017319
hsa-mir-4687	hsa-miR-4687-3p	0	0	0	0	21	uggcuguuggagggggcaggc	1	chr11	3856062	3856141	+	MI0017319
hsa-mir-6729	hsa-miR-6729-5p	3	0	0	3	22	ugggCGagggCGgcugagCGgc	1	chr1	12029158	12029222	+	MI0022574
hsa-mir-6729	hsa-miR-6729-3p	0	0	0	1	21	ucaucccccuCGcccucucag	1	chr1	12029158	12029222	+	MI0022574
hsa-mir-3180-5	hsa-miR-3180	1	0	0	2	19	uggggCGgagcuucCGgag	1	chr16	2135977	2136129	-	MI0016409
hsa-mir-1915	hsa-miR-1915-3p	1	0	0	4	20	ccccagggCGaCGCGgCGgg	1	chr10	21496562	21496641	-	MI0008336
hsa-mir-1915	hsa-miR-1915-5p	0	0	0	1	22	accuugccuugcugccCGggcc	1	chr10	21496562	21496641	-	MI0008336
hsa-mir-365a	hsa-miR-365a-3p	2	0	40	0	22	uaaugccccuaaaaauccuuau	0.987244897959184	chr16	14309285	14309371	+	MI0000767
hsa-mir-365a	hsa-miR-365a-5p	96	0	134	0	23	agggacuuuugggggcagaugug	0.987244897959184	chr16	14309285	14309371	+	MI0000767
hsa-mir-3680-1	hsa-miR-3680-5p	1	0	0	0	22	gacucacucacaggauugugca	1	chr16	21506049	21506135	-	MI0016081
hsa-mir-3680-1	hsa-miR-3680-3p	0	0	0	0	23	uuuugcaugacccugggaguagg	1	chr16	21506049	21506135	-	MI0016081
hsa-mir-7-2	hsa-miR-7-5p	275	0	23761	0	23	uggaagacuagugauuuuguugu	0.847272727272727	chr15	88611825	88611934	+	MI0000264
hsa-mir-7-2	hsa-miR-7-2-3p	0	0	0	0	22	caacaaaucccagucuaccuaa	0.847272727272727	chr15	88611825	88611934	+	MI0000264
hsa-let-7f-1	hsa-let-7f-5p	573	0.349040139616056	10391	0	22	ugagguaguagauuguauaguu	NA	chr9	94176347	94176433	+	MI0000067
hsa-let-7f-1	hsa-let-7f-1-3p	0	0	14	0	22	cuauacaaucuauugccuuccc	NA	chr9	94176347	94176433	+	MI0000067
hsa-mir-4324	hsa-miR-4324	6	0	2	0	20	cccugagacccuaaccuuaa	0.897435897435897	chr19	49308797	49308868	-	MI0015854
hsa-mir-221	hsa-miR-221-3p	258	0.387596899224806	12907	0	23	agcuacauugucugcuggguuuc	0.976058931860037	chrX	45746157	45746266	-	MI0000298
hsa-mir-221	hsa-miR-221-5p	49	0	1210	0	22	accuggcauacaauguagauuu	0.976058931860037	chrX	45746157	45746266	-	MI0000298
hsa-mir-2681	hsa-miR-2681-3p	2	0	2	0	22	uaucauggaguugguaaagcac	1	chr13	101967642	101967746	-	MI0012062
hsa-mir-2681	hsa-miR-2681-5p	0	0	2	0	22	guuuuaccaccuccaggagacu	1	chr13	101967642	101967746	-	MI0012062
hsa-mir-18a	hsa-miR-18a-3p	0	0	81	0	23	acugcccuaagugcuccuucugg	0.990079365079365	chr13	91350751	91350821	+	MI0000072
hsa-mir-18a	hsa-miR-18a-5p	560	0.357142857142857	61	0	23	uaaggugcaucuagugcagauag	0.990079365079365	chr13	91350751	91350821	+	MI0000072
hsa-mir-6887	hsa-miR-6887-3p	1	0	0	0	21	uccccuccacuuuccuccuag	1	chr19	35122700	35122764	+	MI0022734
hsa-mir-6887	hsa-miR-6887-5p	0	0	0	0	23	uggggggacagauggagaggaca	1	chr19	35122700	35122764	+	MI0022734
hsa-mir-1225	hsa-miR-1225-5p	1	0	0	1	22	guggguaCGgcccagugggggg	1	chr16	2090195	2090284	-	MI0006311
hsa-mir-1225	hsa-miR-1225-3p	2	0	0	1	22	ugagccccugugcCGcccccag	1	chr16	2090195	2090284	-	MI0006311
hsa-mir-3607	hsa-miR-3607-3p	0	0	57	1	20	acuguaaaCGcuuucugaug	0.984848484848485	chr5	86620497	86620575	+	MI0015997
hsa-mir-3607	hsa-miR-3607-5p	9	0	1	0	22	gcaugugaugaagcaaaucagu	0.984848484848485	chr5	86620497	86620575	+	MI0015997
hsa-mir-4766	hsa-miR-4766-5p	1	0	0	0	21	ucugaaagagcaguugguguu	1	chr22	40813883	40813958	-	MI0017407
hsa-mir-4766	hsa-miR-4766-3p	0	0	0	0	21	auagcaauugcucuuuuggaa	1	chr22	40813883	40813958	-	MI0017407
hsa-mir-7704	hsa-miR-7704	23	26.0869565217391	48	5	19	CGggguCGgCGgCGaCGug	NA	chr2	176188843	176188901	+	MI0025240
hsa-mir-4302	hsa-miR-4302	8	12.5	0	1	18	ccaguguggcucagCGag	0.972222222222222	chr12	25874020	25874079	-	MI0015833
hsa-mir-3158-2	hsa-miR-3158-5p	1	0	0	0	21	ccugcagagaggaagcccuuc	0.836477987421384	chr10	101601417	101601497	-	MI0014187
hsa-mir-3158-2	hsa-miR-3158-3p	6	0	79	0	22	aagggcuuccucucugcaggac	0.836477987421384	chr10	101601417	101601497	-	MI0014187
hsa-mir-4520-1	hsa-miR-4520-3p	0	0	0	1	22	uuggacagaaaacaCGcaggaa	1	chr17	6655440	6655509	-	MI0016886
hsa-mir-4520-1	hsa-miR-4520-5p	2	0	0	1	20	ccugCGuguuuucuguccaa	1	chr17	6655440	6655509	-	MI0016886
hsa-mir-103a-2	hsa-miR-103a-2-5p	0	0	0	0	23	agcuucuuuacagugcugccuug	0.995918367346939	chr20	3917494	3917571	+	MI0000108
hsa-mir-103a-2	hsa-miR-103a-3p	140	5	282	0	23	agcagcauuguacagggcuauga	0.995918367346939	chr20	3917494	3917571	+	MI0000108
hsa-mir-550a-3	hsa-miR-550a-3p	3	0	3	0	22	ugucuuacucccucaggcacau	0.851351351351351	chr7	29680734	29680828	-	MI0003762
hsa-mir-550a-3	hsa-miR-550a-3-5p	34	0	56	0	20	agugccugagggaguaagag	0.851351351351351	chr7	29680734	29680828	-	MI0003762
hsa-mir-7-3	hsa-miR-7-5p	276	0	23750	0	23	uggaagacuagugauuuuguugu	0.847826086956522	chr19	4770670	4770779	+	MI0000265
hsa-mir-29b-2	hsa-miR-29b-3p	339	0.589970501474926	446	0	23	uagcaccauuugaaaucaguguu	0.986301369863014	chr1	207802443	207802523	-	MI0000107
hsa-mir-29b-2	hsa-miR-29b-2-5p	51	0	0	0	22	cugguuucacaugguggcuuag	0.986301369863014	chr1	207802443	207802523	-	MI0000107
hsa-mir-96	hsa-miR-96-5p	2	0	81	0	23	uuuggcacuagcacauuuuugcu	1	chr7	129774692	129774769	-	MI0000098
hsa-mir-96	hsa-miR-96-3p	0	0	1	0	22	aaucaugugcagugccaauaug	1	chr7	129774692	129774769	-	MI0000098
hsa-mir-19b-1	hsa-miR-19b-1-5p	23	0	7	0	23	aguuuugcagguuugcauccagc	0.961070559610706	chr13	91351192	91351278	+	MI0000074
hsa-mir-19b-1	hsa-miR-19b-3p	94	0	316	0	23	ugugcaaauccaugcaaaacuga	0.961070559610706	chr13	91351192	91351278	+	MI0000074
hsa-mir-152	hsa-miR-152-3p	85	0	943	0	21	ucagugcaugacagaacuugg	0.984257871064468	chr17	48037161	48037247	-	MI0000462
hsa-mir-152	hsa-miR-152-5p	1	0	36	1	23	agguucugugauacacucCGacu	0.984257871064468	chr17	48037161	48037247	-	MI0000462
hsa-mir-128-1	hsa-miR-128-3p	2	100	4114	1	21	ucacagugaacCGgucucuuu	0.777777777777778	chr2	135665397	135665478	+	MI0000447
hsa-mir-128-1	hsa-miR-128-1-5p	1	0	4	2	23	CGgggcCGuagcacugucugaga	0.777777777777778	chr2	135665397	135665478	+	MI0000447
hsa-mir-25	hsa-miR-25-3p	46	15.2173913043478	4449	1	22	cauugcacuugucuCGgucuga	0.975423728813559	chr7	100093560	100093643	-	MI0000082
hsa-mir-25	hsa-miR-25-5p	13	0	48	1	21	aggCGgagacuugggcaauug	0.975423728813559	chr7	100093560	100093643	-	MI0000082
hsa-mir-139	hsa-miR-139-5p	0	0	57	1	23	ucuacagugcaCGugucuccagu	1	chr11	72615063	72615130	-	MI0000261
hsa-mir-139	hsa-miR-139-3p	2	0	5	2	23	uggagaCGCGgcccuguuggagu	1	chr11	72615063	72615130	-	MI0000261
hsa-mir-6759	hsa-miR-6759-3p	4	0	0	0	22	ugaccuuugccucuccccucag	1	chr12	57748618	57748682	-	MI0022604
hsa-mir-6759	hsa-miR-6759-5p	0	0	0	0	22	uugugggugggcagaagucugu	1	chr12	57748618	57748682	-	MI0022604
hsa-mir-146b	hsa-miR-146b-5p	1	0	256	0	22	ugagaacugaauuccauaggcu	0.666666666666667	chr10	102436512	102436584	+	MI0003129
hsa-mir-146b	hsa-miR-146b-3p	0	0	0	0	22	ugcccuguggacucaguucugg	0.666666666666667	chr10	102436512	102436584	+	MI0003129
hsa-mir-3196	hsa-miR-3196	9	22.2222222222222	9	2	18	CGgggCGgcaggggccuc	1	chr20	63238779	63238842	+	MI0014241
hsa-mir-5006	hsa-miR-5006-5p	0	0	0	0	21	uugccagggcaggagguggaa	1	chr13	41568286	41568395	-	MI0017873
hsa-mir-5006	hsa-miR-5006-3p	14	0	0	0	21	uuucccuuuccauccuggcag	1	chr13	41568286	41568395	-	MI0017873
hsa-mir-6789	hsa-miR-6789-5p	0	0	0	5	24	guaggggCGuccCGggCGCGCGgg	1	chr19	2235829	2235926	-	MI0022634
hsa-mir-6789	hsa-miR-6789-3p	8	12.5	0	3	21	CGgCGccCGugucuccuccag	1	chr19	2235829	2235926	-	MI0022634
hsa-mir-4661	hsa-miR-4661-5p	0	0	28	0	22	aacuagcucuguggauccugac	1	chr8	91205485	91205559	+	MI0017289
hsa-mir-4661	hsa-miR-4661-3p	1	0	0	0	22	caggauccacagagcuagucca	1	chr8	91205485	91205559	+	MI0017289
hsa-let-7i	hsa-let-7i-5p	577	0.519930675909879	22797	0	22	ugagguaguaguuugugcuguu	0.923460898502496	chr12	62603686	62603769	+	MI0000434
hsa-let-7i	hsa-let-7i-3p	1	0	1	1	22	cugCGcaagcuacugccuugcu	0.923460898502496	chr12	62603686	62603769	+	MI0000434
hsa-mir-3651	hsa-miR-3651	5	0	1	2	24	cauagccCGguCGcugguacauga	0.95	chr9	92292458	92292547	-	MI0016051
hsa-mir-1281	hsa-miR-1281	108	9.25925925925926	0	1	17	uCGccuccuccucuccc	0.994791666666667	chr22	41092513	41092566	+	MI0006428
hsa-mir-625	hsa-miR-625-3p	13	0	1185	0	22	gacuauagaacuuucccccuca	0.913907284768212	chr14	65471102	65471186	+	MI0003639
hsa-mir-625	hsa-miR-625-5p	3	0	19	0	21	agggggaaaguucuauagucc	0.913907284768212	chr14	65471102	65471186	+	MI0003639
hsa-mir-7641-1	hsa-miR-7641	457	12.253829321663	2801	1	19	uugaucuCGgaagcuaagc	0.970597059705971	chr11	104252591	104252651	+	MI0024975
hsa-mir-1246	hsa-miR-1246	600	0.166666666666667	296	0	19	aauggauuuuuggagcagg	0.920473773265651	chr2	176600980	176601052	-	MI0006381
hsa-mir-4448	hsa-miR-4448	1	0	0	0	20	ggcuccuuggucuaggggua	1	chr3	183886800	183886885	+	MI0016791
hsa-mir-6742	hsa-miR-6742-5p	0	0	0	0	22	aguggggugggacccagcuguu	0.75	chr1	228397048	228397109	-	MI0022587
hsa-mir-6742	hsa-miR-6742-3p	2	50	0	0	20	accuggguuguccccucuag	0.75	chr1	228397048	228397109	-	MI0022587
hsa-mir-4492	hsa-miR-4492	2	0	0	3	17	ggggcugggCGCGCGcc	1	chr11	118910708	118910787	+	MI0016854
hsa-mir-505	hsa-miR-505-5p	1	0	5	0	22	gggagccaggaaguauugaugu	1	chrX	139924148	139924231	-	MI0003190
hsa-mir-505	hsa-miR-505-3p	0	0	33	1	22	CGucaacacuugcugguuuccu	1	chrX	139924148	139924231	-	MI0003190
hsa-mir-1299	hsa-miR-1299	7	0	515	0	22	uucuggaauucugugugaggga	0.857142857142857	chr9	40929010	40929092	-	MI0006359
hsa-mir-941-1	hsa-miR-941	15	6.66666666666667	1070	1	23	caccCGgcugugugcacaugugc	0.985849056603774	chr20	63919449	63919520	+	MI0005763
hsa-mir-1180	hsa-miR-1180-3p	2	50	88	3	22	uuucCGgcuCGCGugggugugu	1	chr17	19344506	19344574	-	MI0006273
hsa-mir-1180	hsa-miR-1180-5p	8	0	1	2	21	ggacccaccCGgcCGggaaua	1	chr17	19344506	19344574	-	MI0006273
hsa-mir-210	hsa-miR-210-5p	1	0	3	1	22	agccccugcccacCGcacacug	0.988896146309602	chr11	568089	568198	-	MI0000286
hsa-mir-210	hsa-miR-210-3p	549	9.2896174863388	111	2	22	cugugCGugugacagCGgcuga	0.988896146309602	chr11	568089	568198	-	MI0000286
hsa-mir-7703	hsa-miR-7703	1	0	0	0	23	uugcacucuggccuucucccagg	1	chr14	24143489	24143565	-	MI0025239
hsa-mir-301a	hsa-miR-301a-3p	1	0	1	0	23	cagugcaauaguauugucaaagc	1	chr17	59151136	59151221	-	MI0000745
hsa-mir-301a	hsa-miR-301a-5p	0	0	8	0	22	gcucugacuuuauugcacuacu	1	chr17	59151136	59151221	-	MI0000745
hsa-mir-486-1	hsa-miR-486-3p	6	0	32	1	21	CGgggcagcucaguacaggau	0.828571428571429	chr8	41660441	41660508	-	MI0002470
hsa-mir-486-1	hsa-miR-486-5p	1	0	45	1	22	uccuguacugagcugcccCGag	0.828571428571429	chr8	41660441	41660508	-	MI0002470
hsa-mir-877	hsa-miR-877-3p	0	0	0	0	21	uccucuucucccuccucccag	0.96551724137931	chr6	30584332	30584417	+	MI0005561
hsa-mir-877	hsa-miR-877-5p	8	12.5	2	1	20	guagaggagauggCGcaggg	0.96551724137931	chr6	30584332	30584417	+	MI0005561
hsa-mir-320c-1	hsa-miR-320c	542	0	40	0	20	aaaagcuggguugagagggu	0.976014760147601	chr18	21683510	21683597	+	MI0003778
hsa-mir-6087	hsa-miR-6087	7	0	0	2	18	ugaggCGggggggCGagc	1	chrX	109054542	109054590	+	MI0020364
hsa-mir-501	hsa-miR-501-5p	2	0	6	0	22	aauccuuugucccugggugaga	0.961538461538462	chrX	50009722	50009805	+	MI0003185
hsa-mir-501	hsa-miR-501-3p	2	0	17	1	22	aaugcaccCGggcaaggauucu	0.961538461538462	chrX	50009722	50009805	+	MI0003185
hsa-mir-3619	hsa-miR-3619-5p	1	0	0	0	22	ucagcaggcaggcuggugcagc	1	chr22	46091044	46091126	+	MI0016009
hsa-mir-3619	hsa-miR-3619-3p	0	0	1	0	22	gggaccauccugccugcugugg	1	chr22	46091044	46091126	+	MI0016009
hsa-mir-335	hsa-miR-335-5p	80	21.25	114	1	23	ucaagagcaauaaCGaaaaaugu	0.934426229508197	chr7	130496111	130496204	+	MI0000816
hsa-mir-335	hsa-miR-335-3p	1	0	1604	0	22	uuuuucauuauugcuccugacc	0.934426229508197	chr7	130496111	130496204	+	MI0000816
hsa-mir-5699	hsa-miR-5699-5p	1	0	0	0	22	ugccccaacaaggaaggacaag	1	chr10	641689	641778	-	MI0019306
hsa-mir-5699	hsa-miR-5699-3p	0	0	0	0	22	uccugucuuuccuuguuggagc	1	chr10	641689	641778	-	MI0019306
hsa-mir-320a	hsa-miR-320a	901	4.661487236404	976	1	22	aaaagcuggguugagagggCGa	0.975582685904551	chr8	22244962	22245043	-	MI0000542
hsa-mir-129-2	hsa-miR-129-2-3p	1	0	1	0	22	aagcccuuaccccaaaaagcau	0.942857142857143	chr11	43581394	43581483	+	MI0000473
hsa-mir-129-2	hsa-miR-129-5p	9	11.1111111111111	112	1	21	cuuuuugCGgucugggcuugc	0.942857142857143	chr11	43581394	43581483	+	MI0000473
hsa-mir-128-2	hsa-miR-128-2-5p	0	0	0	2	23	gggggcCGauacacuguaCGaga	0.666666666666667	chr3	35744476	35744559	+	MI0000727
hsa-mir-128-2	hsa-miR-128-3p	2	100	3864	1	21	ucacagugaacCGgucucuuu	0.666666666666667	chr3	35744476	35744559	+	MI0000727
hsa-mir-455	hsa-miR-455-3p	4	0	116	0	21	gcaguccaugggcauauacac	0.964285714285714	chr9	114209434	114209529	+	MI0003513
hsa-mir-455	hsa-miR-455-5p	2	0	674	1	22	uaugugccuuuggacuacauCG	0.964285714285714	chr9	114209434	114209529	+	MI0003513
hsa-let-7a-3	hsa-let-7a-3p	1	0	660	0	21	cuauacaaucuacugucuuuc	0.75	chr22	46112749	46112822	+	MI0000062
hsa-let-7a-3	hsa-let-7a-5p	3005	0.299500831946755	71410	0	22	ugagguaguagguuguauaguu	0.75	chr22	46112749	46112822	+	MI0000062
hsa-mir-6894	hsa-miR-6894-3p	500	0.2	0	0	21	uugccugcccucuuccuccag	0.997059544229355	chrX	53198889	53198945	-	MI0022741
hsa-mir-6894	hsa-miR-6894-5p	0	0	0	0	24	aggaggauggagagcugggccaga	0.997059544229355	chrX	53198889	53198945	-	MI0022741
hsa-mir-4725	hsa-miR-4725-5p	1	0	0	0	21	agacccugcagccuucccacc	0.9375	chr17	31575269	31575358	+	MI0017362
hsa-mir-4725	hsa-miR-4725-3p	0	0	1	2	22	uggggaaggCGucaguguCGgg	0.9375	chr17	31575269	31575358	+	MI0017362
hsa-mir-1976	hsa-miR-1976	1	0	0	0	20	ccuccugcccuccuugcugu	0.9375	chr1	26554542	26554593	+	MI0009986
hsa-mir-23a	hsa-miR-23a-5p	175	0	82	0	22	gggguuccuggggaugggauuu	0.980643803913318	chr19	13836587	13836659	-	MI0000079
hsa-mir-23a	hsa-miR-23a-3p	301	0	1334	0	21	aucacauugccagggauuucc	0.980643803913318	chr19	13836587	13836659	-	MI0000079
hsa-mir-4455	hsa-miR-4455	100	0	2	0	17	aggguguguguguuuuu	1	chr4	184938383	184938440	-	MI0016801
hsa-mir-7641-2	hsa-miR-7641	264	15.9090909090909	2879	1	19	uugaucuCGgaagcuaagc	0.956412825651303	chr14	75604209	75604261	+	MI0024976
hsa-mir-4454	hsa-miR-4454	326	11.6564417177914	3	2	20	ggaucCGagucaCGgcacca	0.927247769389156	chr4	163093574	163093628	-	MI0016800
hsa-mir-324	hsa-miR-324-5p	0	0	0	1	23	CGcauccccuagggcauuggugu	1	chr17	7223297	7223379	-	MI0000813
hsa-mir-324	hsa-miR-324-3p	1	0	2	0	20	acugccccaggugcugcugg	1	chr17	7223297	7223379	-	MI0000813
hsa-mir-135a-2	hsa-miR-135a-5p	1	0	0	0	23	uauggcuuuuuauuccuauguga	1	chr12	97563812	97563911	+	MI0000453
hsa-mir-330	hsa-miR-330-3p	1	0	20	1	23	gcaaagcacaCGgccugcagaga	1	chr19	45638994	45639087	-	MI0000803
hsa-mir-330	hsa-miR-330-5p	0	0	0	0	22	ucucugggccugugucuuaggc	1	chr19	45638994	45639087	-	MI0000803
hsa-mir-101-2	hsa-miR-101-3p	14	0	481	0	21	uacaguacugugauaacugaa	0.956896551724138	chr9	4850297	4850375	+	MI0000739
hsa-mir-6780a	hsa-miR-6780a-3p	1115	0.0896860986547085	0	0	21	cuccucuguuuucuuuccuag	0.996856052099708	chr17	42708084	42708151	-	MI0022625
hsa-mir-6780a	hsa-miR-6780a-5p	0	0	0	0	23	uugggagggaagacagcuggaga	0.996856052099708	chr17	42708084	42708151	-	MI0022625
hsa-mir-1285-1	hsa-miR-1285-3p	3	0	61	0	22	ucugggcaacaaagugagaccu	1	chr7	92204015	92204098	-	MI0006346
hsa-mir-1285-1	hsa-miR-1285-5p	0	0	1	0	21	gaucucacuuuguugcccagg	1	chr7	92204015	92204098	-	MI0006346
hsa-mir-20b	hsa-miR-20b-3p	0	0	0	0	22	acuguaguaugggcacuuccag	0.998722422439601	chrX	134169809	134169877	-	MI0001519
hsa-mir-20b	hsa-miR-20b-5p	3538	0.537026568682872	2	0	23	caaagugcucauagugcagguag	0.998722422439601	chrX	134169809	134169877	-	MI0001519
hsa-mir-6723	hsa-miR-6723-5p	1	0	1	3	22	auagucCGaguaaCGuCGgggc	1	chr1	632325	632413	-	MI0022558
hsa-mir-5583-1	hsa-miR-5583-5p	0	0	0	0	22	aaacuaauauacccauauucug	NA	chr18	39676721	39676779	+	MI0019139
hsa-mir-5583-1	hsa-miR-5583-3p	1	0	0	0	22	gaauauggguauauuaguuugg	NA	chr18	39676721	39676779	+	MI0019139
hsa-mir-3151	hsa-miR-3151-3p	0	0	1	0	20	ccugaucccacagcccaccu	0.964285714285714	chr8	103154614	103154689	+	MI0014178
hsa-mir-3151	hsa-miR-3151-5p	7	0	8	0	21	gguggggcaaugggaucaggu	0.964285714285714	chr8	103154614	103154689	+	MI0014178
hsa-mir-378f	hsa-miR-378f	161	0	1	0	20	acuggacuuggagccagaag	0.983086680761099	chr1	23929070	23929147	+	MI0016756
hsa-mir-4330	hsa-miR-4330	1	0	0	0	19	ccucagaucagagccuugc	1	chrX	151168222	151168326	+	MI0015902
hsa-mir-4781	hsa-miR-4781-3p	2	0	0	1	22	aauguuggaauccuCGcuagag	1	chr1	54054079	54054154	+	MI0017426
hsa-mir-4781	hsa-miR-4781-5p	0	0	0	1	21	uagCGgggauuccaauauugg	1	chr1	54054079	54054154	+	MI0017426
hsa-let-7f-2	hsa-let-7f-5p	578	0.346020761245675	10423	0	22	ugagguaguagauuguauaguu	NA	chrX	53557192	53557274	-	MI0000068
hsa-let-7f-2	hsa-let-7f-2-3p	0	0	7	0	22	cuauacagucuacugucuuucc	NA	chrX	53557192	53557274	-	MI0000068
hsa-mir-30c-2	hsa-miR-30c-2-3p	2	0	62	0	22	cugggagaaggcuguuuacucu	1	chr6	71376960	71377031	-	MI0000254
hsa-mir-30c-2	hsa-miR-30c-5p	0	0	1787	0	23	uguaaacauccuacacucucagc	1	chr6	71376960	71377031	-	MI0000254
hsa-mir-6867	hsa-miR-6867-3p	1	0	0	0	21	cucucccucuuuacccacuag	1	chr17	40193597	40193663	+	MI0022714
hsa-mir-6867	hsa-miR-6867-5p	0	0	0	0	23	uguguguguagaggaagaaggga	1	chr17	40193597	40193663	+	MI0022714
hsa-mir-143	hsa-miR-143-5p	0	0	2	0	22	ggugcagugcugcaucucuggu	0.979166666666667	chr5	149428918	149429023	+	MI0000459
hsa-mir-143	hsa-miR-143-3p	3	0	112	0	21	ugagaugaagcacuguagcuc	0.979166666666667	chr5	149428918	149429023	+	MI0000459
hsa-mir-4508	hsa-miR-4508	2	50	1	4	17	gCGgggcugggCGCGCG	1	chr15	23562062	23562131	-	MI0016872
hsa-mir-361	hsa-miR-361-5p	5	0	111	0	22	uuaucagaaucuccagggguac	1	chrX	85903636	85903707	-	MI0000760
hsa-mir-361	hsa-miR-361-3p	19	0	435	0	23	ucccccaggugugauucugauuu	1	chrX	85903636	85903707	-	MI0000760
hsa-mir-1273g	hsa-miR-1273g-5p	0	0	0	0	22	ggugguugaggcugcaguaagu	1	chr1	52940314	52940413	+	MI0018003
hsa-mir-1273g	hsa-miR-1273g-3p	1	0	6	0	21	accacugcacuccagccugag	1	chr1	52940314	52940413	+	MI0018003
hsa-mir-4521	hsa-miR-4521	2	0	175	0	22	gcuaaggaaguccugugcucag	1	chr17	8186945	8187004	+	MI0016887
hsa-mir-193b	hsa-miR-193b-3p	2	0	27	1	22	aacuggcccucaaaguccCGcu	1	chr16	14303967	14304049	+	MI0003137
hsa-mir-193b	hsa-miR-193b-5p	90	5.55555555555556	49	2	22	CGggguuuugagggCGagauga	1	chr16	14303967	14304049	+	MI0003137
hsa-mir-576	hsa-miR-576-3p	26	0	90	0	22	aagauguggaaaaauuggaauc	1	chr4	109488698	109488795	+	MI0003583
hsa-mir-576	hsa-miR-576-5p	0	0	20	1	22	auucuaauuucuccaCGucuuu	1	chr4	109488698	109488795	+	MI0003583
hsa-mir-331	hsa-miR-331-5p	3	0	28	0	22	cuagguauggucccagggaucc	0.972972972972973	chr12	95308420	95308513	+	MI0000812
hsa-mir-331	hsa-miR-331-3p	12	0	12	0	21	gccccugggccuauccuagaa	0.972972972972973	chr12	95308420	95308513	+	MI0000812
hsa-mir-181a-2	hsa-miR-181a-2-3p	15	0	94	1	22	accacugacCGuugacuguacc	0.993579454253612	chr9	124692442	124692551	+	MI0000269
hsa-mir-181a-2	hsa-miR-181a-5p	62	6.45161290322581	328	2	23	aacauucaaCGcuguCGgugagu	0.993579454253612	chr9	124692442	124692551	+	MI0000269
hsa-mir-5583-2	hsa-miR-5583-3p	1	0	0	0	22	gaauauggguauauuaguuugg	NA	chr18	39676719	39676777	-	MI0019140
hsa-mir-5583-2	hsa-miR-5583-5p	0	0	0	0	22	aaacuaauauacccauauucug	NA	chr18	39676719	39676777	-	MI0019140
hsa-mir-222	hsa-miR-222-3p	57	0	50878	0	21	agcuacaucuggcuacugggu	0.971632410395787	chrX	45747015	45747124	-	MI0000299
hsa-mir-222	hsa-miR-222-5p	1109	0	95	0	22	cucaguagccaguguagauccu	0.971632410395787	chrX	45747015	45747124	-	MI0000299

## Sheet: BS3
id	mir_name	nb_tags	pct_meth	nb_tags_control	NB_CG	length	mirmat	conversion_rate	chr	start	stop	strand	ID
hsa-mir-660	hsa-miR-660-3p	1	0	0	0	21	accuccugugugcauggauua	1	chrX	50013241	50013337	+	MI0003684
hsa-mir-660	hsa-miR-660-5p	0	0	13	1	22	uacccauugcauauCGgaguug	1	chrX	50013241	50013337	+	MI0003684
hsa-mir-7641-1	hsa-miR-7641	442	18.552036199095	627	1	19	uugaucuCGgaagcuaagc	0.940176131187367	chr11	104252591	104252651	+	MI0024975
hsa-mir-6769a	hsa-miR-6769a-3p	1	0	0	0	21	gagccccucucugcucuccag	0.96	chr16	4671318	4671390	+	MI0022614
hsa-mir-6769a	hsa-miR-6769a-5p	0	0	0	0	21	agguggguauggaggagcccu	0.96	chr16	4671318	4671390	+	MI0022614
hsa-mir-574	hsa-miR-574-5p	13	0	34	0	23	ugagugugugugugugagugugu	NA	chr4	38868032	38868127	+	MI0003581
hsa-mir-574	hsa-miR-574-3p	0	0	50	1	22	caCGcucaugcacacacccaca	NA	chr4	38868032	38868127	+	MI0003581
hsa-mir-3117	hsa-miR-3117-3p	8	0	2	0	21	auaggacucauauagugccag	0.972222222222222	chr1	66628440	66628517	+	MI0014130
hsa-mir-3117	hsa-miR-3117-5p	0	0	0	1	20	agacacuauaCGagucauau	0.972222222222222	chr1	66628440	66628517	+	MI0014130
hsa-mir-6802	hsa-miR-6802-3p	0	0	0	0	22	uucaccccucucaccuaagcag	1	chr19	55239912	55239976	-	MI0022647
hsa-mir-6802	hsa-miR-6802-5p	1	0	0	0	20	cuagguggggggcuugaagc	1	chr19	55239912	55239976	-	MI0022647
hsa-mir-374a	hsa-miR-374a-3p	0	0	32	0	22	cuuaucagauuguauuguaauu	0.944444444444444	chrX	74287286	74287357	-	MI0000782
hsa-mir-374a	hsa-miR-374a-5p	18	0	100	0	22	uuauaauacaaccugauaagug	0.944444444444444	chrX	74287286	74287357	-	MI0000782
hsa-mir-181a-2	hsa-miR-181a-2-3p	3	33.3333333333333	31	1	22	accacugacCGuugacuguacc	0.981981981981982	chr9	124692442	124692551	+	MI0000269
hsa-mir-181a-2	hsa-miR-181a-5p	76	6.57894736842105	218	2	23	aacauucaaCGcuguCGgugagu	0.981981981981982	chr9	124692442	124692551	+	MI0000269
hsa-mir-29a	hsa-miR-29a-5p	112	0	31	0	22	acugauuucuuuugguguucag	0.918819188191882	chr7	130876747	130876810	-	MI0000087
hsa-mir-29a	hsa-miR-29a-3p	234	29.0598290598291	19264	1	22	uagcaccaucugaaauCGguua	0.918819188191882	chr7	130876747	130876810	-	MI0000087
hsa-mir-339	hsa-miR-339-5p	0	0	74	1	23	ucccuguccuccaggagcucaCG	0.990625	chr7	1022933	1023026	-	MI0000815
hsa-mir-339	hsa-miR-339-3p	80	12.5	89	4	23	ugagCGccuCGaCGacagagcCG	0.990625	chr7	1022933	1023026	-	MI0000815
hsa-mir-181b-1	hsa-miR-181b-3p	0	0	2	0	21	cucacugaacaaugaaugcaa	0.996124031007752	chr1	198858873	198858982	-	MI0000270
hsa-mir-181b-1	hsa-miR-181b-5p	32	9.375	125	1	23	aacauucauugcuguCGgugggu	0.996124031007752	chr1	198858873	198858982	-	MI0000270
hsa-mir-23b	hsa-miR-23b-3p	39	0	328	0	21	aucacauugccagggauuacc	0.93854748603352	chr9	95085208	95085304	+	MI0000439
hsa-mir-23b	hsa-miR-23b-5p	2	0	8	0	22	uggguuccuggcaugcugauuu	0.93854748603352	chr9	95085208	95085304	+	MI0000439
hsa-let-7c	hsa-let-7c-5p	410	0	5082	0	22	ugagguaguagguuguaugguu	NA	chr21	16539828	16539911	+	MI0000064
hsa-let-7c	hsa-let-7c-3p	0	0	24	0	22	cuguacaaccuucuagcuuucc	NA	chr21	16539828	16539911	+	MI0000064
hsa-mir-4488	hsa-miR-4488	10	40	3	3	18	agggggCGggcucCGgCG	0.5	chr11	61508596	61508657	+	MI0016849
hsa-mir-619	hsa-miR-619-5p	6	0	2	0	22	gcugggauuacaggcaugagcc	0.785714285714286	chr12	108836908	108837006	-	MI0003633
hsa-mir-619	hsa-miR-619-3p	0	0	0	0	24	gaccuggacauguuugugcccagu	0.785714285714286	chr12	108836908	108837006	-	MI0003633
hsa-mir-107	hsa-miR-107	136	0.735294117647059	124	0	23	agcagcauuguacagggcuauca	0.994864048338369	chr10	89592747	89592827	-	MI0000114
hsa-mir-450a-1	hsa-miR-450a-5p	1	0	9	1	22	uuuugCGauguguuccuaauau	1	chrX	134540341	134540431	-	MI0001652
hsa-mir-450a-1	hsa-miR-450a-1-3p	0	0	0	0	22	auugggaacauuuugcauguau	1	chrX	134540341	134540431	-	MI0001652
hsa-mir-33b	hsa-miR-33b-3p	13	0	9	1	22	cagugccuCGgcagugcagccc	0.985294117647059	chr17	17813836	17813931	-	MI0003646
hsa-mir-33b	hsa-miR-33b-5p	33	0	0	0	20	gugcauugcuguugcauugc	0.985294117647059	chr17	17813836	17813931	-	MI0003646
hsa-mir-486-1	hsa-miR-486-3p	1	0	17	1	21	CGgggcagcucaguacaggau	0.764705882352941	chr8	41660441	41660508	-	MI0002470
hsa-mir-486-1	hsa-miR-486-5p	2	50	43	1	22	uccuguacugagcugcccCGag	0.764705882352941	chr8	41660441	41660508	-	MI0002470
hsa-mir-20a	hsa-miR-20a-3p	0	0	5	0	22	acugcauuaugagcacuuaaag	0.995094281772191	chr13	91351065	91351135	+	MI0000076
hsa-mir-20a	hsa-miR-20a-5p	3174	0.535601764335224	755	0	23	uaaagugcuuauagugcagguag	0.995094281772191	chr13	91351065	91351135	+	MI0000076
hsa-mir-6856	hsa-miR-6856-5p	0	0	0	0	24	aagagaggagcaguggugcugugg	1	chr9	130626297	130626363	+	MI0022702
hsa-mir-6856	hsa-miR-6856-3p	1	0	0	0	22	uacagcccugugaucuuuccag	1	chr9	130626297	130626363	+	MI0022702
hsa-mir-4740	hsa-miR-4740-3p	1	0	0	2	22	gccCGagaggaucCGucccugc	0	chr17	81400716	81400778	-	MI0017378
hsa-mir-4740	hsa-miR-4740-5p	0	0	0	1	22	aggacugauccucuCGggcagg	0	chr17	81400716	81400778	-	MI0017378
hsa-mir-24-2	hsa-miR-24-3p	5696	0.0351123595505618	3051	0	22	uggcucaguucagcaggaacag	0.997118683470824	chr19	13836287	13836359	-	MI0000081
hsa-mir-24-2	hsa-miR-24-2-5p	2	0	133	0	22	ugccuacugagcugaaacacag	0.997118683470824	chr19	13836287	13836359	-	MI0000081
hsa-mir-4508	hsa-miR-4508	15	6.66666666666667	1	4	17	gCGgggcugggCGCGCG	0.866666666666667	chr15	23562062	23562131	-	MI0016872
hsa-mir-210	hsa-miR-210-3p	704	10.2272727272727	117	2	22	cugugCGugugacagCGgcuga	0.989204934886909	chr11	568089	568198	-	MI0000286
hsa-mir-210	hsa-miR-210-5p	0	0	3	1	22	agccccugcccacCGcacacug	0.989204934886909	chr11	568089	568198	-	MI0000286
hsa-mir-185	hsa-miR-185-3p	0	0	6	0	22	aggggcuggcuuuccucugguc	0.967289719626168	chr22	20033139	20033220	+	MI0000482
hsa-mir-185	hsa-miR-185-5p	55	0	219	0	22	uggagagaaaggcaguuccuga	0.967289719626168	chr22	20033139	20033220	+	MI0000482
hsa-mir-423	hsa-miR-423-3p	27	18.5185185185185	2700	1	23	agcuCGgucugaggccccucagu	0.976771537783005	chr17	30117079	30117172	+	MI0001445
hsa-mir-423	hsa-miR-423-5p	4252	4.65663217309501	625	1	23	ugaggggcagagagCGagacuuu	0.976771537783005	chr17	30117079	30117172	+	MI0001445
hsa-mir-29b-2	hsa-miR-29b-2-5p	37	2.7027027027027	0	0	22	cugguuucacaugguggcuuag	0.986547085201794	chr1	207802443	207802523	-	MI0000107
hsa-mir-29b-2	hsa-miR-29b-3p	481	0.831600831600832	521	0	23	uagcaccauuugaaaucaguguu	0.986547085201794	chr1	207802443	207802523	-	MI0000107
hsa-mir-103a-1	hsa-miR-103a-3p	183	2.73224043715847	256	0	23	agcagcauuguacagggcuauga	0.992723492723493	chr5	168560896	168560973	-	MI0000109
hsa-mir-92a-1	hsa-miR-92a-3p	59	37.2881355932203	7493	1	22	uauugcacuuguccCGgccugu	0.873287671232877	chr13	91351314	91351391	+	MI0000093
hsa-mir-92a-1	hsa-miR-92a-1-5p	34	14.7058823529412	101	1	23	agguugggauCGguugcaaugcu	0.873287671232877	chr13	91351314	91351391	+	MI0000093
hsa-mir-125a	hsa-miR-125a-5p	48	0	2590	0	24	ucccugagacccuuuaaccuguga	0.955172413793103	chr19	51693254	51693339	+	MI0000469
hsa-mir-125a	hsa-miR-125a-3p	115	0	91	0	22	acaggugagguucuugggagcc	0.955172413793103	chr19	51693254	51693339	+	MI0000469
hsa-mir-425	hsa-miR-425-3p	0	0	7	3	22	auCGggaauguCGugucCGccc	0.981481481481482	chr3	49020148	49020234	-	MI0001448
hsa-mir-425	hsa-miR-425-5p	6	0	219	2	23	aaugacaCGaucacuccCGuuga	0.981481481481482	chr3	49020148	49020234	-	MI0001448
hsa-mir-939	hsa-miR-939-3p	0	0	0	0	21	cccugggccucugcuccccag	0.944444444444444	chr8	144394149	144394230	-	MI0005761
hsa-mir-939	hsa-miR-939-5p	2	0	2	0	24	uggggagcugaggcucugggggug	0.944444444444444	chr8	144394149	144394230	-	MI0005761
hsa-mir-183	hsa-miR-183-3p	0	0	0	1	22	gugaauuacCGaagggccauaa	0.951219512195122	chr7	129774905	129775014	-	MI0000273
hsa-mir-183	hsa-miR-183-5p	11	0	94	0	22	uauggcacugguagaauucacu	0.951219512195122	chr7	129774905	129775014	-	MI0000273
hsa-mir-99b	hsa-miR-99b-3p	0	0	169	2	22	caagcuCGugucugugggucCG	0.879736408566722	chr19	51692612	51692681	+	MI0000746
hsa-mir-99b	hsa-miR-99b-5p	181	25.414364640884	2728	3	22	caccCGuagaacCGaccuugCG	0.879736408566722	chr19	51692612	51692681	+	MI0000746
hsa-mir-1246	hsa-miR-1246	528	0	76	0	19	aauggauuuuuggagcagg	0.860952380952381	chr2	176600980	176601052	-	MI0006381
hsa-mir-512-1	hsa-miR-512-3p	1	0	26	0	22	aagugcugucauagcugagguc	1	chr19	53666679	53666762	+	MI0003140
hsa-mir-512-1	hsa-miR-512-5p	0	0	0	0	23	cacucagccuugagggcacuuuc	1	chr19	53666679	53666762	+	MI0003140
hsa-mir-9-2	hsa-miR-9-5p	25	0	3852	0	23	ucuuugguuaucuagcuguauga	0.884920634920635	chr5	88666853	88666939	-	MI0000467
hsa-mir-9-2	hsa-miR-9-3p	37	2.7027027027027	134	1	22	auaaagcuagauaacCGaaagu	0.884920634920635	chr5	88666853	88666939	-	MI0000467
hsa-mir-4714	hsa-miR-4714-5p	0	0	0	0	22	aacucugaccccuuagguugau	1	chr15	98784426	98784502	+	MI0017348
hsa-mir-4714	hsa-miR-4714-3p	1	0	0	0	22	ccaaccuagguggucagaguug	1	chr15	98784426	98784502	+	MI0017348
hsa-mir-335	hsa-miR-335-3p	1	0	1321	0	22	uuuuucauuauugcuccugacc	0.93609022556391	chr7	130496111	130496204	+	MI0000816
hsa-mir-335	hsa-miR-335-5p	71	14.0845070422535	80	1	23	ucaagagcaauaaCGaaaaaugu	0.93609022556391	chr7	130496111	130496204	+	MI0000816
hsa-mir-18a	hsa-miR-18a-3p	0	0	44	0	23	acugcccuaagugcuccuucugg	0.99082385796928	chr13	91350751	91350821	+	MI0000072
hsa-mir-18a	hsa-miR-18a-5p	557	0.538599640933573	30	0	23	uaaggugcaucuagugcagauag	0.99082385796928	chr13	91350751	91350821	+	MI0000072
hsa-let-7f-2	hsa-let-7f-2-3p	0	0	5	0	22	cuauacagucuacugucuuucc	NA	chrX	53557192	53557274	-	MI0000068
hsa-let-7f-2	hsa-let-7f-5p	670	0.597014925373134	8806	0	22	ugagguaguagauuguauaguu	NA	chrX	53557192	53557274	-	MI0000068
hsa-let-7e	hsa-let-7e-5p	431	0.232018561484919	1279	0	22	ugagguaggagguuguauaguu	NA	chr19	51692786	51692864	+	MI0000066
hsa-let-7e	hsa-let-7e-3p	0	0	58	1	22	cuauaCGgccuccuagcuuucc	NA	chr19	51692786	51692864	+	MI0000066
hsa-mir-2909	hsa-miR-2909	1	0	0	0	21	guuagggccaacaucucuugg	1	chr17	37033745	37033813	+	MI0013083
hsa-mir-128-2	hsa-miR-128-3p	9	100	1782	1	21	ucacagugaacCGgucucuuu	0.738461538461539	chr3	35744476	35744559	+	MI0000727
hsa-mir-128-2	hsa-miR-128-2-5p	0	0	0	2	23	gggggcCGauacacuguaCGaga	0.738461538461539	chr3	35744476	35744559	+	MI0000727
hsa-mir-320b-1	hsa-miR-320b	996	1.40562248995984	166	0	22	aaaagcuggguugagagggcaa	0.986197564276049	chr1	116671749	116671827	+	MI0003776
hsa-mir-1255a	hsa-miR-1255a	21	0	22	0	23	aggaugagcaaagaaaguagauu	0.952380952380952	chr4	101330302	101330414	-	MI0006389
hsa-mir-4428	hsa-miR-4428	1	0	1	1	22	caaggagaCGggaacauggagc	1	chr1	237471119	237471191	+	MI0016767
hsa-mir-128-1	hsa-miR-128-1-5p	0	0	4	2	23	CGgggcCGuagcacugucugaga	0.738461538461539	chr2	135665397	135665478	+	MI0000447
hsa-mir-128-1	hsa-miR-128-3p	9	100	1949	1	21	ucacagugaacCGgucucuuu	0.738461538461539	chr2	135665397	135665478	+	MI0000447
hsa-mir-99a	hsa-miR-99a-5p	480	17.7083333333333	10387	2	22	aaccCGuagaucCGaucuugug	0.861386138613861	chr21	16539089	16539169	+	MI0000101
hsa-mir-99a	hsa-miR-99a-3p	1	100	2	1	22	caagcuCGcuucuaugggucug	0.861386138613861	chr21	16539089	16539169	+	MI0000101
hsa-mir-26a-2	hsa-miR-26a-2-3p	0	0	3	0	22	ccuauucuugauuacuuguuuc	0.898136645962733	chr12	57824609	57824692	-	MI0000750
hsa-mir-26a-2	hsa-miR-26a-5p	244	0.409836065573771	13257	0	22	uucaaguaauccaggauaggcu	0.898136645962733	chr12	57824609	57824692	-	MI0000750
hsa-mir-4483	hsa-miR-4483	2	0	0	0	17	gggguggucuguuguug	0.5	chr10	113777993	113778054	-	MI0016844
hsa-mir-484	hsa-miR-484	16	12.5	391	1	22	ucaggcucaguccccuccCGau	0.970212765957447	chr16	15643294	15643372	+	MI0002468
hsa-mir-151a	hsa-miR-151a-3p	124	0	15802	0	21	cuagacugaagcuccuugagg	0.960085025980161	chr8	140732564	140732653	-	MI0000809
hsa-mir-151a	hsa-miR-151a-5p	144	2.77777777777778	183	1	21	uCGaggagcucacagucuagu	0.960085025980161	chr8	140732564	140732653	-	MI0000809
hsa-mir-4486	hsa-miR-4486	1	100	0	1	17	gcugggCGaggcuggca	1	chr11	19575310	19575372	+	MI0016847
hsa-let-7d	hsa-let-7d-3p	0	0	40	1	22	cuauaCGaccugcugccuuucu	0.996390977443609	chr9	94178834	94178920	+	MI0000065
hsa-let-7d	hsa-let-7d-5p	3325	0.360902255639098	458	0	22	agagguaguagguugcauaguu	0.996390977443609	chr9	94178834	94178920	+	MI0000065
hsa-mir-3613	hsa-miR-3613-3p	2	0	0	0	24	acaaaaaaaaaagcccaacccuuc	0.944444444444444	chr13	49996415	49996501	-	MI0016003
hsa-mir-3613	hsa-miR-3613-5p	0	0	12	0	22	uguuguacuuuuuuuuuuguuc	0.944444444444444	chr13	49996415	49996501	-	MI0016003
hsa-mir-760	hsa-miR-760	1	0	1	1	20	CGgcucugggucugugggga	1	chr1	93846832	93846911	+	MI0005567
hsa-mir-4787	hsa-miR-4787-3p	1	0	1	4	24	gaugCGcCGcccacugcccCGCGc	1	chr3	50675080	50675163	+	MI0017434
hsa-mir-4787	hsa-miR-4787-5p	0	0	0	3	22	gCGgggguggCGgCGgcauccc	1	chr3	50675080	50675163	+	MI0017434
hsa-mir-100	hsa-miR-100-5p	10660	20.3939962476548	173719	2	22	aaccCGuagaucCGaacuugug	0.854338070306657	chr11	122152229	122152308	-	MI0000102
hsa-mir-100	hsa-miR-100-3p	4	0	26	0	22	caagcuuguaucuauagguaug	0.854338070306657	chr11	122152229	122152308	-	MI0000102
hsa-mir-320a	hsa-miR-320a	2062	6.20756547041707	1001	1	22	aaaagcuggguugagagggCGa	0.962657613967022	chr8	22244962	22245043	-	MI0000542
hsa-mir-6759	hsa-miR-6759-3p	2	0	0	0	22	ugaccuuugccucuccccucag	1	chr12	57748618	57748682	-	MI0022604
hsa-mir-6759	hsa-miR-6759-5p	0	0	0	0	22	uugugggugggcagaagucugu	1	chr12	57748618	57748682	-	MI0022604
hsa-mir-629	hsa-miR-629-5p	26	23.0769230769231	107	1	21	uggguuuaCGuugggagaacu	0.888888888888889	chr15	70079372	70079468	-	MI0003643
hsa-mir-629	hsa-miR-629-3p	1	100	1	1	22	guucucccaaCGuaagcccagc	0.888888888888889	chr15	70079372	70079468	-	MI0003643
hsa-mir-296	hsa-miR-296-3p	65	0	114	0	22	gaggguuggguggaggcucucc	0.969230769230769	chr20	58817615	58817694	-	MI0000747
hsa-mir-296	hsa-miR-296-5p	4	0	10	0	21	agggcccccccucaauccugu	0.969230769230769	chr20	58817615	58817694	-	MI0000747
hsa-mir-5100	hsa-miR-5100	7	0	0	1	22	uucagaucccagCGgugccucu	0.923809523809524	chr10	42997563	42997681	+	MI0019116
hsa-mir-129-1	hsa-miR-129-1-3p	0	0	3	0	22	aagcccuuaccccaaaaaguau	0.923076923076923	chr7	128207872	128207943	+	MI0000252
hsa-mir-129-1	hsa-miR-129-5p	4	25	160	1	21	cuuuuugCGgucugggcuugc	0.923076923076923	chr7	128207872	128207943	+	MI0000252
hsa-mir-579	hsa-miR-579-3p	1	0	0	2	23	uucauuugguauaaacCGCGauu	1	chr5	32394378	32394475	-	MI0003586
hsa-mir-579	hsa-miR-579-5p	2	0	1	3	22	uCGCGguuugugccagaugaCG	1	chr5	32394378	32394475	-	MI0003586
hsa-mir-152	hsa-miR-152-5p	1	0	15	1	23	agguucugugauacacucCGacu	0.984083674397453	chr17	48037161	48037247	-	MI0000462
hsa-mir-152	hsa-miR-152-3p	143	0	890	0	21	ucagugcaugacagaacuugg	0.984083674397453	chr17	48037161	48037247	-	MI0000462
hsa-mir-744	hsa-miR-744-3p	0	0	1	0	22	cuguugccacuaaccucaaccu	0.979508196721312	chr17	12081899	12081996	+	MI0005559
hsa-mir-744	hsa-miR-744-5p	17	5.88235294117647	92	1	22	ugCGgggcuagggcuaacagca	0.979508196721312	chr17	12081899	12081996	+	MI0005559
hsa-mir-32	hsa-miR-32-3p	1	0	19	0	22	caauuuagugugugugauauuu	1	chr9	109046229	109046298	-	MI0000090
hsa-mir-32	hsa-miR-32-5p	1	0	53	0	22	uauugcacauuacuaaguugca	1	chr9	109046229	109046298	-	MI0000090
hsa-mir-129-2	hsa-miR-129-2-3p	0	0	0	0	22	aagcccuuaccccaaaaagcau	0.923076923076923	chr11	43581394	43581483	+	MI0000473
hsa-mir-129-2	hsa-miR-129-5p	4	25	160	1	21	cuuuuugCGgucugggcuugc	0.923076923076923	chr11	43581394	43581483	+	MI0000473
hsa-mir-27b	hsa-miR-27b-3p	258	0.387596899224806	1828	0	21	uucacaguggcuaaguucugc	0.962332488228903	chr9	95085445	95085541	+	MI0000440
hsa-mir-27b	hsa-miR-27b-5p	7	0	22	0	22	agagcuuagcugauuggugaac	0.962332488228903	chr9	95085445	95085541	+	MI0000440
hsa-mir-2110	hsa-miR-2110	2	0	2	2	22	uuggggaaaCGgcCGcugagug	1	chr10	114174105	114174179	-	MI0010629
hsa-mir-3934	hsa-miR-3934-3p	0	0	0	0	22	ugcucagguugcacagcuggga	1	chr6	33698128	33698234	+	MI0016590
hsa-mir-3934	hsa-miR-3934-5p	2	0	8	0	22	ucagguguggaaacugaggcag	1	chr6	33698128	33698234	+	MI0016590
hsa-mir-4324	hsa-miR-4324	6	0	1	0	20	cccugagacccuaaccuuaa	0.863636363636364	chr19	49308797	49308868	-	MI0015854
hsa-mir-4485	hsa-miR-4485-5p	7	0	0	1	16	acCGccugcccaguga	0.977777777777778	chr11	10508270	10508326	-	MI0016846
hsa-mir-4485	hsa-miR-4485-3p	56	8.92857142857143	83	3	20	uaaCGgcCGCGguacccuaa	0.977777777777778	chr11	10508270	10508326	-	MI0016846
hsa-mir-664b	hsa-miR-664b-5p	1	0	1	0	24	ugggcuaagggagaugauugggua	1	chrX	154768596	154768656	+	MI0019134
hsa-mir-664b	hsa-miR-664b-3p	0	0	0	0	22	uucauuugccucccagccuaca	1	chrX	154768596	154768656	+	MI0019134
hsa-mir-4497	hsa-miR-4497	32	28.125	21	2	17	cucCGggaCGgcugggc	0.955056179775281	chr12	109833348	109833436	+	MI0016859
hsa-mir-1260b	hsa-miR-1260b	6	0	104	0	19	aucccaccacugccaccau	0.993333333333333	chr11	96341438	96341526	+	MI0014197
hsa-mir-769	hsa-miR-769-5p	8	0	100	0	22	ugagaccucuggguucugagcu	0.971698113207547	chr19	46018932	46019049	+	MI0003834
hsa-mir-769	hsa-miR-769-3p	2	0	2	1	23	cugggaucucCGgggucuugguu	0.971698113207547	chr19	46018932	46019049	+	MI0003834
hsa-mir-424	hsa-miR-424-3p	8	25	180	2	21	caaaaCGugaggCGcugcuau	0.973214285714286	chrX	134546614	134546711	-	MI0001446
hsa-mir-424	hsa-miR-424-5p	11	0	28	0	22	cagcagcaauucauguuuugaa	0.973214285714286	chrX	134546614	134546711	-	MI0001446
hsa-mir-320e	hsa-miR-320e	13	0	3	0	18	aaagcuggguugagaagg	0.923076923076923	chr19	46709293	46709345	-	MI0014234
hsa-mir-501	hsa-miR-501-3p	5	0	22	1	22	aaugcaccCGggcaaggauucu	0.955555555555556	chrX	50009722	50009805	+	MI0003185
hsa-mir-501	hsa-miR-501-5p	0	0	4	0	22	aauccuuugucccugggugaga	0.955555555555556	chrX	50009722	50009805	+	MI0003185
hsa-mir-642a	hsa-miR-642a-5p	0	0	0	0	22	gucccucuccaaaugugucuug	0.6	chr19	45674928	45675024	+	MI0003657
hsa-mir-642a	hsa-miR-642a-3p	2	0	1	0	22	agacacauuuggagagggaacc	0.6	chr19	45674928	45675024	+	MI0003657
hsa-mir-550b-1	hsa-miR-550b-2-5p	1	0	1	0	22	augugccugagggaguaagaca	1	chr7	30289794	30289890	-	MI0016686
hsa-mir-550b-1	hsa-miR-550b-3p	0	0	0	0	20	ucuuacucccucaggcacug	1	chr7	30289794	30289890	-	MI0016686
hsa-mir-92b	hsa-miR-92b-5p	114	28.9473684210526	25	3	22	agggaCGggaCGCGgugcagug	0.877300613496933	chr1	155195177	155195272	+	MI0003560
hsa-mir-92b	hsa-miR-92b-3p	6	66.6666666666667	514	2	22	uauugcacuCGuccCGgccucc	0.877300613496933	chr1	155195177	155195272	+	MI0003560
hsa-mir-512-2	hsa-miR-512-3p	1	0	26	0	22	aagugcugucauagcugagguc	1	chr19	53669157	53669254	+	MI0003141
hsa-mir-512-2	hsa-miR-512-5p	0	0	0	0	23	cacucagccuugagggcacuuuc	1	chr19	53669157	53669254	+	MI0003141
hsa-mir-6891	hsa-miR-6891-3p	1	0	0	0	21	cccucaucuuccccuccuuuc	1	chr6	31355224	31355316	-	MI0022738
hsa-mir-6891	hsa-miR-6891-5p	0	0	0	0	19	uaaggagggggaugagggg	1	chr6	31355224	31355316	-	MI0022738
hsa-mir-3130-2	hsa-miR-3130-5p	0	0	0	1	21	uacccagucucCGgugcagcc	0.805555555555556	chr2	206783234	206783308	+	MI0014148
hsa-mir-3130-2	hsa-miR-3130-3p	4	75	8	1	21	gcugcacCGgagacuggguaa	0.805555555555556	chr2	206783234	206783308	+	MI0014148
hsa-mir-130a	hsa-miR-130a-3p	10	0	23	0	22	cagugcaauguuaaaagggcau	0.985714285714286	chr11	57641198	57641286	+	MI0000448
hsa-mir-130a	hsa-miR-130a-5p	0	0	0	0	22	uucacauugugcuacugucugc	0.985714285714286	chr11	57641198	57641286	+	MI0000448
hsa-mir-4279	hsa-miR-4279	4	0	0	1	16	cucuccuccCGgcuuc	0.975609756097561	chr5	31936102	31936159	-	MI0015887
hsa-mir-3681	hsa-miR-3681-5p	1	0	28	0	22	uaguggaugaugcacucugugc	1	chr2	12199130	12199201	+	MI0016082
hsa-mir-3681	hsa-miR-3681-3p	0	0	0	0	22	acacagugcuucauccacuacu	1	chr2	12199130	12199201	+	MI0016082
hsa-mir-125b-1	hsa-miR-125b-5p	607	0.164744645799012	8226	0	22	ucccugagacccuaacuuguga	0.964425876693252	chr11	122099757	122099844	-	MI0000446
hsa-mir-125b-1	hsa-miR-125b-1-3p	524	4.38931297709924	2485	1	22	aCGgguuaggcucuugggagcu	0.964425876693252	chr11	122099757	122099844	-	MI0000446
hsa-mir-1299	hsa-miR-1299	15	0	344	0	22	uucuggaauucugugugaggga	0.95	chr9	40929010	40929092	-	MI0006359
hsa-mir-6777	hsa-miR-6777-5p	1	0	0	1	23	aCGgggagucaggcaguggugga	1	chr17	17813480	17813545	-	MI0022622
hsa-mir-6777	hsa-miR-6777-3p	0	0	0	0	20	uccacucuccuggcccccag	1	chr17	17813480	17813545	-	MI0022622
hsa-mir-550a-1	hsa-miR-550a-5p	33	3.03030303030303	18	0	23	agugccugagggaguaagagccc	0.933333333333333	chr7	30289794	30289890	+	MI0003600
hsa-mir-550a-1	hsa-miR-550a-3p	0	0	1	0	22	ugucuuacucccucaggcacau	0.933333333333333	chr7	30289794	30289890	+	MI0003600
hsa-mir-365b	hsa-miR-365b-3p	1	0	34	0	22	uaaugccccuaaaaauccuuau	1	chr17	31575411	31575521	+	MI0000769
hsa-mir-365b	hsa-miR-365b-5p	1	0	8	0	22	agggacuuucaggggcagcugu	1	chr17	31575411	31575521	+	MI0000769
hsa-mir-518e	hsa-miR-518e-3p	0	0	1	1	21	aaagCGcuucccuucagagug	1	chr19	53729838	53729925	+	MI0003169
hsa-mir-518e	hsa-miR-518e-5p	1	0	10	0	0	NA	1	chr19	53729838	53729925	+	MI0003169
hsa-mir-15a	hsa-miR-15a-3p	0	0	1	0	22	caggccauauugugcugccuca	0.995854063018242	chr13	50049119	50049201	-	MI0000069
hsa-mir-15a	hsa-miR-15a-5p	561	0.17825311942959	8	0	22	uagcagcacauaaugguuugug	0.995854063018242	chr13	50049119	50049201	-	MI0000069
hsa-mir-522	hsa-miR-522-3p	0	0	2	0	22	aaaaugguucccuuuagagugu	1	chr19	53751211	53751297	+	MI0003177
hsa-mir-522	hsa-miR-522-5p	1	0	10	0	0	NA	1	chr19	53751211	53751297	+	MI0003177
hsa-mir-4449	hsa-miR-4449	1	0	0	4	22	CGuccCGgggcugCGCGaggca	1	chr4	52712682	52712747	+	MI0016792
hsa-mir-27a	hsa-miR-27a-5p	147	0.680272108843537	1241	0	22	agggcuuagcugcuugugagca	0.938825952626159	chr19	13836440	13836517	-	MI0000085
hsa-mir-27a	hsa-miR-27a-3p	291	9.96563573883162	6986	1	21	uucacaguggcuaaguucCGc	0.938825952626159	chr19	13836440	13836517	-	MI0000085
hsa-mir-362	hsa-miR-362-5p	72	0	9	0	24	aauccuuggaaccuaggugugagu	1	chrX	50008964	50009028	+	MI0000762
hsa-mir-362	hsa-miR-362-3p	0	0	3	0	22	aacacaccuauucaaggauuca	1	chrX	50008964	50009028	+	MI0000762
hsa-mir-4731	hsa-miR-4731-5p	1	0	0	0	22	ugcugggggccacaugagugug	1	chr17	15251627	15251696	-	MI0017368
hsa-mir-4731	hsa-miR-4731-3p	0	0	0	0	22	cacacaaguggcccccaacacu	1	chr17	15251627	15251696	-	MI0017368
hsa-mir-3679	hsa-miR-3679-3p	0	0	0	0	22	cuuccccccaguaaucuucauc	1	chr2	134127125	134127192	+	MI0016080
hsa-mir-3679	hsa-miR-3679-5p	4	0	0	0	23	ugaggauauggcagggaagggga	1	chr2	134127125	134127192	+	MI0016080
hsa-mir-147a	hsa-miR-147a	2	0	0	0	20	guguguggaaaugcuucugc	0.944444444444444	chr9	120244979	120245050	-	MI0000262
hsa-mir-3153	hsa-miR-3153	5	0	0	1	23	ggggaaagCGaguagggacauuu	1	chr9	89312225	89312306	+	MI0014180
hsa-mir-199b	hsa-miR-199b-5p	1	0	0	0	23	cccaguguuuagacuaucuguuc	0.888888888888889	chr9	128244721	128244830	-	MI0000282
hsa-mir-199b	hsa-miR-199b-3p	0	0	0	0	22	acaguagucugcacauugguua	0.888888888888889	chr9	128244721	128244830	-	MI0000282
hsa-mir-181c	hsa-miR-181c-5p	7	0	2	1	22	aacauucaaccuguCGgugagu	0.96969696969697	chr19	13874699	13874808	+	MI0000271
hsa-mir-181c	hsa-miR-181c-3p	3	0	6	2	22	aaccauCGacCGuugaguggac	0.96969696969697	chr19	13874699	13874808	+	MI0000271
hsa-mir-106a	hsa-miR-106a-5p	2343	0.768245838668374	314	0	23	aaaagugcuuacagugcagguag	0.995506787116303	chrX	134170198	134170278	-	MI0000113
hsa-mir-106a	hsa-miR-106a-3p	0	0	0	0	22	cugcaauguaagcacuucuuac	0.995506787116303	chrX	134170198	134170278	-	MI0000113
hsa-mir-4725	hsa-miR-4725-5p	0	0	0	0	21	agacccugcagccuucccacc	1	chr17	31575269	31575358	+	MI0017362
hsa-mir-4725	hsa-miR-4725-3p	1	0	0	2	22	uggggaaggCGucaguguCGgg	1	chr17	31575269	31575358	+	MI0017362
hsa-mir-7973-1	hsa-miR-7973	10	0	0	0	20	ugugacccuagaauaauuac	1	chr15	51314034	51314109	+	MI0025748
hsa-mir-365a	hsa-miR-365a-3p	1	0	34	0	22	uaaugccccuaaaaauccuuau	0.984615384615385	chr16	14309285	14309371	+	MI0000767
hsa-mir-365a	hsa-miR-365a-5p	64	0	56	0	23	agggacuuuugggggcagaugug	0.984615384615385	chr16	14309285	14309371	+	MI0000767
hsa-mir-550b-2	hsa-miR-550b-2-5p	1	0	1	0	22	augugccugagggaguaagaca	1	chr7	32732981	32733077	-	MI0016687
hsa-mir-550b-2	hsa-miR-550b-3p	0	0	0	0	20	ucuuacucccucaggcacug	1	chr7	32732981	32733077	-	MI0016687
hsa-mir-181a-1	hsa-miR-181a-5p	76	6.57894736842105	218	2	23	aacauucaaCGcuguCGgugagu	0.981308411214953	chr1	198859044	198859153	-	MI0000289
hsa-mir-181a-1	hsa-miR-181a-3p	3	66.6666666666667	31	2	22	accauCGacCGuugauuguacc	0.981308411214953	chr1	198859044	198859153	-	MI0000289
hsa-mir-500b	hsa-miR-500b-5p	2	0	6	0	18	aauccuugcuaccugggu	1	chrX	50010672	50010750	+	MI0015903
hsa-mir-500b	hsa-miR-500b-3p	0	0	3	0	20	gcacccaggcaaggauucug	1	chrX	50010672	50010750	+	MI0015903
hsa-mir-3607	hsa-miR-3607-3p	0	0	17	1	20	acuguaaaCGcuuucugaug	0.975903614457831	chr5	86620497	86620575	+	MI0015997
hsa-mir-3607	hsa-miR-3607-5p	12	0	4	0	22	gcaugugaugaagcaaaucagu	0.975903614457831	chr5	86620497	86620575	+	MI0015997
hsa-mir-874	hsa-miR-874-5p	0	0	0	2	23	CGgccccaCGcaccaggguaaga	1	chr5	137647572	137647649	-	MI0005532
hsa-mir-874	hsa-miR-874-3p	7	0	26	2	22	cugcccuggccCGagggacCGa	1	chr5	137647572	137647649	-	MI0005532
hsa-mir-195	hsa-miR-195-5p	4	0	25	0	21	uagcagcacagaaauauuggc	0.986301369863014	chr17	7017615	7017701	-	MI0000489
hsa-mir-195	hsa-miR-195-3p	0	0	44	0	22	ccaauauuggcugugcugcucc	0.986301369863014	chr17	7017615	7017701	-	MI0000489
hsa-mir-5006	hsa-miR-5006-3p	1	0	0	0	21	uuucccuuuccauccuggcag	1	chr13	41568286	41568395	-	MI0017873
hsa-mir-5006	hsa-miR-5006-5p	0	0	0	0	21	uugccagggcaggagguggaa	1	chr13	41568286	41568395	-	MI0017873
hsa-mir-3182	hsa-miR-3182	6370	0.0313971742543171	98	0	17	gcuucuguaguguaguc	0.966269218700973	chr16	83508346	83508408	+	MI0014224
hsa-mir-6850	hsa-miR-6850-5p	1	0	0	4	22	gugCGgaaCGcuggcCGgggCG	1	chr8	144791931	144791991	-	MI0022696
hsa-mir-6850	hsa-miR-6850-3p	0	0	0	4	20	ccCGgcCGgaaCGcCGcacu	1	chr8	144791931	144791991	-	MI0022696
hsa-mir-613	hsa-miR-613	1	0	0	0	20	aggaauguuccuucuuugcc	1	chr12	12764649	12764743	+	MI0003626
hsa-mir-499a	hsa-miR-499a-3p	0	0	0	0	22	aacaucacagcaagucugugcu	1	chr20	34990376	34990497	+	MI0003183
hsa-mir-499a	hsa-miR-499a-5p	1	0	5	0	21	uuaagacuugcagugauguuu	1	chr20	34990376	34990497	+	MI0003183
hsa-mir-7641-2	hsa-miR-7641	282	24.468085106383	648	1	19	uugaucuCGgaagcuaagc	0.913267698077825	chr14	75604209	75604261	+	MI0024976
hsa-mir-450a-2	hsa-miR-450a-2-3p	0	0	1	0	22	auuggggacauuuugcauucau	1	chrX	134540508	134540607	-	MI0003187
hsa-mir-450a-2	hsa-miR-450a-5p	1	0	9	1	22	uuuugCGauguguuccuaauau	1	chrX	134540508	134540607	-	MI0003187
hsa-mir-18b	hsa-miR-18b-3p	0	0	0	0	22	ugcccuaaaugccccuucuggc	0.990740740740741	chrX	134170041	134170111	-	MI0001518
hsa-mir-18b	hsa-miR-18b-5p	12	0	1	0	23	uaaggugcaucuagugcaguuag	0.990740740740741	chrX	134170041	134170111	-	MI0001518
hsa-mir-28	hsa-miR-28-5p	83	0	319	0	22	aaggagcucacagucuauugag	0.981694915254237	chr3	188688781	188688866	+	MI0000086
hsa-mir-28	hsa-miR-28-3p	12	0	542	0	22	cacuagauugugagcuccugga	0.981694915254237	chr3	188688781	188688866	+	MI0000086
hsa-mir-519a-1	hsa-miR-519a-3p	0	0	0	0	22	aaagugcauccuuuuagagugu	1	chr19	53752397	53752481	+	MI0003178
hsa-mir-519a-1	hsa-miR-519a-5p	1	0	10	1	22	cucuagagggaagCGcuuucug	1	chr19	53752397	53752481	+	MI0003178
hsa-mir-523	hsa-miR-523-3p	0	0	0	2	23	gaaCGCGcuucccuauagagggu	1	chr19	53698385	53698471	+	MI0003153
hsa-mir-523	hsa-miR-523-5p	1	0	10	0	0	NA	1	chr19	53698385	53698471	+	MI0003153
hsa-mir-7973-2	hsa-miR-7973	10	0	0	0	20	ugugacccuagaauaauuac	1	chr15	51314032	51314107	-	MI0025749
hsa-mir-3653	hsa-miR-3653-3p	1	0	0	0	18	cuaagaaguugacugaag	1	chr22	29333158	29333267	-	MI0016053
hsa-mir-3653	hsa-miR-3653-5p	4	0	2	0	20	ccuccugaugauucuucuuc	1	chr22	29333158	29333267	-	MI0016053
hsa-mir-9-3	hsa-miR-9-3p	35	2.85714285714286	131	1	22	auaaagcuagauaacCGaaagu	0.884	chr15	89368017	89368106	+	MI0000468
hsa-mir-9-3	hsa-miR-9-5p	25	0	3853	0	23	ucuuugguuaucuagcuguauga	0.884	chr15	89368017	89368106	+	MI0000468
hsa-mir-548au	hsa-miR-548au-5p	0	0	0	1	21	aaaaguaauugCGguuuuugc	0.777777777777778	chr9	93594841	93594894	+	MI0019145
hsa-mir-548au	hsa-miR-548au-3p	1	0	0	0	21	uggcaguuacuuuugcaccag	0.777777777777778	chr9	93594841	93594894	+	MI0019145
hsa-mir-4492	hsa-miR-4492	4	100	0	3	17	ggggcugggCGCGCGcc	1	chr11	118910708	118910787	+	MI0016854
hsa-mir-326	hsa-miR-326	1	0	0	0	20	ccucugggcccuuccuccag	1	chr11	75335092	75335186	-	MI0000808
hsa-mir-378c	hsa-miR-378c	131	0	149	0	25	acuggacuuggagucagaagagugg	0.988973706530958	chr10	130962588	130962668	-	MI0015825
hsa-mir-124-2	hsa-miR-124-5p	0	0	0	2	22	CGuguucacagCGgaccuugau	1	chr8	64379149	64379257	+	MI0000444
hsa-mir-124-2	hsa-miR-124-3p	1	0	0	2	20	uaaggcaCGCGgugaaugcc	1	chr8	64379149	64379257	+	MI0000444
hsa-mir-7704	hsa-miR-7704	25	20	11	5	19	CGggguCGgCGgCGaCGug	NA	chr2	176188843	176188901	+	MI0025240
hsa-mir-3160-2	hsa-miR-3160-3p	1	0	0	0	22	agagcugagacuagaaagccca	0.888888888888889	chr11	46451807	46451887	+	MI0014190
hsa-mir-3160-2	hsa-miR-3160-5p	0	0	0	0	22	ggcuuucuagucucagcucucc	0.888888888888889	chr11	46451807	46451887	+	MI0014190
hsa-mir-1275	hsa-miR-1275	195	0.512820512820513	89	0	17	gugggggagaggcuguc	0.924242424242424	chr6	33999972	34000051	-	MI0006415
hsa-mir-625	hsa-miR-625-5p	10	0	13	0	21	agggggaaaguucuauagucc	0.941176470588235	chr14	65471102	65471186	+	MI0003639
hsa-mir-625	hsa-miR-625-3p	3	0	556	0	22	gacuauagaacuuucccccuca	0.941176470588235	chr14	65471102	65471186	+	MI0003639
hsa-mir-6894	hsa-miR-6894-3p	444	0	0	0	21	uugccugcccucuuccuccag	0.996385877119822	chrX	53198889	53198945	-	MI0022741
hsa-mir-6894	hsa-miR-6894-5p	0	0	0	0	24	aggaggauggagagcugggccaga	0.996385877119822	chrX	53198889	53198945	-	MI0022741
hsa-let-7a-2	hsa-let-7a-5p	3841	0.364488414475397	45340	0	22	ugagguaguagguuguauaguu	NA	chr11	122146522	122146593	-	MI0000061
hsa-let-7a-2	hsa-let-7a-2-3p	0	0	31	0	22	cuguacagccuccuagcuuucc	NA	chr11	122146522	122146593	-	MI0000061
hsa-mir-4291	hsa-miR-4291	62	0	2	0	16	uucagcaggaacagcu	0.992920353982301	chr9	93819357	93819421	+	MI0015900
hsa-mir-320b-2	hsa-miR-320b	995	1.4070351758794	167	0	22	aaaagcuggguugagagggcaa	0.986163863266413	chr1	224257004	224257141	-	MI0003839
hsa-mir-503	hsa-miR-503-3p	0	0	3	1	23	gggguauuguuucCGcugccagg	0.989189189189189	chrX	134546328	134546398	-	MI0003188
hsa-mir-503	hsa-miR-503-5p	24	4.16666666666667	31	1	23	uagcagCGggaacaguucugcag	0.989189189189189	chrX	134546328	134546398	-	MI0003188
hsa-mir-1304	hsa-miR-1304-5p	1	0	24	0	22	uuugaggcuacagugagaugug	1	chr11	93733674	93733764	-	MI0006371
hsa-mir-1304	hsa-miR-1304-3p	0	0	0	1	22	ucucacuguagccuCGaacccc	1	chr11	93733674	93733764	-	MI0006371
hsa-mir-330	hsa-miR-330-3p	6	0	8	1	23	gcaaagcacaCGgccugcagaga	1	chr19	45638994	45639087	-	MI0000803
hsa-mir-330	hsa-miR-330-5p	0	0	1	0	22	ucucugggccugugucuuaggc	1	chr19	45638994	45639087	-	MI0000803
hsa-mir-1285-1	hsa-miR-1285-5p	0	0	0	0	21	gaucucacuuuguugcccagg	0.793103448275862	chr7	92204015	92204098	-	MI0006346
hsa-mir-1285-1	hsa-miR-1285-3p	3	0	33	0	22	ucugggcaacaaagugagaccu	0.793103448275862	chr7	92204015	92204098	-	MI0006346
hsa-mir-218-2	hsa-miR-218-5p	1	0	180	0	21	uugugcuugaucuaaccaugu	1	chr5	168768146	168768255	-	MI0000295
hsa-mir-218-2	hsa-miR-218-2-3p	0	0	0	2	22	caugguucugucaagcacCGCG	1	chr5	168768146	168768255	-	MI0000295
hsa-mir-21	hsa-miR-21-5p	3026	1.02445472571051	199587	0	22	uagcuuaucagacugauguuga	0.884149653343557	chr17	59841266	59841337	+	MI0000077
hsa-mir-21	hsa-miR-21-3p	129	8.52713178294574	337	1	21	caacaccaguCGaugggcugu	0.884149653343557	chr17	59841266	59841337	+	MI0000077
hsa-mir-199a-1	hsa-miR-199a-3p	0	0	0	0	22	acaguagucugcacauugguua	0.9375	chr19	10817426	10817496	-	MI0000242
hsa-mir-199a-1	hsa-miR-199a-5p	1	0	0	0	23	cccaguguucagacuaccuguuc	0.9375	chr19	10817426	10817496	-	MI0000242
hsa-mir-3196	hsa-miR-3196	2	50	1	2	18	CGgggCGgcaggggccuc	1	chr20	63238779	63238842	+	MI0014241
hsa-mir-6724-1	hsa-miR-6724-5p	1	100	5	4	23	cugggccCGCGgCGggCGugggg	NA	chr21	8205315	8205406	+	MI0022559
hsa-mir-941-1	hsa-miR-941	5	60	445	1	23	caccCGgcugugugcacaugugc	0.849315068493151	chr20	63919449	63919520	+	MI0005763
hsa-mir-486-2	hsa-miR-486-3p	1	0	15	1	21	CGgggcagcucaguacaggau	0.764705882352941	chr8	41660444	41660507	+	MI0023622
hsa-mir-486-2	hsa-miR-486-5p	2	50	42	1	22	uccuguacugagcugcccCGag	0.764705882352941	chr8	41660444	41660507	+	MI0023622
hsa-mir-125b-2	hsa-miR-125b-5p	605	0.165289256198347	8145	0	22	ucccugagacccuaacuuguga	0.96792418443594	chr21	16590237	16590325	+	MI0000470
hsa-mir-125b-2	hsa-miR-125b-2-3p	7	0	108	0	22	ucacaagucaggcucuugggac	0.96792418443594	chr21	16590237	16590325	+	MI0000470
hsa-mir-1293	hsa-miR-1293	39	0	71	0	22	uggguggucuggagauuugugc	0.977272727272727	chr12	50234142	50234212	-	MI0006355
hsa-mir-3174	hsa-miR-3174	1	0	1	0	23	uagugaguuagagaugcagagcc	1	chr15	90006755	90006841	+	MI0014208
hsa-mir-29c	hsa-miR-29c-5p	107	0	7	1	22	ugacCGauuucuccugguguuc	0.98911465892598	chr1	207801852	207801939	-	MI0000735
hsa-mir-29c	hsa-miR-29c-3p	109	10.0917431192661	18	1	22	uagcaccauuugaaauCGguua	0.98911465892598	chr1	207801852	207801939	-	MI0000735
hsa-mir-887	hsa-miR-887-5p	0	0	0	0	21	cuugggagcccuguuagacuc	1	chr5	15935182	15935260	+	MI0005562
hsa-mir-887	hsa-miR-887-3p	3	33.3333333333333	0	3	22	gugaaCGggCGccauccCGagg	1	chr5	15935182	15935260	+	MI0005562
hsa-mir-455	hsa-miR-455-5p	5	20	470	1	22	uaugugccuuuggacuacauCG	0.971428571428571	chr9	114209434	114209529	+	MI0003513
hsa-mir-455	hsa-miR-455-3p	7	0	84	0	21	gcaguccaugggcauauacac	0.971428571428571	chr9	114209434	114209529	+	MI0003513
hsa-mir-191	hsa-miR-191-3p	2	0	13	2	22	gcugCGcuuggauuuCGucccc	0.931818181818182	chr3	49020618	49020709	-	MI0000465
hsa-mir-191	hsa-miR-191-5p	63	30.1587301587302	1122	1	23	caaCGgaaucccaaaagcagcug	0.931818181818182	chr3	49020618	49020709	-	MI0000465
hsa-mir-873	hsa-miR-873-3p	0	0	9	1	22	ggagacugaugaguuccCGgga	1	chr9	28888879	28888955	-	MI0005564
hsa-mir-873	hsa-miR-873-5p	1	0	0	0	21	gcaggaacuugugagucuccu	1	chr9	28888879	28888955	-	MI0005564
hsa-mir-502	hsa-miR-502-5p	0	0	1	0	21	auccuugcuaucugggugcua	0.970588235294118	chrX	50014598	50014683	+	MI0003186
hsa-mir-502	hsa-miR-502-3p	3	0	55	0	22	aaugcaccugggcaaggauuca	0.970588235294118	chrX	50014598	50014683	+	MI0003186
hsa-mir-3610	hsa-miR-3610	1	0	0	3	20	gaauCGgaaaggaggCGcCG	1	chr8	116874728	116874800	-	MI0016000
hsa-mir-767	hsa-miR-767-5p	0	0	7	0	23	ugcaccaugguugucugagcaug	0.8	chrX	152393421	152393529	-	MI0003763
hsa-mir-767	hsa-miR-767-3p	1	0	0	0	23	ucugcucauaccccaugguuucu	0.8	chrX	152393421	152393529	-	MI0003763
hsa-mir-30c-2	hsa-miR-30c-5p	2	0	1620	0	23	uguaaacauccuacacucucagc	0.847058823529412	chr6	71376960	71377031	-	MI0000254
hsa-mir-30c-2	hsa-miR-30c-2-3p	0	0	37	0	22	cugggagaaggcuguuuacucu	0.847058823529412	chr6	71376960	71377031	-	MI0000254
hsa-mir-6087	hsa-miR-6087	7	28.5714285714286	0	2	18	ugaggCGggggggCGagc	1	chrX	109054542	109054590	+	MI0020364
hsa-mir-566	hsa-miR-566	1	100	0	1	19	gggCGccugugaucccaac	0.75	chr3	50173326	50173419	+	MI0003572
hsa-mir-610	hsa-miR-610	1	0	3	0	21	ugagcuaaaugugugcuggga	1	chr11	28056815	28056910	+	MI0003623
hsa-mir-370	hsa-miR-370-3p	1	0	0	0	22	gccugcugggguggaaccuggu	1	chr14	100911139	100911213	+	MI0000778
hsa-mir-370	hsa-miR-370-5p	0	0	0	1	22	caggucaCGucucugcaguuac	1	chr14	100911139	100911213	+	MI0000778
hsa-mir-6892	hsa-miR-6892-5p	0	0	0	1	21	guaagggacCGgagaguagga	1	chr7	143382686	143382800	+	MI0022739
hsa-mir-6892	hsa-miR-6892-3p	1	0	0	0	21	ucccucucccaccccuugcag	1	chr7	143382686	143382800	+	MI0022739
hsa-mir-101-2	hsa-miR-101-3p	23	0	414	0	21	uacaguacugugauaacugaa	0.975247524752475	chr9	4850297	4850375	+	MI0000739
hsa-mir-345	hsa-miR-345-3p	1	0	0	1	22	gcccugaaCGaggggucuggag	0.968992248062015	chr14	100307859	100307956	+	MI0000825
hsa-mir-345	hsa-miR-345-5p	5	0	123	0	22	gcugacuccuaguccagggcuc	0.968992248062015	chr14	100307859	100307956	+	MI0000825
hsa-mir-1228	hsa-miR-1228-3p	0	0	0	1	20	ucacaccugccuCGcccccc	1	chr12	57194504	57194576	+	MI0006318
hsa-mir-1228	hsa-miR-1228-5p	11	18.1818181818182	11	1	21	gugggCGggggcaggugugug	1	chr12	57194504	57194576	+	MI0006318
hsa-mir-8072	hsa-miR-8072	1	100	1	2	20	ggCGgCGgggagguaggcag	1	chr12	123364764	123364843	-	MI0025908
hsa-mir-1825	hsa-miR-1825	4	0	0	0	18	uccagugcccuccucucc	1	chr20	32237795	32237847	+	MI0008193
hsa-mir-3160-1	hsa-miR-3160-5p	0	0	0	0	22	ggcuuucuagucucagcucucc	0.888888888888889	chr11	46451805	46451889	-	MI0014189
hsa-mir-3160-1	hsa-miR-3160-3p	1	0	0	0	22	agagcugagacuagaaagccca	0.888888888888889	chr11	46451805	46451889	-	MI0014189
hsa-mir-6728	hsa-miR-6728-3p	1	0	0	0	21	ucucugcucugcucuccccag	1	chr1	8866502	8866590	-	MI0022573
hsa-mir-6728	hsa-miR-6728-5p	0	0	0	0	23	uugggaugguaggaccagagggg	1	chr1	8866502	8866590	-	MI0022573
hsa-mir-378d-2	hsa-miR-378d	46	0	134	0	20	acuggacuuggagucagaaa	0.997524752475248	chr8	93916022	93916119	-	MI0003840
hsa-mir-1291	hsa-miR-1291	4	0	26	0	24	uggcccugacugaagaccagcagu	0.875	chr12	48654444	48654530	-	MI0006353
hsa-mir-135b	hsa-miR-135b-3p	0	0	0	0	22	auguagggcuaaaagccauggg	1	chr1	205448302	205448398	-	MI0000810
hsa-mir-135b	hsa-miR-135b-5p	1	0	26	0	23	uauggcuuuucauuccuauguga	1	chr1	205448302	205448398	-	MI0000810
hsa-mir-1276	hsa-miR-1276	1	0	0	0	20	uaaagagcccuguggagaca	1	chr15	85770496	85770578	-	MI0006416
hsa-mir-146b	hsa-miR-146b-5p	2	0	260	0	22	ugagaacugaauuccauaggcu	1	chr10	102436512	102436584	+	MI0003129
hsa-mir-146b	hsa-miR-146b-3p	0	0	1	0	22	ugcccuguggacucaguucugg	1	chr10	102436512	102436584	+	MI0003129
hsa-mir-561	hsa-miR-561-5p	1	0	2	0	22	aucaaggaucuuaaacuuugcc	1	chr2	188297492	188297588	+	MI0003567
hsa-mir-561	hsa-miR-561-3p	0	0	0	0	22	caaaguuuaagauccuugaagu	1	chr2	188297492	188297588	+	MI0003567
hsa-mir-378e	hsa-miR-378e	9	0	15	0	19	acuggacuuggagucagga	0.987654320987654	chr5	170028488	170028566	+	MI0016750
hsa-mir-141	hsa-miR-141-3p	3	0	0	0	22	uaacacugucugguaaagaugg	1	chr12	6964097	6964191	+	MI0000457
hsa-mir-141	hsa-miR-141-5p	1	0	0	0	22	caucuuccaguacaguguugga	1	chr12	6964097	6964191	+	MI0000457
hsa-mir-221	hsa-miR-221-5p	58	0	772	0	22	accuggcauacaauguagauuu	0.962177121771218	chrX	45746157	45746266	-	MI0000298
hsa-mir-221	hsa-miR-221-3p	256	0.78125	14807	0	23	agcuacauugucugcuggguuuc	0.962177121771218	chrX	45746157	45746266	-	MI0000298
hsa-mir-933	hsa-miR-933	1	0	0	1	22	ugugCGcagggagaccucuccc	1	chr2	175167633	175167709	-	MI0005755
hsa-mir-6823	hsa-miR-6823-5p	0	0	0	0	21	ucaggguugguagggguugcu	0.96	chr3	48549961	48550021	-	MI0022668
hsa-mir-6823	hsa-miR-6823-3p	1	0	0	0	21	ugagccucuccuucccuccag	0.96	chr3	48549961	48550021	-	MI0022668
hsa-mir-1248	hsa-miR-1248	46	0	36	0	27	accuucuuguauaagcacugugcuaaa	0.993449781659389	chr3	186786672	186786777	+	MI0006383
hsa-mir-192	hsa-miR-192-5p	5	0	386	0	21	cugaccuaugaauugacagcc	1	chr11	64891137	64891246	-	MI0000234
hsa-mir-192	hsa-miR-192-3p	0	0	0	0	22	cugccaauuccauaggucacag	1	chr11	64891137	64891246	-	MI0000234
hsa-mir-199a-2	hsa-miR-199a-5p	1	0	0	0	23	cccaguguucagacuaccuguuc	0.9375	chr1	172144535	172144644	-	MI0000281
hsa-mir-199a-2	hsa-miR-199a-3p	0	0	0	0	22	acaguagucugcacauugguua	0.9375	chr1	172144535	172144644	-	MI0000281
hsa-mir-516b-1	hsa-miR-516b-3p	0	0	0	0	18	ugcuuccuuucagagggu	1	chr19	53736845	53736934	+	MI0003172
hsa-mir-516b-1	hsa-miR-516b-5p	1	0	27	0	22	aucuggagguaagaagcacuuu	1	chr19	53736845	53736934	+	MI0003172
hsa-mir-134	hsa-miR-134-3p	0	0	0	0	23	ccugugggccaccuagucaccaa	1	chr14	101054687	101054759	+	MI0000474
hsa-mir-134	hsa-miR-134-5p	1	0	0	0	22	ugugacugguugaccagagggg	1	chr14	101054687	101054759	+	MI0000474
hsa-mir-4458	hsa-miR-4458	6	0	0	0	19	agagguagguguggaagaa	1	chr5	8460925	8460999	+	MI0016804
hsa-mir-3605	hsa-miR-3605-5p	4	0	2	0	23	ugaggauggauagcaaggaagcc	1	chr1	33332393	33332492	-	MI0015995
hsa-mir-3605	hsa-miR-3605-3p	0	0	12	1	23	ccucCGuguuaccuguccucuag	1	chr1	33332393	33332492	-	MI0015995
hsa-mir-105-1	hsa-miR-105-5p	4	0	10	0	23	ucaaaugcucagacuccuguggu	0.931506849315068	chrX	152392219	152392299	-	MI0000111
hsa-mir-105-1	hsa-miR-105-3p	0	0	0	1	22	aCGgauguuugagcaugugcua	0.931506849315068	chrX	152392219	152392299	-	MI0000111
hsa-let-7f-1	hsa-let-7f-5p	667	0.599700149925038	8788	0	22	ugagguaguagauuguauaguu	NA	chr9	94176347	94176433	+	MI0000067
hsa-let-7f-1	hsa-let-7f-1-3p	0	0	4	0	22	cuauacaaucuauugccuuccc	NA	chr9	94176347	94176433	+	MI0000067
hsa-mir-3612	hsa-miR-3612	1	0	0	0	22	aggaggcaucuugagaaaugga	0.75	chr12	128294092	128294178	+	MI0016002
hsa-mir-4484	hsa-miR-4484	4	0	0	1	20	aaaaggCGggagaagcccca	NA	chr10	125819740	125819822	+	MI0016845
hsa-mir-4516	hsa-miR-4516	12	0	0	1	17	gggagaaggguCGgggc	0.818181818181818	chr16	2133119	2133204	+	MI0016882
hsa-mir-3621	hsa-miR-3621	1	0	0	3	20	CGCGgguCGgggucugcagg	0.75	chr9	137169186	137169270	-	MI0016012
hsa-mir-4429	hsa-miR-4429	64	0	0	1	20	aaaagcugggcugagaggCG	0.996168582375479	chr2	11540605	11540677	-	MI0016768
hsa-mir-3194	hsa-miR-3194-3p	0	0	0	0	22	agcucugcugcucacuggcagu	1	chr20	51452905	51452977	-	MI0014239
hsa-mir-3194	hsa-miR-3194-5p	1	0	0	0	21	ggccagccaccaggagggcug	1	chr20	51452905	51452977	-	MI0014239
hsa-mir-1268b	hsa-miR-1268b	7	71.4285714285714	65	2	20	CGggCGugguggugggggug	NA	chr17	80098828	80098877	+	MI0016748
hsa-mir-139	hsa-miR-139-3p	4	0	2	2	23	uggagaCGCGgcccuguuggagu	0.75	chr11	72615063	72615130	-	MI0000261
hsa-mir-139	hsa-miR-139-5p	0	0	28	1	23	ucuacagugcaCGugucuccagu	0.75	chr11	72615063	72615130	-	MI0000261
hsa-mir-4710	hsa-miR-4710	1	0	0	0	18	gggugagggcaggugguu	1	chr14	104677694	104677749	-	MI0017344
hsa-mir-1281	hsa-miR-1281	44	13.6363636363636	0	1	17	uCGccuccuccucuccc	0.994318181818182	chr22	41092513	41092566	+	MI0006428
hsa-mir-550a-3	hsa-miR-550a-3p	0	0	1	0	22	ugucuuacucccucaggcacau	0.92156862745098	chr7	29680734	29680828	-	MI0003762
hsa-mir-550a-3	hsa-miR-550a-3-5p	39	2.56410256410256	9	0	20	agugccugagggaguaagag	0.92156862745098	chr7	29680734	29680828	-	MI0003762
hsa-mir-374c	hsa-miR-374c-5p	1	0	44	0	22	auaauacaaccugcuaagugcu	1	chrX	74218549	74218618	+	MI0016684
hsa-mir-374c	hsa-miR-374c-3p	0	0	0	0	22	cacuuagcagguuguauuauau	1	chrX	74218549	74218618	+	MI0016684
hsa-mir-3152	hsa-miR-3152-5p	0	0	19	0	22	auugccucuguucuaacacaag	1	chr9	18573306	18573379	+	MI0014179
hsa-mir-3152	hsa-miR-3152-3p	1	0	4	0	22	uguguuagaauaggggcaauaa	1	chr9	18573306	18573379	+	MI0014179
hsa-mir-103a-2	hsa-miR-103a-3p	160	3.125	239	0	23	agcagcauuguacagggcuauga	0.991589907889467	chr20	3917494	3917571	+	MI0000108
hsa-mir-103a-2	hsa-miR-103a-2-5p	0	0	0	0	23	agcuucuuuacagugcugccuug	0.991589907889467	chr20	3917494	3917571	+	MI0000108
hsa-mir-1262	hsa-miR-1262	9	0	15	0	22	augggugaauuuguagaaggau	NA	chr1	68183518	68183610	-	MI0006397
hsa-mir-26b	hsa-miR-26b-5p	158	0	1057	0	21	uucaaguaauucaggauaggu	0.961476725521669	chr2	218402646	218402722	+	MI0000084
hsa-mir-26b	hsa-miR-26b-3p	0	0	3	0	22	ccuguucuccauuacuuggcuc	0.961476725521669	chr2	218402646	218402722	+	MI0000084
hsa-mir-5701-1	hsa-miR-5701	3	0	31	1	19	uuauugucaCGuucugauu	1	chr15	20940252	20940333	+	MI0019308
hsa-mir-5096	hsa-miR-5096	1	0	2	0	21	guuucaccauguuggucaggc	1	chr4	78820752	78820821	+	MI0018004
hsa-mir-1972-1	hsa-miR-1972	6	0	0	0	22	ucaggccaggcacaguggcuca	0.944099378881988	chr16	15010321	15010397	-	MI0009982
hsa-mir-6753	hsa-miR-6753-3p	1	0	1	0	22	uggucugucucugcccuggcac	1	chr11	68044794	68044957	+	MI0022598
hsa-mir-6753	hsa-miR-6753-5p	0	0	0	0	22	caccagggcagagcagggcuga	1	chr11	68044794	68044957	+	MI0022598
hsa-mir-361	hsa-miR-361-5p	8	0	87	0	22	uuaucagaaucuccagggguac	0.955357142857143	chrX	85903636	85903707	-	MI0000760
hsa-mir-361	hsa-miR-361-3p	10	0	342	0	23	ucccccaggugugauucugauuu	0.955357142857143	chrX	85903636	85903707	-	MI0000760
hsa-mir-194-2	hsa-miR-194-5p	2	0	24	0	22	uguaacagcaacuccaugugga	1	chr11	64891355	64891439	-	MI0000732
hsa-mir-194-2	hsa-miR-194-3p	0	0	0	0	22	ccaguggggcugcuguuaucug	1	chr11	64891355	64891439	-	MI0000732
hsa-mir-6516	hsa-miR-6516-5p	0	0	0	0	22	uuugcaguaacaggugugagca	1	chr17	77089417	77089497	+	MI0025513
hsa-mir-6516	hsa-miR-6516-3p	1	0	1	0	22	aucauguaugauacugcaaaca	1	chr17	77089417	77089497	+	MI0025513
hsa-let-7a-1	hsa-let-7a-3p	1	0	303	0	21	cuauacaaucuacugucuuuc	0.8	chr9	94175957	94176036	+	MI0000060
hsa-let-7a-1	hsa-let-7a-5p	3833	0.33915992695017	45207	0	22	ugagguaguagguuguauaguu	0.8	chr9	94175957	94176036	+	MI0000060
hsa-mir-6739	hsa-miR-6739-3p	4	0	0	0	21	auuguucugucuuucucccag	1	chr1	201863373	201863447	+	MI0022584
hsa-mir-6739	hsa-miR-6739-5p	0	0	0	0	22	ugggaaagagaaagaacaagua	1	chr1	201863373	201863447	+	MI0022584
hsa-mir-671	hsa-miR-671-5p	1013	0.296150049358342	49	0	23	aggaagcccuggaggggcuggag	0.948048780487805	chr7	151238421	151238538	+	MI0003760
hsa-mir-671	hsa-miR-671-3p	3	66.6666666666667	313	1	21	ucCGguucucagggcuccacc	0.948048780487805	chr7	151238421	151238538	+	MI0003760
hsa-mir-96	hsa-miR-96-5p	2	0	55	0	23	uuuggcacuagcacauuuuugcu	0.951219512195122	chr7	129774692	129774769	-	MI0000098
hsa-mir-96	hsa-miR-96-3p	0	0	0	0	22	aaucaugugcagugccaauaug	0.951219512195122	chr7	129774692	129774769	-	MI0000098
hsa-mir-1285-2	hsa-miR-1285-3p	3	0	33	0	22	ucugggcaacaaagugagaccu	0.793103448275862	chr2	70252918	70253005	-	MI0006347
hsa-mir-1180	hsa-miR-1180-5p	4	0	0	2	21	ggacccaccCGgcCGggaaua	1	chr17	19344506	19344574	-	MI0006273
hsa-mir-1180	hsa-miR-1180-3p	2	0	49	3	22	uuucCGgcuCGCGugggugugu	1	chr17	19344506	19344574	-	MI0006273
hsa-mir-4650-1	hsa-miR-4650-5p	1	0	0	0	19	ucaggccucuuucuaccuu	1	chr7	67114322	67114397	-	MI0017277
hsa-mir-4650-1	hsa-miR-4650-3p	0	0	0	0	21	agguagaaugaggccugacau	1	chr7	67114322	67114397	-	MI0017277
hsa-mir-7-1	hsa-miR-7-1-3p	0	0	7	0	22	caacaaaucacagucugccaua	0.8	chr9	83969748	83969857	-	MI0000263
hsa-mir-7-1	hsa-miR-7-5p	210	0.476190476190476	11175	0	23	uggaagacuagugauuuuguugu	0.8	chr9	83969748	83969857	-	MI0000263
hsa-mir-98	hsa-miR-98-3p	0	0	3	0	22	cuauacaacuuacuacuuuccc	NA	chrX	53556223	53556341	-	MI0000100
hsa-mir-98	hsa-miR-98-5p	18	0	247	0	22	ugagguaguaaguuguauuguu	NA	chrX	53556223	53556341	-	MI0000100
hsa-mir-616	hsa-miR-616-3p	1	0	2	0	22	agucauuggaggguuugagcag	1	chr12	57519163	57519259	-	MI0003629
hsa-mir-616	hsa-miR-616-5p	0	0	0	0	22	acucaaaacccuucagugacuu	1	chr12	57519163	57519259	-	MI0003629
hsa-mir-378f	hsa-miR-378f	189	0	0	0	20	acuggacuuggagccagaag	0.987581312832643	chr1	23929070	23929147	+	MI0016756
hsa-mir-193b	hsa-miR-193b-5p	81	2.46913580246914	23	2	22	CGggguuuugagggCGagauga	0.982456140350877	chr16	14303967	14304049	+	MI0003137
hsa-mir-193b	hsa-miR-193b-3p	4	0	25	1	22	aacuggcccucaaaguccCGcu	0.982456140350877	chr16	14303967	14304049	+	MI0003137
hsa-mir-140	hsa-miR-140-3p	194	6.18556701030928	484	1	21	uaccacaggguagaaccaCGg	0.985	chr16	69933081	69933180	+	MI0000456
hsa-mir-140	hsa-miR-140-5p	96	1.04166666666667	172	0	22	cagugguuuuacccuaugguag	0.985	chr16	69933081	69933180	+	MI0000456
hsa-mir-3151	hsa-miR-3151-3p	0	0	0	0	20	ccugaucccacagcccaccu	0.882352941176471	chr8	103154614	103154689	+	MI0014178
hsa-mir-3151	hsa-miR-3151-5p	17	0	1	0	21	gguggggcaaugggaucaggu	0.882352941176471	chr8	103154614	103154689	+	MI0014178
hsa-mir-4274	hsa-miR-4274	9	0	0	0	18	cagcagucccucccccug	1	chr4	7460028	7460118	+	MI0015884
hsa-mir-576	hsa-miR-576-3p	28	0	48	0	22	aagauguggaaaaauuggaauc	NA	chr4	109488698	109488795	+	MI0003583
hsa-mir-576	hsa-miR-576-5p	0	0	11	1	22	auucuaauuucuccaCGucuuu	NA	chr4	109488698	109488795	+	MI0003583
hsa-mir-7975	hsa-miR-7975	6	16.6666666666667	0	1	18	auccuagucaCGgcacca	0.947916666666667	chr19	55123225	55123292	-	MI0025751
hsa-mir-101-1	hsa-miR-101-5p	0	0	0	0	22	caguuaucacagugcugaugcu	0.975247524752475	chr1	65058434	65058508	-	MI0000103
hsa-mir-101-1	hsa-miR-101-3p	23	0	409	0	21	uacaguacugugauaacugaa	0.975247524752475	chr1	65058434	65058508	-	MI0000103
hsa-mir-505	hsa-miR-505-3p	0	0	25	1	22	CGucaacacuugcugguuuccu	1	chrX	139924148	139924231	-	MI0003190
hsa-mir-505	hsa-miR-505-5p	3	0	3	0	22	gggagccaggaaguauugaugu	1	chrX	139924148	139924231	-	MI0003190
hsa-mir-181b-2	hsa-miR-181b-5p	33	9.09090909090909	129	1	23	aacauucauugcuguCGgugggu	0.99625468164794	chr9	124693710	124693798	+	MI0000683
hsa-mir-181b-2	hsa-miR-181b-2-3p	0	0	0	0	20	cucacugaucaaugaaugca	0.99625468164794	chr9	124693710	124693798	+	MI0000683
hsa-mir-23a	hsa-miR-23a-3p	318	0	1769	0	21	aucacauugccagggauuucc	0.983739837398374	chr19	13836587	13836659	-	MI0000079
hsa-mir-23a	hsa-miR-23a-5p	212	0	26	0	22	gggguuccuggggaugggauuu	0.983739837398374	chr19	13836587	13836659	-	MI0000079
hsa-mir-596	hsa-miR-596	1	0	0	2	21	aagccugccCGgcuccuCGgg	1	chr8	1817231	1817307	+	MI0003608
hsa-mir-3187	hsa-miR-3187-5p	1	0	0	1	23	ccugggcagCGuguggcugaagg	1	chr19	813584	813653	+	MI0014231
hsa-mir-3187	hsa-miR-3187-3p	1	0	0	2	20	uuggccauggggcugCGCGg	1	chr19	813584	813653	+	MI0014231
hsa-mir-218-1	hsa-miR-218-5p	1	0	180	0	21	uugugcuugaucuaaccaugu	1	chr4	20528275	20528384	+	MI0000294
hsa-mir-218-1	hsa-miR-218-1-3p	0	0	0	1	22	augguucCGucaagcaccaugg	1	chr4	20528275	20528384	+	MI0000294
hsa-mir-5682	hsa-miR-5682	1	0	0	0	22	guagcaccuugcaggauaaggu	1	chr3	121049640	121049715	+	MI0019282
hsa-mir-4286	hsa-miR-4286	62	0	6	0	17	accccacuccugguacc	0.996910401647786	chr8	10666978	10667070	+	MI0015894
hsa-mir-147b	hsa-miR-147b	2	0	1	1	22	gugugCGgaaaugcuucugcua	0.944444444444444	chr15	45433050	45433129	+	MI0005544
hsa-mir-374b	hsa-miR-374b-3p	3	0	12	0	22	cuuagcagguuguauuaucauu	0.986111111111111	chrX	74218547	74218618	-	MI0005566
hsa-mir-374b	hsa-miR-374b-5p	5	0	231	0	22	auauaauacaaccugcuaagug	0.986111111111111	chrX	74218547	74218618	-	MI0005566
hsa-mir-940	hsa-miR-940	1	0	1	1	21	aaggcagggccccCGcucccc	1	chr16	2271747	2271840	+	MI0005762
hsa-mir-320c-2	hsa-miR-320c	122	0	11	0	20	aaaagcuggguugagagggu	0.934426229508197	chr18	24321686	24321735	+	MI0008191
hsa-mir-30e	hsa-miR-30e-5p	32	0	1389	0	22	uguaaacauccuugacuggaag	0.937106918238994	chr1	40754355	40754446	+	MI0000749
hsa-mir-30e	hsa-miR-30e-3p	16	25	873	1	22	cuuucaguCGgauguuuacagc	0.937106918238994	chr1	40754355	40754446	+	MI0000749
hsa-mir-4767	hsa-miR-4767	1	0	0	5	23	CGCGggCGcuccuggcCGcCGcc	1	chrX	7147860	7147937	+	MI0017408
hsa-mir-106b	hsa-miR-106b-5p	1136	0.264084507042254	43	0	21	uaaagugcugacagugcagau	0.988434250170085	chr7	100093993	100094074	-	MI0000734
hsa-mir-106b	hsa-miR-106b-3p	5	40	156	1	22	cCGcacuguggguacuugcugc	0.988434250170085	chr7	100093993	100094074	-	MI0000734
hsa-mir-628	hsa-miR-628-3p	3	0	4	1	21	ucuaguaagaguggcaguCGa	0.916666666666667	chr15	55372940	55373034	-	MI0003642
hsa-mir-628	hsa-miR-628-5p	0	0	5	0	22	augcugacauauuuacuagagg	0.916666666666667	chr15	55372940	55373034	-	MI0003642
hsa-let-7i	hsa-let-7i-3p	1	0	1	1	22	cugCGcaagcuacugccuugcu	0.874425727411945	chr12	62603686	62603769	+	MI0000434
hsa-let-7i	hsa-let-7i-5p	622	0.482315112540193	14439	0	22	ugagguaguaguuugugcuguu	0.874425727411945	chr12	62603686	62603769	+	MI0000434
hsa-mir-590	hsa-miR-590-5p	10	0	0	0	22	gagcuuauucauaaaagugcag	0.976470588235294	chr7	74191198	74191294	+	MI0003602
hsa-mir-590	hsa-miR-590-3p	0	0	6	0	21	uaauuuuauguauaagcuagu	0.976470588235294	chr7	74191198	74191294	+	MI0003602
hsa-mir-4456	hsa-miR-4456	2	0	0	0	17	ccugguggcuuccuuuu	1	chr5	535840	535882	-	MI0016802
hsa-mir-92a-2	hsa-miR-92a-2-5p	0	0	0	0	22	ggguggggauuuguugcauuac	0.872623574144487	chrX	134169538	134169612	-	MI0000094
hsa-mir-92a-2	hsa-miR-92a-3p	59	37.2881355932203	7466	1	22	uauugcacuuguccCGgccugu	0.872623574144487	chrX	134169538	134169612	-	MI0000094
hsa-mir-877	hsa-miR-877-5p	17	5.88235294117647	1	1	20	guagaggagauggCGcaggg	0.983870967741935	chr6	30584332	30584417	+	MI0005561
hsa-mir-877	hsa-miR-877-3p	0	0	0	0	21	uccucuucucccuccucccag	0.983870967741935	chr6	30584332	30584417	+	MI0005561
hsa-mir-3168	hsa-miR-3168	2	0	4	0	17	gaguucuacagucagac	0.666666666666667	chr13	41101019	41101100	-	MI0014199
hsa-mir-3173	hsa-miR-3173-5p	0	0	4	0	22	ugcccugccuguuuucuccuuu	1	chr14	95137919	95137986	-	MI0014204
hsa-mir-3173	hsa-miR-3173-3p	1	0	0	0	22	aaaggaggaaauaggcaggcca	1	chr14	95137919	95137986	-	MI0014204
hsa-mir-3158-1	hsa-miR-3158-5p	0	0	0	0	21	ccugcagagaggaagcccuuc	0.862857142857143	chr10	101601417	101601497	+	MI0014186
hsa-mir-3158-1	hsa-miR-3158-3p	7	0	50	0	22	aagggcuuccucucugcaggac	0.862857142857143	chr10	101601417	101601497	+	MI0014186
hsa-mir-6799	hsa-miR-6799-5p	1	0	0	0	20	ggggaggugugcagggcugg	1	chr19	49791866	49791934	+	MI0022644
hsa-mir-6799	hsa-miR-6799-3p	0	0	0	0	23	ugcccugcaugguguccccacag	1	chr19	49791866	49791934	+	MI0022644
hsa-mir-941-2	hsa-miR-941	5	60	445	1	23	caccCGgcugugugcacaugugc	0.849315068493151	chr20	63919505	63919576	+	MI0005764
hsa-mir-4667	hsa-miR-4667-3p	1	0	0	0	21	ucccuccuucuguccccacag	0.875	chr9	35608094	35608159	+	MI0017297
hsa-mir-4667	hsa-miR-4667-5p	0	0	0	0	22	acuggggagcagaaggagaacc	0.875	chr9	35608094	35608159	+	MI0017297
hsa-mir-639	hsa-miR-639	1	0	0	4	23	auCGcugCGguugCGagCGcugu	1	chr19	14529543	14529640	+	MI0003654
hsa-mir-4455	hsa-miR-4455	90	0	1	0	17	aggguguguguguuuuu	NA	chr4	184938383	184938440	-	MI0016801
hsa-mir-641	hsa-miR-641	7	0	40	0	24	aaagacauaggauagagucaccuc	1	chr19	40282543	40282641	-	MI0003656
hsa-mir-182	hsa-miR-182-5p	18	0	540	0	24	uuuggcaaugguagaacucacacu	0.99537037037037	chr7	129770383	129770492	-	MI0000272
hsa-mir-182	hsa-miR-182-3p	0	0	1	0	21	ugguucuagacuugccaacua	0.99537037037037	chr7	129770383	129770492	-	MI0000272
hsa-mir-582	hsa-miR-582-5p	0	0	0	0	23	uuacaguuguucaaccaguuacu	1	chr5	59703606	59703703	-	MI0003589
hsa-mir-582	hsa-miR-582-3p	1	0	23	0	22	uaacugguugaacaacugaacc	1	chr5	59703606	59703703	-	MI0003589
hsa-mir-181d	hsa-miR-181d-5p	31	9.67741935483871	59	1	23	aacauucauuguuguCGgugggu	1	chr19	13874875	13875011	+	MI0003139
hsa-mir-181d	hsa-miR-181d-3p	1	100	0	1	21	ccacCGggggaugaaugucac	1	chr19	13874875	13875011	+	MI0003139
hsa-mir-320d-1	hsa-miR-320d	59	0	11	0	19	aaaagcuggguugagagga	0.983050847457627	chr13	40727828	40727875	-	MI0008190
hsa-mir-3179-1	hsa-miR-3179	1	0	1	1	22	agaaggggugaaauuuaaaCGu	NA	chr16	14901508	14901591	+	MI0014213
hsa-mir-1268a	hsa-miR-1268a	8	75	68	2	18	CGggCGuggugguggggg	NA	chr15	22225278	22225329	-	MI0006405
hsa-mir-3617	hsa-miR-3617-3p	0	0	0	0	23	caucagcacccuauguccuuucu	1	chr20	45705102	45705180	-	MI0016007
hsa-mir-3617	hsa-miR-3617-5p	3	0	1	0	22	aaagacauaguugcaagauggg	1	chr20	45705102	45705180	-	MI0016007
hsa-mir-3656	hsa-miR-3656	5	60	0	2	17	ggCGggugCGggggugg	NA	chr11	119018944	119019012	+	MI0016056
hsa-mir-4448	hsa-miR-4448	1	0	0	0	20	ggcuccuuggucuaggggua	1	chr3	183886800	183886885	+	MI0016791
hsa-let-7b	hsa-let-7b-5p	3337	0.179802217560683	9404	0	22	ugagguaguagguugugugguu	0.818181818181818	chr22	46113686	46113768	+	MI0000063
hsa-let-7b	hsa-let-7b-3p	1	0	78	0	22	cuauacaaccuacugccuuccc	0.818181818181818	chr22	46113686	46113768	+	MI0000063
hsa-mir-342	hsa-miR-342-5p	6	0	4	0	21	aggggugcuaucugugauuga	1	chr14	100109655	100109753	+	MI0000805
hsa-mir-342	hsa-miR-342-3p	0	0	19	2	23	ucucacacagaaauCGcaccCGu	1	chr14	100109655	100109753	+	MI0000805
hsa-mir-1260a	hsa-miR-1260a	2	0	0	0	18	aucccaccucugccacca	0.951219512195122	chr14	77266218	77266290	+	MI0006394
hsa-mir-6780b	hsa-miR-6780b-5p	0	0	0	0	23	uggggaaggcuuggcagggaaga	0.986862967157418	chr6	43434542	43434620	+	MI0022681
hsa-mir-6780b	hsa-miR-6780b-3p	971	1.33882595262616	0	0	21	ucccuugucuccuuucccuag	0.986862967157418	chr6	43434542	43434620	+	MI0022681
hsa-mir-4326	hsa-miR-4326	1	0	77	0	20	uguuccucugucucccagac	0.833333333333333	chr20	63286808	63286866	+	MI0015866
hsa-mir-6747	hsa-miR-6747-5p	0	0	0	0	24	agggguguggaaagaggcagaaca	0.96	chr11	62567011	62567071	-	MI0022592
hsa-mir-6747	hsa-miR-6747-3p	1	0	0	0	21	uccugccuuccucugcaccag	0.96	chr11	62567011	62567071	-	MI0022592
hsa-mir-551b	hsa-miR-551b-5p	1	0	8	1	22	gaaaucaagCGugggugagacc	1	chr3	168551854	168551949	+	MI0003575
hsa-mir-551b	hsa-miR-551b-3p	0	0	2	1	21	gCGacccauacuugguuucag	1	chr3	168551854	168551949	+	MI0003575
hsa-mir-6818	hsa-miR-6818-5p	1	0	0	0	22	uugugugaguacagagagcauc	1	chr22	30007049	30007113	+	MI0022663
hsa-mir-6818	hsa-miR-6818-3p	0	0	0	0	22	uugucucuuguuccucacacag	1	chr22	30007049	30007113	+	MI0022663
hsa-mir-337	hsa-miR-337-5p	0	0	0	1	21	gaaCGgcuucauacaggaguu	1	chr14	100874493	100874585	+	MI0000806
hsa-mir-337	hsa-miR-337-3p	10	0	0	0	22	cuccuauaugaugccuuucuuc	1	chr14	100874493	100874585	+	MI0000806
hsa-mir-6742	hsa-miR-6742-3p	1	0	0	0	20	accuggguuguccccucuag	0.75	chr1	228397048	228397109	-	MI0022587
hsa-mir-6742	hsa-miR-6742-5p	0	0	0	0	22	aguggggugggacccagcuguu	0.75	chr1	228397048	228397109	-	MI0022587
hsa-mir-26a-1	hsa-miR-26a-1-3p	0	0	1	1	22	ccuauucuugguuacuugcaCG	0.898136645962733	chr3	37969404	37969480	+	MI0000083
hsa-mir-26a-1	hsa-miR-26a-5p	244	0.409836065573771	13256	0	22	uucaaguaauccaggauaggcu	0.898136645962733	chr3	37969404	37969480	+	MI0000083
hsa-mir-6824	hsa-miR-6824-5p	0	0	0	0	22	guaggggagguugggccaggga	1	chr3	48633636	48633698	-	MI0022669
hsa-mir-6824	hsa-miR-6824-3p	1	0	0	0	21	ucucuggucuugccaccccag	1	chr3	48633636	48633698	-	MI0022669
hsa-mir-6795	hsa-miR-6795-5p	0	0	0	0	24	uggggggacaggaugagaggcugu	0.982803916885598	chr19	15179283	15179350	-	MI0022640
hsa-mir-6795	hsa-miR-6795-3p	1043	12.176414189837	0	1	21	accccuCGuuucuucccccag	0.982803916885598	chr19	15179283	15179350	-	MI0022640
hsa-mir-4284	hsa-miR-4284	17	52.9411764705882	3	0	18	gggcucacaucaccccau	0.966346153846154	chr7	73711317	73711397	+	MI0015893
hsa-mir-33a	hsa-miR-33a-5p	74	0	3	0	21	gugcauuguaguugcauugca	0.986068111455108	chr22	41900944	41901012	+	MI0000091
hsa-mir-33a	hsa-miR-33a-3p	0	0	0	0	22	caauguuuccacagugcaucac	0.986068111455108	chr22	41900944	41901012	+	MI0000091
hsa-mir-203a	hsa-miR-203a-3p	1	0	0	0	22	gugaaauguuuaggaccacuag	0.5	chr14	104117405	104117514	+	MI0000283
hsa-mir-203a	hsa-miR-203a-5p	0	0	0	0	25	agugguucuuaacaguucaacaguu	0.5	chr14	104117405	104117514	+	MI0000283
hsa-mir-17	hsa-miR-17-3p	82	0	17	0	22	acugcagugaaggcacuuguag	0.996402733118971	chr13	91350605	91350688	+	MI0000071
hsa-mir-17	hsa-miR-17-5p	3222	0.558659217877095	547	0	23	caaagugcuuacagugcagguag	0.996402733118971	chr13	91350605	91350688	+	MI0000071
hsa-mir-331	hsa-miR-331-5p	4	0	8	0	22	cuagguauggucccagggaucc	0.990909090909091	chr12	95308420	95308513	+	MI0000812
hsa-mir-331	hsa-miR-331-3p	10	0	3	0	21	gccccugggccuauccuagaa	0.990909090909091	chr12	95308420	95308513	+	MI0000812
hsa-mir-378d-1	hsa-miR-378d	46	0	133	0	20	acuggacuuggagucagaaa	0.997524752475248	chr4	5923275	5923328	-	MI0016749
hsa-mir-143	hsa-miR-143-5p	0	0	2	0	22	ggugcagugcugcaucucuggu	1	chr5	149428918	149429023	+	MI0000459
hsa-mir-143	hsa-miR-143-3p	2	0	32	0	21	ugagaugaagcacuguagcuc	1	chr5	149428918	149429023	+	MI0000459
hsa-mir-6858	hsa-miR-6858-5p	1	0	0	0	22	gugaggaggggcuggcagggac	1	chrX	154450320	154450386	+	MI0022704
hsa-mir-6858	hsa-miR-6858-3p	0	0	0	0	22	cagccagccccugcucaccccu	1	chrX	154450320	154450386	+	MI0022704
hsa-mir-2277	hsa-miR-2277-3p	0	0	0	1	21	ugacagCGcccugccuggcuc	1	chr5	93620696	93620788	-	MI0011284
hsa-mir-2277	hsa-miR-2277-5p	6	33.3333333333333	5	3	24	agCGCGggcugagCGcugccaguc	1	chr5	93620696	93620788	-	MI0011284
hsa-mir-4791	hsa-miR-4791	1	0	9	0	18	uggauaugaugacugaaa	1	chr3	19314848	19314931	-	MI0017438
hsa-mir-454	hsa-miR-454-5p	0	0	7	0	22	acccuaucaauauugucucugc	1	chr17	59137758	59137872	-	MI0003820
hsa-mir-454	hsa-miR-454-3p	1	0	13	0	23	uagugcaauauugcuuauagggu	1	chr17	59137758	59137872	-	MI0003820
hsa-mir-30d	hsa-miR-30d-3p	1	0	20	0	22	cuuucagucagauguuugcugc	0.859504132231405	chr8	134804876	134804945	-	MI0000255
hsa-mir-30d	hsa-miR-30d-5p	38	15.7894736842105	4562	1	22	uguaaacaucccCGacuggaag	0.859504132231405	chr8	134804876	134804945	-	MI0000255
hsa-mir-6846	hsa-miR-6846-5p	0	0	0	0	22	ugggggcuggaugggguagagu	1	chr8	144057321	144057380	-	MI0022692
hsa-mir-6846	hsa-miR-6846-3p	1	0	0	0	21	ugaccccuucugucucccuag	1	chr8	144057321	144057380	-	MI0022692
hsa-mir-9-1	hsa-miR-9-3p	37	2.7027027027027	134	1	22	auaaagcuagauaacCGaaagu	0.884920634920635	chr1	156420341	156420429	-	MI0000466
hsa-mir-9-1	hsa-miR-9-5p	25	0	3853	0	23	ucuuugguuaucuagcuguauga	0.884920634920635	chr1	156420341	156420429	-	MI0000466
hsa-mir-7162	hsa-miR-7162-5p	1	0	0	0	18	ugcuuccuuucucagcug	1	chr10	30368597	30368665	-	MI0023623
hsa-mir-7162	hsa-miR-7162-3p	0	0	0	0	19	ucugagguggaacagcagc	1	chr10	30368597	30368665	-	MI0023623
hsa-mir-151b	hsa-miR-151b	55	3.63636363636364	79	1	18	uCGaggagcucacagucu	0.984564498346196	chr14	100109419	100109514	-	MI0003772
hsa-mir-497	hsa-miR-497-3p	0	0	0	0	22	caaaccacacugugguguuaga	0.980891719745223	chr17	7017911	7018022	-	MI0003138
hsa-mir-497	hsa-miR-497-5p	7	0	9	0	21	cagcagcacacugugguuugu	0.980891719745223	chr17	7017911	7018022	-	MI0003138
hsa-mir-148a	hsa-miR-148a-3p	20	0	5	0	22	ucagugcacuacagaacuuugu	0.993939393939394	chr7	25949919	25949986	-	MI0000253
hsa-mir-148a	hsa-miR-148a-5p	0	0	0	1	22	aaaguucugagacacucCGacu	0.993939393939394	chr7	25949919	25949986	-	MI0000253
hsa-mir-519c	hsa-miR-519c-5p	1	0	10	0	0	NA	1	chr19	53686469	53686555	+	MI0003148
hsa-mir-519c	hsa-miR-519c-3p	0	0	0	0	22	aaagugcaucuuuuuagaggau	1	chr19	53686469	53686555	+	MI0003148
hsa-mir-598	hsa-miR-598-3p	0	0	19	3	22	uaCGucauCGuugucauCGuca	1	chr8	11035206	11035302	-	MI0003610
hsa-mir-598	hsa-miR-598-5p	1	0	1	2	23	gCGgugauccCGauggugugagc	1	chr8	11035206	11035302	-	MI0003610
hsa-mir-19b-1	hsa-miR-19b-3p	117	0	233	0	23	ugugcaaauccaugcaaaacuga	0.962429233144622	chr13	91351192	91351278	+	MI0000074
hsa-mir-19b-1	hsa-miR-19b-1-5p	15	0	7	0	23	aguuuugcagguuugcauccagc	0.962429233144622	chr13	91351192	91351278	+	MI0000074
hsa-mir-6789	hsa-miR-6789-3p	9	22.2222222222222	0	3	21	CGgCGccCGugucuccuccag	0.978260869565217	chr19	2235829	2235926	-	MI0022634
hsa-mir-6789	hsa-miR-6789-5p	0	0	0	5	24	guaggggCGuccCGggCGCGCGgg	0.978260869565217	chr19	2235829	2235926	-	MI0022634
hsa-mir-105-2	hsa-miR-105-5p	4	0	10	0	23	ucaaaugcucagacuccuguggu	0.931506849315068	chrX	152394412	152394492	-	MI0000112
hsa-mir-105-2	hsa-miR-105-3p	0	0	0	1	22	aCGgauguuugagcaugugcua	0.931506849315068	chrX	152394412	152394492	-	MI0000112
hsa-mir-373	hsa-miR-373-5p	0	0	0	1	22	acucaaaaugggggCGcuuucc	1	chr19	53788705	53788773	+	MI0000781
hsa-mir-373	hsa-miR-373-3p	1	0	0	1	23	gaagugcuuCGauuuuggggugu	1	chr19	53788705	53788773	+	MI0000781
hsa-mir-4442	hsa-miR-4442	1	100	0	1	17	gcCGgacaagagggagg	1	chr3	25664873	25664939	-	MI0016785
hsa-mir-4723	hsa-miR-4723-5p	1	0	0	0	24	ugggggagccaugagauaagagca	1	chr17	28360654	28360734	+	MI0017359
hsa-mir-4723	hsa-miR-4723-3p	0	0	0	0	22	cccucucuggcuccuccccaaa	1	chr17	28360654	28360734	+	MI0017359
hsa-mir-6813	hsa-miR-6813-3p	24	0	0	0	21	aaccuuggccccucuccccag	0.99537037037037	chr20	64076955	64077010	-	MI0022658
hsa-mir-6813	hsa-miR-6813-5p	0	0	0	0	23	caggggcugggguuucagguucu	0.99537037037037	chr20	64076955	64077010	-	MI0022658
hsa-let-7a-3	hsa-let-7a-5p	3837	0.36486838676049	45260	0	22	ugagguaguagguuguauaguu	0.8	chr22	46112749	46112822	+	MI0000062
hsa-let-7a-3	hsa-let-7a-3p	1	0	289	0	21	cuauacaaucuacugucuuuc	0.8	chr22	46112749	46112822	+	MI0000062
hsa-mir-4302	hsa-miR-4302	8	0	0	1	18	ccaguguggcucagCGag	0.955223880597015	chr12	25874020	25874079	-	MI0015833
hsa-mir-6723	hsa-miR-6723-5p	1	0	0	3	22	auagucCGaguaaCGuCGgggc	1	chr1	632325	632413	-	MI0022558
hsa-mir-627	hsa-miR-627-5p	2	0	0	0	22	gugagucucuaagaaaagagga	1	chr15	42199570	42199666	-	MI0003641
hsa-mir-627	hsa-miR-627-3p	0	0	2	0	20	ucuuuucuuugagacucacu	1	chr15	42199570	42199666	-	MI0003641
hsa-mir-197	hsa-miR-197-5p	5	0	3	1	23	CGgguagagagggcagugggagg	0.933333333333333	chr1	109598893	109598967	+	MI0000239
hsa-mir-197	hsa-miR-197-3p	2	0	51	0	22	uucaccaccuucuccacccagc	0.933333333333333	chr1	109598893	109598967	+	MI0000239
hsa-mir-3065	hsa-miR-3065-3p	1	0	0	0	23	ucagcaccaggauauuguuggag	1	chr17	81125877	81125955	+	MI0014228
hsa-mir-3065	hsa-miR-3065-5p	0	0	0	0	23	ucaacaaaaucacugaugcugga	1	chr17	81125877	81125955	+	MI0014228
hsa-mir-194-1	hsa-miR-194-5p	2	0	22	0	22	uguaacagcaacuccaugugga	1	chr1	220118157	220118241	-	MI0000488
hsa-mir-3195	hsa-miR-3195	1	0	3	4	17	CGCGcCGggccCGgguu	NA	chr20	62064802	62064885	+	MI0014240
hsa-mir-942	hsa-miR-942-3p	0	0	1	1	22	cacauggcCGaaacagagaagu	1	chr1	117094643	117094728	+	MI0005767
hsa-mir-942	hsa-miR-942-5p	3	0	67	0	22	ucuucucuguuuuggccaugug	1	chr1	117094643	117094728	+	MI0005767
hsa-mir-597	hsa-miR-597-5p	0	0	1	1	22	ugugucacuCGaugaccacugu	1	chr8	9741672	9741768	+	MI0003609
hsa-mir-597	hsa-miR-597-3p	1	0	5	1	23	ugguucucuuguggcucaagCGu	1	chr8	9741672	9741768	+	MI0003609
hsa-mir-10b	hsa-miR-10b-3p	7	0	29	1	22	acagauuCGauucuaggggaau	0.715789473684211	chr2	176150303	176150412	+	MI0000267
hsa-mir-10b	hsa-miR-10b-5p	79	31.6455696202532	4356	1	23	uacccuguagaacCGaauuugug	0.715789473684211	chr2	176150303	176150412	+	MI0000267
hsa-mir-22	hsa-miR-22-3p	559	0.178890876565295	4144	0	22	aagcugccaguugaagaacugu	0.96144578313253	chr17	1713903	1713987	-	MI0000078
hsa-mir-22	hsa-miR-22-5p	4	0	1115	0	22	aguucuucaguggcaagcuuua	0.96144578313253	chr17	1713903	1713987	-	MI0000078
hsa-mir-222	hsa-miR-222-5p	565	0	12	0	22	cucaguagccaguguagauccu	0.938057422113623	chrX	45747015	45747124	-	MI0000299
hsa-mir-222	hsa-miR-222-3p	98	0	18047	0	21	agcuacaucuggcuacugggu	0.938057422113623	chrX	45747015	45747124	-	MI0000299
hsa-mir-324	hsa-miR-324-5p	1	0	3	1	23	CGcauccccuagggcauuggugu	1	chr17	7223297	7223379	-	MI0000813
hsa-mir-324	hsa-miR-324-3p	6	0	1	0	20	acugccccaggugcugcugg	1	chr17	7223297	7223379	-	MI0000813
hsa-mir-6511b-1	hsa-miR-6511b-3p	0	0	0	0	23	ccucaccaccccuucugccugca	1	chr16	2106669	2106753	-	MI0022552
hsa-mir-6511b-1	hsa-miR-6511b-5p	2	0	0	0	24	cugcaggcagaaguggggcugaca	1	chr16	2106669	2106753	-	MI0022552
hsa-mir-205	hsa-miR-205-5p	1	100	0	1	22	uccuucauuccacCGgagucug	0.666666666666667	chr1	209432133	209432242	+	MI0000285
hsa-mir-205	hsa-miR-205-3p	0	0	0	0	21	gauuucaguggagugaaguuc	0.666666666666667	chr1	209432133	209432242	+	MI0000285
hsa-mir-7977	hsa-miR-7977	1	0	0	1	18	uucccagccaaCGcacca	1	chr3	176515103	176515151	+	MI0025753
hsa-mir-6515	hsa-miR-6515-5p	1	0	1	0	21	uuggaggguguggaagacauc	1	chr19	12940484	12940540	+	MI0022227
hsa-mir-6515	hsa-miR-6515-3p	0	0	0	0	20	ucucuucaucuaccccccag	1	chr19	12940484	12940540	+	MI0022227
hsa-mir-4443	hsa-miR-4443	262	97.7099236641221	24	1	17	uuggaggCGuggguuuu	NA	chr3	48196564	48196616	+	MI0016786
hsa-mir-3130-1	hsa-miR-3130-3p	4	75	8	1	21	gcugcacCGgagacuggguaa	0.805555555555556	chr2	206783234	206783308	-	MI0014147
hsa-mir-3130-1	hsa-miR-3130-5p	0	0	0	1	21	uacccagucucCGgugcagcc	0.805555555555556	chr2	206783234	206783308	-	MI0014147
hsa-mir-6889	hsa-miR-6889-3p	1	0	0	0	20	ucugugccccuacuucccag	1	chr22	41252992	41253050	-	MI0022736
hsa-mir-6889	hsa-miR-6889-5p	0	0	0	2	23	uCGgggagucuggggucCGgaau	1	chr22	41252992	41253050	-	MI0022736
hsa-mir-644a	hsa-miR-644a	1	0	0	0	19	aguguggcuuucuuagagc	0.888888888888889	chr20	34466325	34466418	+	MI0003659
hsa-mir-340	hsa-miR-340-3p	0	0	9	1	22	ucCGucucaguuacuuuauagc	0.5	chr5	180015303	180015397	-	MI0000802
hsa-mir-340	hsa-miR-340-5p	1	0	12	0	22	uuauaaagcaaugagacugauu	0.5	chr5	180015303	180015397	-	MI0000802
hsa-mir-148b	hsa-miR-148b-3p	21	0	338	0	22	ucagugcaucacagaacuuugu	0.992307692307692	chr12	54337216	54337314	+	MI0000811
hsa-mir-148b	hsa-miR-148b-5p	0	0	9	0	22	aaguucuguuauacacucaggc	0.992307692307692	chr12	54337216	54337314	+	MI0000811
hsa-mir-6878	hsa-miR-6878-5p	1	0	0	0	23	agggagaaagcuagaagcugaag	1	chr1	150492345	150492410	+	MI0022725
hsa-mir-6878	hsa-miR-6878-3p	0	0	0	0	21	cuggccucuucuuucuccuag	1	chr1	150492345	150492410	+	MI0022725
hsa-mir-588	hsa-miR-588	1	0	0	0	21	uuggccacaauggguuagaac	1	chr6	126484631	126484713	+	MI0003597
hsa-mir-7-2	hsa-miR-7-2-3p	0	0	0	0	22	caacaaaucccagucuaccuaa	0.802816901408451	chr15	88611825	88611934	+	MI0000264
hsa-mir-7-2	hsa-miR-7-5p	213	0	11322	0	23	uggaagacuagugauuuuguugu	0.802816901408451	chr15	88611825	88611934	+	MI0000264
hsa-mir-532	hsa-miR-532-3p	0	0	6	0	22	ccucccacacccaaggcuugca	0.975	chrX	50003148	50003238	+	MI0003205
hsa-mir-532	hsa-miR-532-5p	13	0	747	1	22	caugccuugaguguaggacCGu	0.975	chrX	50003148	50003238	+	MI0003205
hsa-mir-320c-1	hsa-miR-320c	997	0.100300902708124	28	0	20	aaaagcuggguugagagggu	0.961885656970913	chr18	21683510	21683597	+	MI0003778
hsa-mir-320d-2	hsa-miR-320d	59	0	11	0	19	aaaagcuggguugagagga	0.983050847457627	chrX	140926172	140926219	-	MI0008192
hsa-mir-30c-1	hsa-miR-30c-5p	2	0	1617	0	23	uguaaacauccuacacucucagc	0.865979381443299	chr1	40757284	40757372	+	MI0000736
hsa-mir-30c-1	hsa-miR-30c-1-3p	3	0	10	0	22	cugggagaggguuguuuacucc	0.865979381443299	chr1	40757284	40757372	+	MI0000736
hsa-mir-24-1	hsa-miR-24-1-5p	1	0	4	0	22	ugccuacugagcugauaucagu	0.997144173192077	chr9	95086021	95086088	+	MI0000080
hsa-mir-24-1	hsa-miR-24-3p	5697	0.035106196243637	3051	0	22	uggcucaguucagcaggaacag	0.997144173192077	chr9	95086021	95086088	+	MI0000080
hsa-mir-6511a-1	hsa-miR-6511a-3p	0	0	0	0	22	ccucaccaucccuucugccugc	1	chr16	14925937	14926003	+	MI0022223
hsa-mir-6511a-1	hsa-miR-6511a-5p	2	0	0	0	23	caggcagaaguggggcugacagg	1	chr16	14925937	14926003	+	MI0022223
hsa-mir-498	hsa-miR-498	1	0	0	1	23	uuucaagccagggggCGuuuuuc	1	chr19	53674197	53674320	+	MI0003142
hsa-mir-5010	hsa-miR-5010-3p	0	0	4	0	22	uuuugugucucccauuccccag	1	chr17	42514188	42514307	+	MI0017878
hsa-mir-5010	hsa-miR-5010-5p	2	0	0	0	22	agggggauggcagagcaaaauu	1	chr17	42514188	42514307	+	MI0017878
hsa-mir-10a	hsa-miR-10a-3p	1	0	8	1	22	caaauuCGuaucuaggggaaua	0.940782698249228	chr17	48579838	48579947	-	MI0000266
hsa-mir-10a	hsa-miR-10a-5p	1938	5.83075335397317	1728	1	23	uacccuguagaucCGaauuugug	0.940782698249228	chr17	48579838	48579947	-	MI0000266
hsa-mir-138-1	hsa-miR-138-5p	1487	2.68997982515131	1806	1	23	agcugguguugugaaucaggcCG	0.984715390021082	chr3	44114212	44114310	+	MI0000476
hsa-mir-138-1	hsa-miR-138-1-3p	2	0	92	0	22	gcuacuucacaacaccagggcc	0.984715390021082	chr3	44114212	44114310	+	MI0000476
hsa-mir-1307	hsa-miR-1307-3p	67	25.3731343283582	214	5	22	acuCGgCGuggCGuCGguCGug	0.957446808510638	chr10	103394253	103394401	-	MI0006444
hsa-mir-1307	hsa-miR-1307-5p	10	20	10	4	21	uCGacCGgaccuCGacCGgcu	0.957446808510638	chr10	103394253	103394401	-	MI0006444
hsa-mir-30b	hsa-miR-30b-3p	2	0	14	0	22	cugggagguggauguuuacuuc	0.96969696969697	chr8	134800520	134800607	-	MI0000441
hsa-mir-30b	hsa-miR-30b-5p	1	0	105	0	22	uguaaacauccuacacucagcu	0.96969696969697	chr8	134800520	134800607	-	MI0000441
hsa-mir-3687-1	hsa-miR-3687	1	0	0	5	24	ccCGgacaggCGuuCGugCGaCGu	1	chr21	8208844	8208904	+	MI0016088
hsa-mir-652	hsa-miR-652-3p	35	0	13	1	21	aauggCGccacuaggguugug	0.975409836065574	chrX	110055329	110055426	+	MI0003667
hsa-mir-652	hsa-miR-652-5p	1	0	0	0	25	caacccuaggagagggugccauuca	0.975409836065574	chrX	110055329	110055426	+	MI0003667
hsa-mir-663a	hsa-miR-663a	1	0	0	5	22	aggCGgggCGcCGCGggacCGc	NA	chr20	26208186	26208278	-	MI0003672
hsa-mir-1296	hsa-miR-1296-3p	6	0	0	1	22	gaguggggcuuCGacccuaacc	1	chr10	63372957	63373048	-	MI0003780
hsa-mir-1296	hsa-miR-1296-5p	0	0	12	0	22	uuagggcccuggcuccaucucc	1	chr10	63372957	63373048	-	MI0003780
hsa-mir-483	hsa-miR-483-5p	0	0	0	1	22	aagaCGggaggaaagaagggag	0.875	chr11	2134134	2134209	-	MI0002467
hsa-mir-483	hsa-miR-483-3p	2	0	0	1	21	ucacuccucuccuccCGucuu	0.875	chr11	2134134	2134209	-	MI0002467
hsa-mir-4454	hsa-miR-4454	233	8.15450643776824	2	2	20	ggaucCGagucaCGgcacca	0.92519305019305	chr4	163093574	163093628	-	MI0016800
hsa-mir-708	hsa-miR-708-3p	5	0	89	0	22	caacuagacugugagcuucuag	0.986358866736621	chr11	79402022	79402109	-	MI0005543
hsa-mir-708	hsa-miR-708-5p	54	0	197	0	23	aaggagcuuacaaucuagcuggg	0.986358866736621	chr11	79402022	79402109	-	MI0005543
hsa-mir-29b-1	hsa-miR-29b-1-5p	30	3.33333333333333	286	0	24	gcugguuucauauggugguuuaga	0.985734331150608	chr7	130877459	130877539	-	MI0000105
hsa-mir-29b-1	hsa-miR-29b-3p	481	0.831600831600832	521	0	23	uagcaccauuugaaaucaguguu	0.985734331150608	chr7	130877459	130877539	-	MI0000105
hsa-mir-421	hsa-miR-421	1	100	26	1	23	aucaacagacauuaauugggCGc	1	chrX	74218377	74218461	-	MI0003685
hsa-mir-19a	hsa-miR-19a-3p	95	0	357	0	23	ugugcaaaucuaugcaaaacuga	0.965295629820051	chr13	91350891	91350972	+	MI0000073
hsa-mir-19a	hsa-miR-19a-5p	11	9.09090909090909	0	0	22	aguuuugcauaguugcacuaca	0.965295629820051	chr13	91350891	91350972	+	MI0000073
hsa-mir-7-3	hsa-miR-7-5p	210	0.476190476190476	11310	0	23	uggaagacuagugauuuuguugu	0.8	chr19	4770670	4770779	+	MI0000265
hsa-mir-25	hsa-miR-25-5p	27	11.1111111111111	16	1	21	aggCGgagacuugggcaauug	0.936030103480715	chr7	100093560	100093643	-	MI0000082
hsa-mir-25	hsa-miR-25-3p	38	34.2105263157895	3438	1	22	cauugcacuugucuCGgucuga	0.936030103480715	chr7	100093560	100093643	-	MI0000082
hsa-mir-130b	hsa-miR-130b-5p	3	0	112	0	21	acucuuucccuguugcacuac	0.945454545454545	chr22	21653304	21653385	+	MI0000748
hsa-mir-130b	hsa-miR-130b-3p	11	0	9	0	22	cagugcaaugaugaaagggcau	0.945454545454545	chr22	21653304	21653385	+	MI0000748
hsa-mir-188	hsa-miR-188-3p	0	0	0	0	21	cucccacaugcaggguuugca	1	chrX	50003503	50003588	+	MI0000484
hsa-mir-188	hsa-miR-188-5p	7	0	0	0	21	caucccuugcaugguggaggg	1	chrX	50003503	50003588	+	MI0000484
hsa-mir-15b	hsa-miR-15b-5p	45	0	22	0	22	uagcagcacaucaugguuuaca	0.990740740740741	chr3	160404588	160404685	+	MI0000438
hsa-mir-15b	hsa-miR-15b-3p	0	0	61	1	22	CGaaucauuauuugcugcucua	0.990740740740741	chr3	160404588	160404685	+	MI0000438
hsa-mir-1273g	hsa-miR-1273g-5p	0	0	0	0	22	ggugguugaggcugcaguaagu	1	chr1	52940314	52940413	+	MI0018003
hsa-mir-1273g	hsa-miR-1273g-3p	1	0	2	0	21	accacugcacuccagccugag	1	chr1	52940314	52940413	+	MI0018003
hsa-mir-1292	hsa-miR-1292-3p	1	0	0	4	20	uCGCGcccCGgcuccCGuuc	1	chr20	2652777	2652842	+	MI0006433
hsa-mir-1292	hsa-miR-1292-5p	1	0	0	3	25	ugggaaCGgguucCGgcagaCGcug	1	chr20	2652777	2652842	+	MI0006433
hsa-mir-3651	hsa-miR-3651	3	33.3333333333333	0	2	24	cauagccCGguCGcugguacauga	0.916666666666667	chr9	92292458	92292547	-	MI0016051
hsa-mir-1973	hsa-miR-1973	11	9.09090909090909	3	1	19	acCGugcaaagguagcaua	0.921052631578947	chr4	116299725	116299768	+	MI0009983
hsa-mir-1908	hsa-miR-1908-5p	2	100	1	4	21	CGgCGgggaCGgCGauugguc	NA	chr11	61815161	61815240	-	MI0008329
hsa-mir-1908	hsa-miR-1908-3p	0	0	0	5	21	cCGgcCGcCGgcucCGcccCG	NA	chr11	61815161	61815240	-	MI0008329
hsa-mir-19b-2	hsa-miR-19b-3p	117	0	234	0	23	ugugcaaauccaugcaaaacuga	0.961580680570801	chrX	134169671	134169766	-	MI0000075
hsa-mir-19b-2	hsa-miR-19b-2-5p	1	0	0	0	22	aguuuugcagguuugcauuuca	0.961580680570801	chrX	134169671	134169766	-	MI0000075
hsa-mir-135a-1	hsa-miR-135a-3p	0	0	0	2	22	uauagggauuggagcCGuggCG	1	chr3	52294219	52294308	-	MI0000452
hsa-mir-135a-1	hsa-miR-135a-5p	1	0	0	0	23	uauggcuuuuuauuccuauguga	1	chr3	52294219	52294308	-	MI0000452
hsa-mir-155	hsa-miR-155-5p	10	60	178	1	23	uuaaugcuaauCGugauaggggu	0.4	chr21	25573980	25574044	+	MI0000681
hsa-mir-155	hsa-miR-155-3p	0	0	0	0	22	cuccuacauauuagcauuaaca	0.4	chr21	25573980	25574044	+	MI0000681
hsa-mir-500a	hsa-miR-500a-3p	5	0	63	0	22	augcaccugggcaaggauucug	0.969387755102041	chrX	50008431	50008514	+	MI0003184
hsa-mir-500a	hsa-miR-500a-5p	2	0	5	0	23	uaauccuugcuaccugggugaga	0.969387755102041	chrX	50008431	50008514	+	MI0003184
hsa-mir-16-1	hsa-miR-16-5p	257	20.6225680933852	247	2	22	uagcagcaCGuaaauauuggCG	0.981404958677686	chr13	50048973	50049061	-	MI0000070
hsa-mir-16-1	hsa-miR-16-1-3p	0	0	3	0	22	ccaguauuaacugugcugcuga	0.981404958677686	chr13	50048973	50049061	-	MI0000070
hsa-mir-4532	hsa-miR-4532	102	15.6862745098039	0	3	17	cccCGgggagccCGgCG	NA	chr20	57895394	57895444	+	MI0016899
hsa-mir-193a	hsa-miR-193a-5p	25	8	29	2	22	ugggucuuugCGggCGagauga	0.982456140350877	chr17	31559996	31560083	+	MI0000487
hsa-mir-193a	hsa-miR-193a-3p	2	0	1	0	22	aacuggccuacaaagucccagu	0.982456140350877	chr17	31559996	31560083	+	MI0000487
hsa-mir-550a-2	hsa-miR-550a-5p	33	3.03030303030303	18	0	23	agugccugagggaguaagagccc	0.933333333333333	chr7	32732981	32733077	+	MI0003601
hsa-mir-550a-2	hsa-miR-550a-3p	0	0	1	0	22	ugucuuacucccucaggcacau	0.933333333333333	chr7	32732981	32733077	+	MI0003601
hsa-mir-3178	hsa-miR-3178	22	27.2727272727273	2	4	17	ggggCGCGgcCGgauCG	NA	chr16	2531922	2532005	-	MI0014212
hsa-mir-378j	hsa-miR-378j	180	0	0	0	19	acuggauuuggagccagaa	0.989393939393939	chr17	37614931	37615039	-	MI0021273
hsa-mir-3619	hsa-miR-3619-5p	1	0	0	0	22	ucagcaggcaggcuggugcagc	1	chr22	46091044	46091126	+	MI0016009
hsa-mir-3619	hsa-miR-3619-3p	0	0	0	0	22	gggaccauccugccugcugugg	1	chr22	46091044	46091126	+	MI0016009
hsa-mir-16-2	hsa-miR-16-5p	263	21.6730038022814	254	2	22	uagcagcaCGuaaauauuggCG	0.955816050495942	chr3	160404745	160404825	+	MI0000115
hsa-mir-16-2	hsa-miR-16-2-3p	8	0	1001	0	22	ccaauauuacugugcugcuuua	0.955816050495942	chr3	160404745	160404825	+	MI0000115
hsa-mir-378a	hsa-miR-378a-5p	5	0	20	0	22	cuccugacuccagguccugugu	0.983496007098492	chr5	149732825	149732890	+	MI0000786
hsa-mir-378a	hsa-miR-378a-3p	634	0	2537	0	22	acuggacuuggagucagaaggc	0.983496007098492	chr5	149732825	149732890	+	MI0000786
hsa-mir-6513	hsa-miR-6513-3p	0	0	0	0	21	ucaagugucaucugucccuag	1	chr2	218280125	218280188	-	MI0022225
hsa-mir-6513	hsa-miR-6513-5p	1	0	0	1	23	uuugggauugaCGccacaugucu	1	chr2	218280125	218280188	-	MI0022225
hsa-mir-3659	hsa-miR-3659	1	0	0	1	21	ugaguguugucuaCGagggca	1	chr1	38089231	38089329	+	MI0016060
hsa-mir-504	hsa-miR-504-5p	0	0	27	0	22	agacccuggucugcacucuauc	1	chrX	138667711	138667793	-	MI0003189
hsa-mir-504	hsa-miR-504-3p	1	0	0	0	21	gggagugcagggcaggguuuc	1	chrX	138667711	138667793	-	MI0003189
hsa-mir-876	hsa-miR-876-3p	0	0	4	0	22	uggugguuuacaaaguaauuca	1	chr9	28863626	28863706	-	MI0005542
hsa-mir-876	hsa-miR-876-5p	2	0	0	0	22	uggauuucuuugugaaucacca	1	chr9	28863626	28863706	-	MI0005542
hsa-mir-3158-2	hsa-miR-3158-3p	7	0	50	0	22	aagggcuuccucucugcaggac	0.862857142857143	chr10	101601417	101601497	-	MI0014187
hsa-mir-3158-2	hsa-miR-3158-5p	0	0	0	0	21	ccugcagagaggaagcccuuc	0.862857142857143	chr10	101601417	101601497	-	MI0014187
hsa-mir-124-3	hsa-miR-124-3p	1	0	0	2	20	uaaggcaCGCGgugaaugcc	1	chr20	63178500	63178586	+	MI0000445
hsa-mir-124-3	hsa-miR-124-5p	0	0	0	2	22	CGuguucacagCGgaccuugau	1	chr20	63178500	63178586	+	MI0000445
hsa-mir-1277	hsa-miR-1277-5p	0	0	0	1	24	aaauauauauauauauguaCGuau	NA	chrX	118386394	118386471	+	MI0006419
hsa-mir-1277	hsa-miR-1277-3p	1	0	0	1	22	uaCGuagauauauauguauuuu	NA	chrX	118386394	118386471	+	MI0006419
hsa-mir-186	hsa-miR-186-3p	2	0	2	0	22	gcccaaaggugaauuuuuuggg	0.851851851851852	chr1	71067631	71067716	-	MI0000483
hsa-mir-186	hsa-miR-186-5p	2	0	311	0	22	caaagaauucuccuuuugggcu	0.851851851851852	chr1	71067631	71067716	-	MI0000483
hsa-mir-20b	hsa-miR-20b-5p	3186	0.533584431889517	0	0	23	caaagugcucauagugcagguag	0.99783240035355	chrX	134169809	134169877	-	MI0001519
hsa-mir-20b	hsa-miR-20b-3p	0	0	0	0	22	acuguaguaugggcacuuccag	0.99783240035355	chrX	134169809	134169877	-	MI0001519
hsa-mir-6845	hsa-miR-6845-5p	0	0	0	1	19	CGgggccagagcagagagc	1	chr8	143837756	143837816	-	MI0022691
hsa-mir-6845	hsa-miR-6845-3p	1	0	0	0	21	ccucuccucccugugccccag	1	chr8	143837756	143837816	-	MI0022691
hsa-mir-378g	hsa-miR-378g	1	0	3	0	20	acugggcuuggagucagaag	1	chr1	94745860	94745900	-	MI0016761
hsa-mir-6780a	hsa-miR-6780a-3p	895	0	0	0	21	cuccucuguuuucuuuccuag	0.996361600895606	chr17	42708084	42708151	-	MI0022625
hsa-mir-6780a	hsa-miR-6780a-5p	0	0	0	0	23	uugggagggaagacagcuggaga	0.996361600895606	chr17	42708084	42708151	-	MI0022625
hsa-mir-4461	hsa-miR-4461	1	0	1	0	23	gauugagacuaguagggcuaggc	1	chr5	134928039	134928112	+	MI0016807
hsa-mir-5684	hsa-miR-5684	2	0	0	0	20	aacucuagccugagcaacag	0.975609756097561	chr19	12787128	12787192	+	MI0019285
hsa-mir-138-2	hsa-miR-138-5p	1446	2.69709543568465	1761	1	23	agcugguguugugaaucaggcCG	0.983825989960959	chr16	56858518	56858601	+	MI0000455
hsa-mir-138-2	hsa-miR-138-2-3p	0	0	0	1	22	gcuauuucaCGacaccaggguu	0.983825989960959	chr16	56858518	56858601	+	MI0000455
hsa-mir-3176	hsa-miR-3176	1	0	1	1	19	acuggccugggacuacCGg	1	chr16	543277	543366	+	MI0014210
hsa-mir-519b	hsa-miR-519b-3p	0	0	0	0	22	aaagugcauccuuuuagagguu	1	chr19	53695213	53695293	+	MI0003151
hsa-mir-519b	hsa-miR-519b-5p	1	0	10	0	0	NA	1	chr19	53695213	53695293	+	MI0003151
hsa-mir-124-1	hsa-miR-124-5p	0	0	0	2	22	CGuguucacagCGgaccuugau	1	chr8	9903388	9903472	-	MI0000443
hsa-mir-124-1	hsa-miR-124-3p	1	0	0	2	20	uaaggcaCGCGgugaaugcc	1	chr8	9903388	9903472	-	MI0000443
hsa-mir-6734	hsa-miR-6734-5p	6	0	0	0	23	uugaggggagaaugagguggaga	NA	chr1	43364648	43364715	-	MI0022579
hsa-mir-6734	hsa-miR-6734-3p	0	0	0	0	23	cccuucccucacucuucucucag	NA	chr1	43364648	43364715	-	MI0022579
hsa-mir-1913	hsa-miR-1913	1	0	0	1	22	ucugcccccucCGcugcugcca	1	chr6	166509354	166509433	-	MI0008334
hsa-mir-6852	hsa-miR-6852-3p	3	0	0	0	17	uguccucuguuccucag	1	chr9	35710676	35710741	-	MI0022698
hsa-mir-6852	hsa-miR-6852-5p	0	0	0	0	21	cccugggguucugaggacaug	1	chr9	35710676	35710741	-	MI0022698
hsa-mir-6511b-2	hsa-miR-6511b-3p	0	0	0	0	23	ccucaccaccccuucugccugca	1	chr16	15134075	15134145	-	MI0023431
hsa-mir-6511b-2	hsa-miR-6511b-5p	2	0	0	0	24	cugcaggcagaaguggggcugaca	1	chr16	15134075	15134145	-	MI0023431
hsa-let-7g	hsa-let-7g-3p	0	0	0	0	21	cuguacaggccacugccuugc	0.918181818181818	chr3	52268278	52268361	-	MI0000433
hsa-let-7g	hsa-let-7g-5p	217	0	5632	0	22	ugagguaguaguuuguacaguu	0.918181818181818	chr3	52268278	52268361	-	MI0000433
hsa-mir-6805	hsa-miR-6805-3p	0	0	0	1	23	uugcucugcuccccCGcccccag	0.5	chr19	55388181	55388242	+	MI0022650
hsa-mir-6805	hsa-miR-6805-5p	2	50	0	1	22	uagggggCGgcuuguggagugu	0.5	chr19	55388181	55388242	+	MI0022650
hsa-mir-6864	hsa-miR-6864-3p	1	0	0	0	21	gugagacuucucucccuucag	1	chr17	4969702	4969771	-	MI0022711
hsa-mir-6864	hsa-miR-6864-5p	0	0	0	0	24	uugaagggacaagucagauaugcc	1	chr17	4969702	4969771	-	MI0022711
hsa-mir-6765	hsa-miR-6765-5p	0	0	0	1	25	gugaggCGgggccaggagggugugu	0.961538461538462	chr14	105150778	105150864	-	MI0022610
hsa-mir-6765	hsa-miR-6765-3p	15	0	0	1	21	ucaccuggcuggccCGcccag	0.961538461538462	chr14	105150778	105150864	-	MI0022610
hsa-mir-93	hsa-miR-93-3p	0	0	39	1	22	acugcugagcuagcacuuccCG	0.99077868852459	chr7	100093768	100093847	-	MI0000095
hsa-mir-93	hsa-miR-93-5p	124	6.45161290322581	209	1	23	caaagugcuguuCGugcagguag	0.99077868852459	chr7	100093768	100093847	-	MI0000095
hsa-mir-1290	hsa-miR-1290	2	0	0	0	19	uggauuuuuggaucaggga	0.5	chr1	18897071	18897148	-	MI0006352
hsa-mir-135a-2	hsa-miR-135a-5p	1	0	0	0	23	uauggcuuuuuauuccuauguga	1	chr12	97563812	97563911	+	MI0000453
hsa-mir-34a	hsa-miR-34a-5p	1653	0.0604960677555959	291	0	22	uggcagugucuuagcugguugu	0.992241203294086	chr1	9151668	9151777	-	MI0000268
hsa-mir-34a	hsa-miR-34a-3p	1	0	0	0	22	caaucagcaaguauacugcccu	0.992241203294086	chr1	9151668	9151777	-	MI0000268
hsa-mir-30a	hsa-miR-30a-5p	33	3.03030303030303	1511	1	22	uguaaacauccuCGacuggaag	0.949438202247191	chr6	71403551	71403621	-	MI0000088
hsa-mir-30a	hsa-miR-30a-3p	20	5	800	1	22	cuuucaguCGgauguuugcagc	0.949438202247191	chr6	71403551	71403621	-	MI0000088
