# Supplementary material for: Cytosine methylation of mature microRNAs inhibits their functions and is associated with poor prognosis in glioblastoma multiforme
Source: Mol Cancer. 2020 Feb 25;19:36. doi: 10.1186/s12943-020-01155-z (PMC7041276; doi:10.1186/s12943-020-01155-z)
Supplement: Supplementary file 5 — Additional file 5. Sequence of selected miRNA-BS. [file 12943_2020_1155_MOESM5_ESM.zip]

Archive with 170 entries (161 files):
- additional_file_selected_miR_BSx/
- additional_file_selected_miR_BSx/additional_file_selected_miR_BS1/
- additional_file_selected_miR_BSx/additional_file_selected_miR_BS1/hsa-mir-93.txt
- __MACOSX/
- __MACOSX/additional_file_selected_miR_BSx/
- __MACOSX/additional_file_selected_miR_BSx/additional_file_selected_miR_BS1/
- __MACOSX/additional_file_selected_miR_BSx/additional_file_selected_miR_BS1/._hsa-mir-93.txt
- additional_file_selected_miR_BSx/additional_file_selected_miR_BS1/hsa-mir-210.txt
- __MACOSX/additional_file_selected_miR_BSx/additional_file_selected_miR_BS1/._hsa-mir-210.txt
- additional_file_selected_miR_BSx/additional_file_selected_miR_BS1/hsa-mir-629.txt
- __MACOSX/additional_file_selected_miR_BSx/additional_file_selected_miR_BS1/._hsa-mir-629.txt
- additional_file_selected_miR_BSx/additional_file_selected_miR_BS1/hsa-mir-320a.txt
- __MACOSX/additional_file_selected_miR_BSx/additional_file_selected_miR_BS1/._hsa-mir-320a.txt
- additional_file_selected_miR_BSx/additional_file_selected_miR_BS1/hsa-mir-1228.txt
- __MACOSX/additional_file_selected_miR_BSx/additional_file_selected_miR_BS1/._hsa-mir-1228.txt
- additional_file_selected_miR_BSx/additional_file_selected_miR_BS1/hsa-mir-10a.txt
- __MACOSX/additional_file_selected_miR_BSx/additional_file_selected_miR_BS1/._hsa-mir-10a.txt
- additional_file_selected_miR_BSx/additional_file_selected_miR_BS1/hsa-mir-339.txt
- __MACOSX/additional_file_selected_miR_BSx/additional_file_selected_miR_BS1/._hsa-mir-339.txt
- additional_file_selected_miR_BSx/additional_file_selected_miR_BS1/hsa-mir-4485.txt
- __MACOSX/additional_file_selected_miR_BSx/additional_file_selected_miR_BS1/._hsa-mir-4485.txt
- additional_file_selected_miR_BSx/additional_file_selected_miR_BS1/hsa-mir-151a.txt
- __MACOSX/additional_file_selected_miR_BSx/additional_file_selected_miR_BS1/._hsa-mir-151a.txt
- additional_file_selected_miR_BSx/additional_file_selected_miR_BS1/hsa-mir-193b.txt
- __MACOSX/additional_file_selected_miR_BSx/additional_file_selected_miR_BS1/._hsa-mir-193b.txt
- additional_file_selected_miR_BSx/additional_file_selected_miR_BS1/hsa-mir-16-1.txt
- __MACOSX/additional_file_selected_miR_BSx/additional_file_selected_miR_BS1/._hsa-mir-16-1.txt
- additional_file_selected_miR_BSx/additional_file_selected_miR_BS1/hsa-mir-16-2.txt
- __MACOSX/additional_file_selected_miR_BSx/additional_file_selected_miR_BS1/._hsa-mir-16-2.txt
- additional_file_selected_miR_BSx/additional_file_selected_miR_BS1/hsa-mir-29c.txt
- __MACOSX/additional_file_selected_miR_BSx/additional_file_selected_miR_BS1/._hsa-mir-29c.txt
- additional_file_selected_miR_BSx/additional_file_selected_miR_BS1/hsa-mir-181a-1.txt
- __MACOSX/additional_file_selected_miR_BSx/additional_file_selected_miR_BS1/._hsa-mir-181a-1.txt
- additional_file_selected_miR_BSx/additional_file_selected_miR_BS1/hsa-mir-652.txt
- __MACOSX/additional_file_selected_miR_BSx/additional_file_selected_miR_BS1/._hsa-mir-652.txt
- additional_file_selected_miR_BSx/additional_file_selected_miR_BS1/hsa-mir-181a-2.txt
- __MACOSX/additional_file_selected_miR_BSx/additional_file_selected_miR_BS1/._hsa-mir-181a-2.txt
- additional_file_selected_miR_BSx/additional_file_selected_miR_BS1/hsa-mir-181d.txt
- __MACOSX/additional_file_selected_miR_BSx/additional_file_selected_miR_BS1/._hsa-mir-181d.txt
- additional_file_selected_miR_BSx/additional_file_selected_miR_BS1/hsa-mir-1973.txt
- __MACOSX/additional_file_selected_miR_BSx/additional_file_selected_miR_BS1/._hsa-mir-1973.txt
- additional_file_selected_miR_BSx/additional_file_selected_miR_BS1/hsa-mir-138-1.txt
- __MACOSX/additional_file_selected_miR_BSx/additional_file_selected_miR_BS1/._hsa-mir-138-1.txt
- additional_file_selected_miR_BSx/additional_file_selected_miR_BS1/hsa-mir-125b-1.txt
- __MACOSX/additional_file_selected_miR_BSx/additional_file_selected_miR_BS1/._hsa-mir-125b-1.txt
- additional_file_selected_miR_BSx/additional_file_selected_miR_BS1/hsa-mir-423.txt
- __MACOSX/additional_file_selected_miR_BSx/additional_file_selected_miR_BS1/._hsa-mir-423.txt
- additional_file_selected_miR_BSx/additional_file_selected_miR_BS1/hsa-mir-138-2.txt
- __MACOSX/additional_file_selected_miR_BSx/additional_file_selected_miR_BS1/._hsa-mir-138-2.txt
- additional_file_selected_miR_BSx/additional_file_selected_miR_BS1/hsa-mir-181b-1.txt
- __MACOSX/additional_file_selected_miR_BSx/additional_file_selected_miR_BS1/._hsa-mir-181b-1.txt
- additional_file_selected_miR_BSx/additional_file_selected_miR_BS1/hsa-mir-181b-2.txt
- __MACOSX/additional_file_selected_miR_BSx/additional_file_selected_miR_BS1/._hsa-mir-181b-2.txt
- additional_file_selected_miR_BSx/additional_file_selected_miR_BS1/hsa-mir-140.txt
- __MACOSX/additional_file_selected_miR_BSx/additional_file_selected_miR_BS1/._hsa-mir-140.txt
- __MACOSX/additional_file_selected_miR_BSx/._additional_file_selected_miR_BS1
- additional_file_selected_miR_BSx/additional_file_selected_miR_BS2/
- additional_file_selected_miR_BSx/additional_file_selected_miR_BS2/hsa-mir-93.txt
- __MACOSX/additional_file_selected_miR_BSx/additional_file_selected_miR_BS2/
- __MACOSX/additional_file_selected_miR_BSx/additional_file_selected_miR_BS2/._hsa-mir-93.txt
- additional_file_selected_miR_BSx/additional_file_selected_miR_BS2/hsa-mir-7641-1.txt
- __MACOSX/additional_file_selected_miR_BSx/additional_file_selected_miR_BS2/._hsa-mir-7641-1.txt
- additional_file_selected_miR_BSx/additional_file_selected_miR_BS2/hsa-mir-210.txt
- __MACOSX/additional_file_selected_miR_BSx/additional_file_selected_miR_BS2/._hsa-mir-210.txt
- additional_file_selected_miR_BSx/additional_file_selected_miR_BS2/hsa-mir-7641-2.txt
- __MACOSX/additional_file_selected_miR_BSx/additional_file_selected_miR_BS2/._hsa-mir-7641-2.txt
- additional_file_selected_miR_BSx/additional_file_selected_miR_BS2/hsa-mir-320a.txt
- __MACOSX/additional_file_selected_miR_BSx/additional_file_selected_miR_BS2/._hsa-mir-320a.txt
- additional_file_selected_miR_BSx/additional_file_selected_miR_BS2/hsa-mir-99b.txt
- __MACOSX/additional_file_selected_miR_BSx/additional_file_selected_miR_BS2/._hsa-mir-99b.txt
- additional_file_selected_miR_BSx/additional_file_selected_miR_BS2/hsa-mir-1307.txt
- __MACOSX/additional_file_selected_miR_BSx/additional_file_selected_miR_BS2/._hsa-mir-1307.txt
- additional_file_selected_miR_BSx/additional_file_selected_miR_BS2/hsa-mir-151b.txt
- __MACOSX/additional_file_selected_miR_BSx/additional_file_selected_miR_BS2/._hsa-mir-151b.txt
- additional_file_selected_miR_BSx/additional_file_selected_miR_BS2/hsa-mir-339.txt
- __MACOSX/additional_file_selected_miR_BSx/additional_file_selected_miR_BS2/._hsa-mir-339.txt
- additional_file_selected_miR_BSx/additional_file_selected_miR_BS2/hsa-mir-30a.txt
- __MACOSX/additional_file_selected_miR_BSx/additional_file_selected_miR_BS2/._hsa-mir-30a.txt
- additional_file_selected_miR_BSx/additional_file_selected_miR_BS2/hsa-mir-151a.txt
- __MACOSX/additional_file_selected_miR_BSx/additional_file_selected_miR_BS2/._hsa-mir-151a.txt
- additional_file_selected_miR_BSx/additional_file_selected_miR_BS2/hsa-mir-25.txt
- __MACOSX/additional_file_selected_miR_BSx/additional_file_selected_miR_BS2/._hsa-mir-25.txt
- additional_file_selected_miR_BSx/additional_file_selected_miR_BS2/hsa-mir-27a.txt
- __MACOSX/additional_file_selected_miR_BSx/additional_file_selected_miR_BS2/._hsa-mir-27a.txt
- additional_file_selected_miR_BSx/additional_file_selected_miR_BS2/hsa-mir-193b.txt
- __MACOSX/additional_file_selected_miR_BSx/additional_file_selected_miR_BS2/._hsa-mir-193b.txt
- additional_file_selected_miR_BSx/additional_file_selected_miR_BS2/hsa-mir-16-1.txt
- __MACOSX/additional_file_selected_miR_BSx/additional_file_selected_miR_BS2/._hsa-mir-16-1.txt
- additional_file_selected_miR_BSx/additional_file_selected_miR_BS2/hsa-mir-29c.txt
- __MACOSX/additional_file_selected_miR_BSx/additional_file_selected_miR_BS2/._hsa-mir-29c.txt
- additional_file_selected_miR_BSx/additional_file_selected_miR_BS2/hsa-mir-181a-1.txt
- __MACOSX/additional_file_selected_miR_BSx/additional_file_selected_miR_BS2/._hsa-mir-181a-1.txt
- additional_file_selected_miR_BSx/additional_file_selected_miR_BS2/hsa-mir-652.txt
- __MACOSX/additional_file_selected_miR_BSx/additional_file_selected_miR_BS2/._hsa-mir-652.txt
- additional_file_selected_miR_BSx/additional_file_selected_miR_BS2/hsa-mir-181a-2.txt
- __MACOSX/additional_file_selected_miR_BSx/additional_file_selected_miR_BS2/._hsa-mir-181a-2.txt
- additional_file_selected_miR_BSx/additional_file_selected_miR_BS2/hsa-mir-484.txt
- __MACOSX/additional_file_selected_miR_BSx/additional_file_selected_miR_BS2/._hsa-mir-484.txt
- additional_file_selected_miR_BSx/additional_file_selected_miR_BS2/hsa-mir-181d.txt
- __MACOSX/additional_file_selected_miR_BSx/additional_file_selected_miR_BS2/._hsa-mir-181d.txt
- additional_file_selected_miR_BSx/additional_file_selected_miR_BS2/hsa-mir-138-1.txt
- __MACOSX/additional_file_selected_miR_BSx/additional_file_selected_miR_BS2/._hsa-mir-138-1.txt
- additional_file_selected_miR_BSx/additional_file_selected_miR_BS2/hsa-mir-125b-1.txt
- __MACOSX/additional_file_selected_miR_BSx/additional_file_selected_miR_BS2/._hsa-mir-125b-1.txt
- additional_file_selected_miR_BSx/additional_file_selected_miR_BS2/hsa-mir-423.txt
- __MACOSX/additional_file_selected_miR_BSx/additional_file_selected_miR_BS2/._hsa-mir-423.txt
- additional_file_selected_miR_BSx/additional_file_selected_miR_BS2/hsa-mir-191.txt
- __MACOSX/additional_file_selected_miR_BSx/additional_file_selected_miR_BS2/._hsa-mir-191.txt
- additional_file_selected_miR_BSx/additional_file_selected_miR_BS2/hsa-mir-138-2.txt
- __MACOSX/additional_file_selected_miR_BSx/additional_file_selected_miR_BS2/._hsa-mir-138-2.txt
- additional_file_selected_miR_BSx/additional_file_selected_miR_BS2/hsa-mir-181b-1.txt
- __MACOSX/additional_file_selected_miR_BSx/additional_file_selected_miR_BS2/._hsa-mir-181b-1.txt
- additional_file_selected_miR_BSx/additional_file_selected_miR_BS2/hsa-mir-181b-2.txt
- __MACOSX/additional_file_selected_miR_BSx/additional_file_selected_miR_BS2/._hsa-mir-181b-2.txt
- additional_file_selected_miR_BSx/additional_file_selected_miR_BS2/hsa-mir-140.txt
- __MACOSX/additional_file_selected_miR_BSx/additional_file_selected_miR_BS2/._hsa-mir-140.txt
- __MACOSX/additional_file_selected_miR_BSx/._additional_file_selected_miR_BS2
- additional_file_selected_miR_BSx/additional_file_selected_miR_BS3/
- additional_file_selected_miR_BSx/additional_file_selected_miR_BS3/hsa-mir-93.txt
- __MACOSX/additional_file_selected_miR_BSx/additional_file_selected_miR_BS3/
- __MACOSX/additional_file_selected_miR_BSx/additional_file_selected_miR_BS3/._hsa-mir-93.txt
- additional_file_selected_miR_BSx/additional_file_selected_miR_BS3/hsa-mir-210.txt
- __MACOSX/additional_file_selected_miR_BSx/additional_file_selected_miR_BS3/._hsa-mir-210.txt
- additional_file_selected_miR_BSx/additional_file_selected_miR_BS3/hsa-mir-320a.txt
- __MACOSX/additional_file_selected_miR_BSx/additional_file_selected_miR_BS3/._hsa-mir-320a.txt
- additional_file_selected_miR_BSx/additional_file_selected_miR_BS3/hsa-mir-1307.txt
- __MACOSX/additional_file_selected_miR_BSx/additional_file_selected_miR_BS3/._hsa-mir-1307.txt
- additional_file_selected_miR_BSx/additional_file_selected_miR_BS3/hsa-mir-151b.txt
- __MACOSX/additional_file_selected_miR_BSx/additional_file_selected_miR_BS3/._hsa-mir-151b.txt
- additional_file_selected_miR_BSx/additional_file_selected_miR_BS3/hsa-mir-339.txt
- __MACOSX/additional_file_selected_miR_BSx/additional_file_selected_miR_BS3/._hsa-mir-339.txt
- additional_file_selected_miR_BSx/additional_file_selected_miR_BS3/hsa-mir-4485.txt
- __MACOSX/additional_file_selected_miR_BSx/additional_file_selected_miR_BS3/._hsa-mir-4485.txt
- additional_file_selected_miR_BSx/additional_file_selected_miR_BS3/hsa-mir-151a.txt
- __MACOSX/additional_file_selected_miR_BSx/additional_file_selected_miR_BS3/._hsa-mir-151a.txt
- additional_file_selected_miR_BSx/additional_file_selected_miR_BS3/hsa-mir-193a.txt
- __MACOSX/additional_file_selected_miR_BSx/additional_file_selected_miR_BS3/._hsa-mir-193a.txt
- additional_file_selected_miR_BSx/additional_file_selected_miR_BS3/hsa-mir-4497.txt
- __MACOSX/additional_file_selected_miR_BSx/additional_file_selected_miR_BS3/._hsa-mir-4497.txt
- additional_file_selected_miR_BSx/additional_file_selected_miR_BS3/hsa-mir-193b.txt
- __MACOSX/additional_file_selected_miR_BSx/additional_file_selected_miR_BS3/._hsa-mir-193b.txt
- additional_file_selected_miR_BSx/additional_file_selected_miR_BS3/hsa-mir-16-1.txt
- __MACOSX/additional_file_selected_miR_BSx/additional_file_selected_miR_BS3/._hsa-mir-16-1.txt
- additional_file_selected_miR_BSx/additional_file_selected_miR_BS3/hsa-mir-16-2.txt
- __MACOSX/additional_file_selected_miR_BSx/additional_file_selected_miR_BS3/._hsa-mir-16-2.txt
- additional_file_selected_miR_BSx/additional_file_selected_miR_BS3/hsa-mir-29c.txt
- __MACOSX/additional_file_selected_miR_BSx/additional_file_selected_miR_BS3/._hsa-mir-29c.txt
- additional_file_selected_miR_BSx/additional_file_selected_miR_BS3/hsa-mir-181a-1.txt
- __MACOSX/additional_file_selected_miR_BSx/additional_file_selected_miR_BS3/._hsa-mir-181a-1.txt
- additional_file_selected_miR_BSx/additional_file_selected_miR_BS3/hsa-mir-652.txt
- __MACOSX/additional_file_selected_miR_BSx/additional_file_selected_miR_BS3/._hsa-mir-652.txt
- additional_file_selected_miR_BSx/additional_file_selected_miR_BS3/hsa-mir-181a-2.txt
- __MACOSX/additional_file_selected_miR_BSx/additional_file_selected_miR_BS3/._hsa-mir-181a-2.txt
- additional_file_selected_miR_BSx/additional_file_selected_miR_BS3/hsa-mir-181d.txt
- __MACOSX/additional_file_selected_miR_BSx/additional_file_selected_miR_BS3/._hsa-mir-181d.txt
- additional_file_selected_miR_BSx/additional_file_selected_miR_BS3/hsa-mir-138-1.txt
- __MACOSX/additional_file_selected_miR_BSx/additional_file_selected_miR_BS3/._hsa-mir-138-1.txt
- additional_file_selected_miR_BSx/additional_file_selected_miR_BS3/hsa-mir-125b-1.txt
- __MACOSX/additional_file_selected_miR_BSx/additional_file_selected_miR_BS3/._hsa-mir-125b-1.txt
- additional_file_selected_miR_BSx/additional_file_selected_miR_BS3/hsa-mir-423.txt
- __MACOSX/additional_file_selected_miR_BSx/additional_file_selected_miR_BS3/._hsa-mir-423.txt
- additional_file_selected_miR_BSx/additional_file_selected_miR_BS3/hsa-mir-138-2.txt
- __MACOSX/additional_file_selected_miR_BSx/additional_file_selected_miR_BS3/._hsa-mir-138-2.txt
- additional_file_selected_miR_BSx/additional_file_selected_miR_BS3/hsa-mir-181b-1.txt
- __MACOSX/additional_file_selected_miR_BSx/additional_file_selected_miR_BS3/._hsa-mir-181b-1.txt
- additional_file_selected_miR_BSx/additional_file_selected_miR_BS3/hsa-mir-181b-2.txt
- __MACOSX/additional_file_selected_miR_BSx/additional_file_selected_miR_BS3/._hsa-mir-181b-2.txt
- additional_file_selected_miR_BSx/additional_file_selected_miR_BS3/hsa-mir-140.txt
- __MACOSX/additional_file_selected_miR_BSx/additional_file_selected_miR_BS3/._hsa-mir-140.txt
- __MACOSX/additional_file_selected_miR_BSx/._additional_file_selected_miR_BS3
