# Supplementary material for: Cytosine methylation of mature microRNAs inhibits their functions and is associated with poor prognosis in glioblastoma multiforme
Source: Mol Cancer. 2020 Feb 25;19:36. doi: 10.1186/s12943-020-01155-z (PMC7041276; doi:10.1186/s12943-020-01155-z)
Supplement: Supplementary file 5 — Additional file 5. Sequence of selected miRNA-BS. [file 12943_2020_1155_MOESM5_ESM.zip › additional_file_selected_miR_BSx/additional_file_selected_miR_BS1/hsa-mir-320a.txt]

# Tags: 2995
                                               xxxxxxxxxxxxxxxxxxxxxx
GCUUCGCUCCCCUCCGCCUUCUCUUCCCGGUUCUUCCCGGAGUCGGGAAAAGCUGGGUUGAGAGGGCGAAAAAGGAUGAGGU	>hsa-mir-320a|6|82|ORIG
                                               AAAAGTTGGGTTGAGAGGGTGA             	 >lcl|1474_BS1_1138
                                               ......................
                                               AAAAGTTGGGTTGAGAGGGTGAA            	 >lcl|7403_BS1_193
                                               .......................
                                                AAAGTTGGGTTGAGAGGGTGA             	 >lcl|11743_BS1_114
                                                .....................
                                               AAAAGTTGGGTTGAGAGGGTGATA           	 >lcl|12807_BS1_103
                                               ...................... .
                                               AAAAGTTGGGTTGAGAGGGTAA             	 >lcl|13521_BS1_97
                                               .................... .
                                               AAAAGTTGGGTTGAGAGGGTGTA            	 >lcl|15892_BS1_81
                                               ..................... .
                                                  AGTTGGGTTGAGAGGGTGA             	 >lcl|16042_BS1_80
                                                  ...................
                                                   GTTGGGTTGAGAGGGTGA             	 >lcl|16921_BS1_75
                                                   ..................
                                               AAAAGTTGGGTTGAGAGGGTGAAAA          	 >lcl|18141_BS1_70
                                               .........................
                                                 AAGTTGGGTTGAGAGGGTGA             	 >lcl|18887_BS1_67
                                                 ....................
                                               AAAAGTTGGGTTGAGAGGGTGAAA           	 >lcl|22184_BS1_57
                                               ........................
                                               AAAAGTTGGGTTGAGAGGGTA              	 >lcl|22932_BS1_55
                                               ....................
                                               AAAAGTTGGGTTGAGAGGGTGAATA          	 >lcl|29537_BS1_43
                                               ....................... .
                                              GAAAAGTTGGGTTGAGAGGGTGA             	 >lcl|33276_BS1_38
                                              .......................
                                               AAAAGCTGGGTTGAGAGGGTGA             	 >lcl|39871_BS1_32
                                               .....C................
                                               AAAAGTTGGGTTGAGAGGA                	 >lcl|42382_BS1_30
                                               ..................
                                               ACAAGTTGGGTTGAGAGGGTGA             	 >lcl|50117_BS1_25
                                               .C....................
                                                AAAGTTGGGTTGAGAGGGTGAA            	 >lcl|50174_BS1_25
                                                ......................
                                               AAAAGTTGGGTTGAGAGGGA               	 >lcl|54074_BS1_23
                                               ...................
                                               AAAAGTTGGGTTGAGAGGGTGAAATA         	 >lcl|56174_BS1_22
                                               ........................ .
                                               AAAAGTTGGGTTGAGAGGGCGAA            	 >lcl|56175_BS1_22
                                               ...................Y...
                                                 AAGTTGGGTTGAGAGGGTGAA            	 >lcl|69920_BS1_17
                                                 .....................
                                                 ACGTTGGGTTGAGAGGGTGA             	 >lcl|81896_BS1_14
                                                 .Y..................
                                                AAAGTTGGGTTGAGAGGGTGATA           	 >lcl|87277_BS1_13
                                                ..................... .
                                               AAAAGTTGGGTTGAGAGGGTTA             	 >lcl|87302_BS1_13
                                               .................... .
                                               AAAAGTTGGGTTGAGAGGGTGAAAAA         	 >lcl|93566_BS1_12
                                               ..........................
                                                  AGTTGGGTTGAGAGGGTGAA            	 >lcl|100087_BS1_11
                                                  ....................
                                                AAAGTTGGGTTGAGAGGGTGAAAA          	 >lcl|100713_BS1_11
                                                ........................
                                               AAAAGTTGGGTTGAGAGGGCGA             	 >lcl|100747_BS1_11
                                               ...................Y..
                                               AAAAGCTGGGTTGAGAGGGTGAA            	 >lcl|100749_BS1_11
                                               .....C.................
                                                  CGTTGGGTTGAGAGGGTGA             	 >lcl|107780_BS1_10
                                                  Y..................
                                               AAAAGTTGGGTTGAGAGGGTGGA            	 >lcl|109491_BS1_10
                                               ..................... .
                                               AAAAGTTGGGTTGAGAGGGCGTA            	 >lcl|109492_BS1_10
                                               ...................Y. .
                                                   GTTGGGTTGAGAGGGTGAA            	 >lcl|114765_BS1_9
                                                   ...................
                                                  AGTTGGGTTGAGAGGGTGATA           	 >lcl|119344_BS1_9
                                                  ................... .
                                                ACAGTTGGGTTGAGAGGGTGA             	 >lcl|119952_BS1_9
                                                .C...................
                                                AAAGTTGGGTTGAGAGGGTAA             	 >lcl|120312_BS1_9
                                                ................... .
                                               AAAAGTTGGGTTGAGAGGGTGACA           	 >lcl|120373_BS1_9
                                               ......................C.
                                                AACGTTGGGTTGAGAGGGTGA             	 >lcl|133819_BS1_8
                                                ..Y..................
                                                AAAGTTGGGTTGAGAGGGTGAAA           	 >lcl|133907_BS1_8
                                                .......................
                                                AAAGTTGGGTTGAGAGGGTA              	 >lcl|133908_BS1_8
                                                ...................
                                                  ATTTGGGTTGAGAGGGTGA             	 >lcl|148863_BS1_7
                                                  . .................
                                                 AAGTTGGGTTGAGAGGGTGATA           	 >lcl|151251_BS1_7
                                                 .................... .
                                                 AAGTTGGGTTGAGAGGGTGAAAA          	 >lcl|151252_BS1_7
                                                 .......................
                                                AAAGTTGGGTTGAGAGGGTGTA            	 >lcl|151579_BS1_7
                                                .................... .
                                               GAAAGTTGGGTTGAGAGGGTGA             	 >lcl|170246_BS1_6
                                                .....................
                                              GAAAAGTTGGGTTGAGAGGGTGTA            	 >lcl|170277_BS1_6
                                              ...................... .
                                              GAAAAGTTGGGTTGAGAGGGTGAA            	 >lcl|170278_BS1_6
                                              ........................
                                              GAAAAGTTGGGTTGAGAGGGTAA             	 >lcl|170279_BS1_6
                                              ..................... .
                                               AGAAGTTGGGTTGAGAGGGTGA             	 >lcl|174399_BS1_6
                                               . ....................
                                               AAGAGTTGGGTTGAGAGGGTGA             	 >lcl|175387_BS1_6
                                               .. ...................
                                               AACAGTTGGGTTGAGAGGGTGA             	 >lcl|175501_BS1_6
                                               ..C...................
                                               AAAAGTTGGGTTGAGAGGGCGAAA           	 >lcl|175757_BS1_6
                                               ...................Y....
                                               AAAAGTTGGGTTGAGAGGGCA              	 >lcl|175758_BS1_6
                                               ...................C
                                               AAAAGTTGGGTTGAGAGG                 	 >lcl|175759_BS1_6
                                               ..................
                                               AAAAGCTGGGTTGAGAGGGTGAATA          	 >lcl|175769_BS1_6
                                               .....C................. .
                                                   GTTGGGTTGAGAGGGTGAAAA          	 >lcl|192155_BS1_5
                                                   .....................
                                                CAAGTTGGGTTGAGAGGGTGA             	 >lcl|204149_BS1_5
                                                C....................
                                                 ACGTTGGGTTGAGAGGGTGAA            	 >lcl|208285_BS1_5
                                                 .Y...................
                                                 AAGTTGGGTTGAGAGGGTGTA            	 >lcl|209191_BS1_5
                                                 ................... .
                                               AAAAGTTGGGTTGAGAGGGTGCA            	 >lcl|210027_BS1_5
                                               .....................C.
                                               AAAAGTTGGGTTGAGAGGGTGAAGA          	 >lcl|210029_BS1_5
                                               ....................... .
                                               AAAAGTTGGGTTGAGAGGGCGGA            	 >lcl|210030_BS1_5
                                               ...................Y. .
                                               AAAAGTTGGGTTGAGAGGGCGATA           	 >lcl|210031_BS1_5
                                               ...................Y.. .
                                               AAAAGCTGGGTTGAGAGGGCGAA            	 >lcl|210043_BS1_5
                                               .....C.............Y...
                                                 AAGTTGGGTTGAGAGGGCGTA            	 >lcl|262525_BS1_4
                                                 .................Y. .
                                                AAAGTTGGGTTGAGAGGGTGAAATA         	 >lcl|263601_BS1_4
                                                ....................... .
                                               AAAAGTTGGGTTGAGAGGGTGAACA          	 >lcl|263876_BS1_4
                                               .......................C.
                                               AAAAGCTGGGTTGAGAGGGTGTA            	 >lcl|263904_BS1_4
                                               .....C............... .
                                                   GTTGGGTTGAGAGGGCGAA            	 >lcl|310081_BS1_3
                                                   ...............Y...
                                              GAAAAGTTGGGTTGAGAGGGTA              	 >lcl|337810_BS1_3
                                              .....................
                                                 CCGTTGGGTTGAGAGGGTGA             	 >lcl|342209_BS1_3
                                                 CY..................
                                                  ATTTGGGTTGAGAGGGTGAAAA          	 >lcl|345551_BS1_3
                                                  . ....................
                                                  AGTTGGGTTGAGAGGGTGAAAA          	 >lcl|351634_BS1_3
                                                  ......................
                                               ACAAGTTGGGTTGAGAGGGTGAAA           	 >lcl|358006_BS1_3
                                               .C......................
                                               ACAAGTTGGGTTGAGAGGGTGAA            	 >lcl|358007_BS1_3
                                               .C.....................
                                                AAGGTTGGGTTGAGAGGGTGA             	 >lcl|359998_BS1_3
                                                .. ..................
                                                 AAGCTGGGTTGAGAGGGTGA             	 >lcl|360335_BS1_3
                                                 ...C................
                                               AAAAGTTGGGTTGAGAGGGTGG             	 >lcl|362161_BS1_3
                                               .....................
                                               AAAAGTTGGGTTGAGAGGGTGAAAAAA        	 >lcl|362167_BS1_3
                                               ..........................
                                               AAAAGTTGGGTTGAGAGGGTG              	 >lcl|362168_BS1_3
                                               .....................
                                               AAAAGTTGGGTTGAGAGGGCAA             	 >lcl|362169_BS1_3
                                               ...................C .
                                               AAAAGCTGGGTTGAGAGGGCA              	 >lcl|362199_BS1_3
                                               .....C.............C
                                               AAAAGCTGGGTTGAGAGGA                	 >lcl|362200_BS1_3
                                               .....C............
                                                TAAGTTGGGTTGAGAGGGTGA             	 >lcl|461792_BS1_2
                                                 ....................
                                                   GTTGGGTTGAGAGGGTGAAAAA         	 >lcl|476976_BS1_2
                                                   ......................
                                                   GCTGGGTTGAGAGGGTGAA            	 >lcl|529465_BS1_2
                                                   .C.................
                                                   GCTGGGTTGAGAGGGTGA             	 >lcl|529466_BS1_2
                                                   .C................
                                              GACAAGTTGGGTTGAGAGGGTGA             	 >lcl|544094_BS1_2
                                              ..C....................
                                               GAAAGTTGGGTTGAGAGGGTGAAA           	 >lcl|546290_BS1_2
                                                .......................
                                              GAAAAGTTGGGTTGAGAGGGTTA             	 >lcl|546580_BS1_2
                                              ..................... .
                                              GAAAAGTTGGGTTGAGAGGGTGGA            	 >lcl|546581_BS1_2
                                              ...................... .
                                              GAAAAGTTGGGTTGAGAGGGCGAA            	 >lcl|546582_BS1_2
                                              ....................Y...
                                                  CGTTGGGTTGAGAGGGTGAA            	 >lcl|552351_BS1_2
                                                  Y...................
                                    CCGGAGTTGGGAAAAGCTGGGTTGAGAGGGCGTA            	 >lcl|558661_BS1_2
                                    CY..............C.............Y. .
                                                 CAGTTGGGTTGAGAGGGTGAA            	 >lcl|561495_BS1_2
                                                 C....................
                                                CAAGTTGGGTTGAGAGGGTGAAA           	 >lcl|563865_BS1_2
                                                C......................
                                                  AGTTGGGTTGAGAGGGTGAATA          	 >lcl|582537_BS1_2
                                                  .................... .
                                                  AGTTGGGTTGAGAGGGTGAAATA         	 >lcl|582539_BS1_2
                                                  ..................... .
                                                  AGTTGGGTTGAGAGGGTGAAA           	 >lcl|582540_BS1_2
                                                  .....................
                                                  AGTTGGGTTGAGAGGGCGA             	 >lcl|582542_BS1_2
                                                  ................Y..
                                                  AGCTGGGTTGAGAGGGTGA             	 >lcl|591553_BS1_2
                                                  ..C................
                                                AGAGTTGGGTTGAGAGGGTGA             	 >lcl|593582_BS1_2
                                                . ...................
                                                ACAGTTGGGTTGAGAGGGTGAAAA          	 >lcl|599372_BS1_2
                                                .C......................
                                               ACAAGTTGGGTTGAGAGGGTG              	 >lcl|599856_BS1_2
                                               .C...................
                                                 AAGTTGGGTTGAGAGGGTGAAATA         	 >lcl|604074_BS1_2
                                                 ...................... .
                                                 AAGTTGGGTTGAGAGGGTGAAAAA         	 >lcl|604075_BS1_2
                                                 ........................
                                                 AAGTTGGGTTGAGAGGGTA              	 >lcl|604076_BS1_2
                                                 ..................
                                                AACGTTGGGTTGAGAGGGTGAAAA          	 >lcl|607436_BS1_2
                                                ..Y.....................
                                                AACGCTGGGTTGAGAGGGTGA             	 >lcl|607582_BS1_2
                                                ..Y.C................
                                                AAAGTTGGGTTGAGAGGGTTA             	 >lcl|609370_BS1_2
                                                ................... .
                                                AAAGTTGGGTTGAGAGGGTGGA            	 >lcl|609373_BS1_2
                                                .................... .
                                                AAAGTTGGGTTGAGAGGGTGAATA          	 >lcl|609375_BS1_2
                                                ...................... .
                                                AAAGTTGGGTTGAGAGGGTGAACA          	 >lcl|609377_BS1_2
                                                ......................C.
                                                AAAGTTGGGTTGAGAGGGCGTA            	 >lcl|609378_BS1_2
                                                ..................Y. .
                                                AAAGTTGGGTTGAGAGGGCGAA            	 >lcl|609379_BS1_2
                                                ..................Y...
                                                AAAGTTGGGTTGAGAGGGA               	 >lcl|609380_BS1_2
                                                ..................
                                               AAAAGTTGGGTTGAGAGGGTGAGA           	 >lcl|610844_BS1_2
                                               ...................... .
                                               AAAAGTTGGGTTGAGAGGGTGAAAAAAA       	 >lcl|610845_BS1_2
                                               ..........................
                                               AAAAGTTGGGTTGAGAGGGGA              	 >lcl|610846_BS1_2
                                               ...................
                                               AAAAGCTGGGTTGAGAGGGTGATA           	 >lcl|610946_BS1_2
                                               .....C................ .
                                               AAAAGCTGGGTTGAGAGGGTGAAATA         	 >lcl|610947_BS1_2
                                               .....C.................. .
                                               AAAAGCTGGGTTGAGAGGGTGAAAA          	 >lcl|610948_BS1_2
                                               .....C...................
                                               AAAAGCTGGGTTGAGAGGGTAA             	 >lcl|610949_BS1_2
                                               .....C.............. .
                                               AAAAGCTGGGTTGAGAGGGCGTA            	 >lcl|610950_BS1_2
                                               .....C.............Y. .
                                               AAAAGCTGGGTTGAGAGGGCGA             	 >lcl|610951_BS1_2
                                               .....C.............Y..
                                               AAAAGCTGGGTTGAGAGGGA               	 >lcl|610952_BS1_2
                                               .....C.............
                          TTGGTTCTTTTTGGAGTTGGGAAAAGTTGGGTTGAGAGTA                	 >lcl|803362_BS1_1
                          ......C...............................
                                           TGTGAAAAGTTGGGTTGAGAGGGTGA             	 >lcl|954516_BS1_1
                                           .. .......................
                                           TGGGAAAAGTTGGGTTGAGAGGGTGA             	 >lcl|1014759_BS1_1
                                           ..........................
                                           TGGGAAAAGTTGGGTTGAGAGGGTAA             	 >lcl|1014760_BS1_1
                                           ........................ .
                                               TAAAGTTGGGTTGAGAGGGTGA             	 >lcl|1233709_BS1_1
                                                .....................
                                                   GTTGGGTTGAGAGGGTGAAA           	 >lcl|1310766_BS1_1
                                                   ....................
                                                   GTTGGGTTGAGAGGGCGA             	 >lcl|1310771_BS1_1
                                                   ...............Y..
                            GGTTTTTTTTGGAGTTGGGAAAAGTTGGGTTGAGAGTA                	 >lcl|1478506_BS1_1
                            ....................................
                                             GGGAAAGTTGGGTTGAGAGGGTGA             	 >lcl|1588005_BS1_1
                                             .. .....................
                                             GGAAAAGTTGGGTTGAGAGGGTGA             	 >lcl|1622630_BS1_1
                                             ........................
                                             GGAAAAGTTGGGTTGAGAGGGTA              	 >lcl|1622631_BS1_1
                                             ......................
                                                  GCTTGGGTTGAGAGGGTGA             	 >lcl|1625955_BS1_1
                                                   C.................
                                       GAGTTGGGAAAAGTTGGGTTGAGAGTA                	 >lcl|1697739_BS1_1
                                       .........................
                                       GAGTTGGGAAAAGTTGGGTTGAGAGGGTGA             	 >lcl|1697740_BS1_1
                                       ..............................
                                              GAGAAGCTGGGTTGAGAGGGTGA             	 >lcl|1722473_BS1_1
                                              .. ...C................
                                               GACAGCTGGGTTGAGAGGGTGA             	 >lcl|1729970_BS1_1
                                                .C..C................
                                                GAAGTTGGGTTGAGAGGGTGAA            	 >lcl|1736425_BS1_1
                                                 .....................
                                               GAAAGCTGGGTTGAGAGGGTGA             	 >lcl|1746634_BS1_1
                                                ....C................
                                              GAAAAGTTGGGTTGAGAGGGTGCA            	 >lcl|1747989_BS1_1
                                              ......................C.
                                              GAAAAGTTGGGTTGAGAGGGTGATA           	 >lcl|1747990_BS1_1
                                              ....................... .
                                              GAAAAGTTGGGTTGAGAGGGTGACA           	 >lcl|1747991_BS1_1
                                              .......................C.
                                              GAAAAGTTGGGTTGAGAGGGG               	 >lcl|1747993_BS1_1
                                              ....................
                                              GAAAAGTTGGGTTGAGAGGGCGCA            	 >lcl|1747995_BS1_1
                                              ....................Y.C.
                                              GAAAAGTTGGGTTGAGAGGGCA              	 >lcl|1747996_BS1_1
                                              ....................C
                                              GAAAAGTTGGGTTGAGAGGGA               	 >lcl|1747997_BS1_1
                                              ....................
                                                  CTTTGGGTTGAGAGGGTGAAAA          	 >lcl|1753535_BS1_1
                                                  C ....................
                                   CTTGGAGTTGGGAAAAGCTGGGTTGAGAGGGTGA             	 >lcl|1758978_BS1_1
                                   C................C................
                                   CCTGGAGTTGGGAAAAGCTGGGTTGAGAGGGTGA             	 >lcl|1823826_BS1_1
                                   CC...............C................
                                                 CCGTTGGGTTGAGAGGGTGAA            	 >lcl|1826636_BS1_1
                                                 CY...................
                                                 CCGTTGGGTTGAGAGGGCGAA            	 >lcl|1826638_BS1_1
                                                 CY...............Y...
                                               CCAAGTTGGGTTGAGAGGGTGA             	 >lcl|1839326_BS1_1
                                               CC....................
                                                 CAGTTGGGTTGAGAGGGTGAAAAA         	 >lcl|1847745_BS1_1
                                                 C.......................
                                                CACGCTGGGTTGAGAGGGTGA             	 >lcl|1858111_BS1_1
                                                C.Y.C................
                                                 CAATTGGGTTGAGAGGGTGAA            	 >lcl|1860884_BS1_1
                                                 C. ..................
                                                CAAGTTGGGTTGAGAGGGTGAAAA          	 >lcl|1862414_BS1_1
                                                C.......................
                                               CAAAGTTGGGTTGAGAGGGTGA             	 >lcl|1865779_BS1_1
                                               C.....................
                                                  ATTTGGGTTGAGAGGGTGAAA           	 >lcl|1879088_BS1_1
                                                  . ...................
                                                  ATTTGGGTTGAGAGGGTGAA            	 >lcl|1879089_BS1_1
                                                  . ..................
                                                 ATGTTGGGTTGAGAGGGTGA             	 >lcl|1912176_BS1_1
                                                 . ..................
                                               ATAAGTTGGGTTGAGAGGGTGA             	 >lcl|1968152_BS1_1
                                               . ....................
                                                  AGTTGGGTTGAGAGGGTGT             	 >lcl|1978071_BS1_1
                                                  ..................
                                                  AGTTGGGTTGAGAGGGTGG             	 >lcl|1978073_BS1_1
                                                  ..................
                                                  AGTTGGGTTGAGAGGGTGAGA           	 >lcl|1978081_BS1_1
                                                  ................... .
                                                  AGTTGGGTTGAGAGGGTGAACA          	 >lcl|1978082_BS1_1
                                                  ....................C.
                                                  AGTTGGGTTGAGAGGGCGAAA           	 >lcl|1978084_BS1_1
                                                  ................Y....
                                        AGTTGGGAAAAGCTGGGTTGAGAGGGTTA             	 >lcl|1978304_BS1_1
                                        ............C.............. .
                                                 AGGTTGGGTTGAGAGGGTGAA            	 >lcl|2010412_BS1_1
                                                 . ...................
                                                 AGGTTGGGTTGAGAGGGTGA             	 >lcl|2010413_BS1_1
                                                 . ..................
                                                  AGCTGGGTTGAGAGGGTGAAATA         	 >lcl|2037126_BS1_1
                                                  ..C.................. .
                                               AGAAGTTGGGTTGAGAGGGTGAA            	 >lcl|2060963_BS1_1
                                               . .....................
                                                  ACTTGGGTTGAGAGGGTGA             	 >lcl|2065844_BS1_1
                                                  .C.................
                                                 ACGTTGGGTTGAGAGGGCGAAAA          	 >lcl|2073108_BS1_1
                                                 .Y...............Y.....
                                                 ACGTTGGGTTGAGAGGGCGAAA           	 >lcl|2073109_BS1_1
                                                 .Y...............Y....
                                                 ACGCTGGGTTGAGAGGGTGA             	 >lcl|2078457_BS1_1
                                                 .Y.C................
                                               ACCAGTTGGGTTGAGAGGGTGAA            	 >lcl|2085168_BS1_1
                                               .CC....................
                                                ACAGTTGGGTTGAGAGGGTGAA            	 >lcl|2087979_BS1_1
                                                .C....................
                                                ACAGTTGGGTTGAGAGGGT               	 >lcl|2087981_BS1_1
                                                .C.................
                                                ACAGCTGGGTTGAGAGGGTGA             	 >lcl|2089250_BS1_1
                                                .C..C................
                                               ACAAGTTGGGTTGAGAGGGTGAAAA          	 >lcl|2091482_BS1_1
                                               .C.......................
                                               ACAAGTTGGGTTGAGAGGGCGAAAA          	 >lcl|2091483_BS1_1
                                               .C.................Y.....
                                               ACAAGTTGGGTTGAGAGGGCGAAA           	 >lcl|2091484_BS1_1
                                               .C.................Y....
                                               ACAAGTTGGGTTGAGAGGGCGA             	 >lcl|2091485_BS1_1
                                               .C.................Y..
                                               ACAAGTTGGGTTGAGAGG                 	 >lcl|2091488_BS1_1
                                               .C................
                                               ACAAGCTGGGTTGAGAGGGTGA             	 >lcl|2091638_BS1_1
                                               .C...C................
                                                 AATTTGGGTTGAGAGGGTGAA            	 >lcl|2094812_BS1_1
                                                 .. ..................
                                                 AAGTTGGGTTGAGAGGGTGGA            	 >lcl|2118454_BS1_1
                                                 ................... .
                                                 AAGTTGGGTTGAGAGGGTGCA            	 >lcl|2118455_BS1_1
                                                 ...................C.
                                                 AAGTTGGGTTGAGAGGGTGAATA          	 >lcl|2118465_BS1_1
                                                 ..................... .
                                                 AAGTTGGGTTGAGAGGGTGAAAAAA        	 >lcl|2118469_BS1_1
                                                 ........................
                                                 AAGTTGGGTTGAGAGGGTGAAA           	 >lcl|2118470_BS1_1
                                                 ......................
                                                 AAGTTGGGTTGAGAGGGCGGA            	 >lcl|2118471_BS1_1
                                                 .................Y. .
                                                AAGGTTGGGTTGAGAGGGTGAA            	 >lcl|2125162_BS1_1
                                                .. ...................
                                                 AAGCTGGGTTGAGAGGGTGAAAAA         	 >lcl|2131658_BS1_1
                                                 ...C....................
                                               AAGAGTTGGGTTGAGAGGGTGAAA           	 >lcl|2135122_BS1_1
                                               .. .....................
                                                AACGTTGGGTTGAGAGGGTGAA            	 >lcl|2140479_BS1_1
                                                ..Y...................
                                                AACGTTGGGTTGAGAGGGCGA             	 >lcl|2140484_BS1_1
                                                ..Y...............Y..
                                               AACAGTTGGGTTGAGAGGGTGAA            	 >lcl|2144099_BS1_1
                                               ..C....................
                                                AAAGTTGGGTTGAGAGGGTGACA           	 >lcl|2152680_BS1_1
                                                .....................C.
                                                AAAGTTGGGTTGAGAGGGTGAAGA          	 >lcl|2152683_BS1_1
                                                ...................... .
                                                AAAGTTGGGTTGAGAGGGTGAAAAAA        	 >lcl|2152684_BS1_1
                                                .........................
                                                AAAGTTGGGTTGAGAGGGTGAAAAA         	 >lcl|2152685_BS1_1
                                                .........................
                                                AAAGTTGGGTTGAGAGGGTG              	 >lcl|2152686_BS1_1
                                                ....................
                                                AAAGTTGGGTTGAGAGGGT               	 >lcl|2152688_BS1_1
                                                ...................
                                                AAAGTTGGGTTGAGAGGGCGATA           	 >lcl|2152691_BS1_1
                                                ..................Y.. .
                                                AAAGTTGGGTTGAGAGGGCGAAA           	 >lcl|2152692_BS1_1
                                                ..................Y....
                                                AAAGTTGGGTTGAGAGGGCA              	 >lcl|2152693_BS1_1
                                                ..................C
                                                AAAGTTGGGTTGAGAGGG                	 >lcl|2152695_BS1_1
                                                ..................
                                                AAAGCTGGGTTGAGAGGGTGATA           	 >lcl|2156366_BS1_1
                                                ....C................ .
                                                AAAGCTGGGTTGAGAGGGTGAAAA          	 >lcl|2156367_BS1_1
                                                ....C...................
                                                AAAGCTGGGTTGAGAGGGTGA             	 >lcl|2156368_BS1_1
                                                ....C................
                                                AAAGCTGGGTTGAGAGGGTAA             	 >lcl|2156369_BS1_1
                                                ....C.............. .
                                                AAAGCTGGGTTGAGAGGGA               	 >lcl|2156371_BS1_1
                                                ....C.............
                                               AAAAGTTGGGTTGAGAGGGTGAG            	 >lcl|2162309_BS1_1
                                               ......................
                                               AAAAGTTGGGTTGAGAGGGTCA             	 >lcl|2162321_BS1_1
                                               ....................C.
                                               AAAAGTTGGGTTGAGAGGGT               	 >lcl|2162323_BS1_1
                                               ....................
                                               AAAAGTTGGGTTGAGAGGGCGAAGA          	 >lcl|2162329_BS1_1
                                               ...................Y... .
                                               AAAAGTTGGGTTGAGAGGGCGAAAAA         	 >lcl|2162330_BS1_1
                                               ...................Y......
                                               AAAAGTTGGGTTGAGAGGGCGAAAA          	 >lcl|2162331_BS1_1
                                               ...................Y.....
                                               AAAAGTTGGGTTGAGAGGGCG              	 >lcl|2162332_BS1_1
                                               ...................Y.
                                               AAAAGTTGGGTTGAGAGGGAA              	 >lcl|2162336_BS1_1
                                               ...................
                                               AAAAGCTGGGTTGAGAGGGTGAAA           	 >lcl|2163217_BS1_1
                                               .....C..................
                                               AAAAGCTGGGTTGAGAGGGTA              	 >lcl|2163218_BS1_1
                                               .....C..............
                                               AAAAGCTGGGTTGAGAGGGGA              	 >lcl|2163219_BS1_1
                                               .....C.............
                                               AAAAGCTGGGTTGAGAGGGCGAAAA          	 >lcl|2163221_BS1_1
                                               .....C.............Y.....
                                               AAAAGCTGGGTTGAGAGGGCGAAA           	 >lcl|2163222_BS1_1
                                               .....C.............Y....
                                               AAAAGCTGGGTTGAGAGGGCAA             	 >lcl|2163223_BS1_1
                                               .....C.............C .
                                              AAAAAGTTGGGTTGAGAGGGTGA             	 >lcl|2164797_BS1_1
                                               ......................
