# Supplementary material for: Cytosine methylation of mature microRNAs inhibits their functions and is associated with poor prognosis in glioblastoma multiforme
Source: Mol Cancer. 2020 Feb 25;19:36. doi: 10.1186/s12943-020-01155-z (PMC7041276; doi:10.1186/s12943-020-01155-z)
Supplement: Supplementary file 5 — Additional file 5. Sequence of selected miRNA-BS. [file 12943_2020_1155_MOESM5_ESM.zip › additional_file_selected_miR_BSx/additional_file_selected_miR_BS1/hsa-mir-1973.txt]

# Tags: 54
                         xxxxxxxxxxxxxxxxxxx
UAUGUUCAACGGCCAUGGUAUCCUGACCGUGCAAAGGUAGCAUA	>hsa-mir-1973|2|44|ORIG
                         ATTGTGTAAAGGTAGTATA 	 >lcl|81478_BS1_14
                         ...................
                         ATTGTGTAAAGGTAGTA  	 >lcl|148956_BS1_7
                         .................
                         ATTGTGTAAAGGTAGT   	 >lcl|204681_BS1_5
                         ................
                          TTGTGTAAAGGTAGTA  	 >lcl|276594_BS1_3
                          ................
                         ATTGTGTAAAGGTAGTAT 	 >lcl|346107_BS1_3
                         ..................
                          TTGTGTAAAGGTAGTATA 	 >lcl|392534_BS1_2
                          ..................
                       TAATTGTGTAAAGGTAGTA  	 >lcl|460941_BS1_2
                       . .................
                         ATCGTGTAAAGGTAGTATA 	 >lcl|577237_BS1_2
                         ..Y................
                          TTGTGTAAAGGTAGTAT 	 >lcl|786626_BS1_1
                          .................
                          TTGTGTAAAGGTAGTAA 	 >lcl|786631_BS1_1
                          ................
                          TTGTGCAAAGGTAGTA  	 >lcl|790764_BS1_1
                          .....C..........
                           TGTGTAAAGGTAGTATA 	 >lcl|937029_BS1_1
                           .................
                           TGTGCAAAGGTAGTATA 	 >lcl|944466_BS1_1
                           ....C............
                          TGGTGTAAAGGTAGTA  	 >lcl|986858_BS1_1
                          . ..............
                          TCGTGTAAAGGTAGTAT 	 >lcl|1096738_BS1_1
                          .Y...............
                         CTTGTGTAAAGGTAGT   	 >lcl|1756790_BS1_1
                         C...............
                         ATTGTGTAAAGGTAGTAA 	 >lcl|1887907_BS1_1
                         .................
                         ATTGTGTAAAGGTAGCA  	 >lcl|1887912_BS1_1
                         ...............C.
                         ATTGTGCAAAGGTAGTATA 	 >lcl|1888357_BS1_1
                         ......C............
                         ATTGTGCAAAGGTAGTA  	 >lcl|1888358_BS1_1
                         ......C..........
                         ATTGTGCAAAGGTAGT   	 >lcl|1888359_BS1_1
                         ......C.........
                         ATCGTGTAAAGGTAGTAT 	 >lcl|1944702_BS1_1
                         ..Y...............
                         ATCGTGCAAAGGTAGTA  	 >lcl|1944804_BS1_1
                         ..Y...C..........
                         AATGTGTAAAGGTAGTA  	 >lcl|2102994_BS1_1
                         . ...............
