# Supplementary material for: Cytosine methylation of mature microRNAs inhibits their functions and is associated with poor prognosis in glioblastoma multiforme
Source: Mol Cancer. 2020 Feb 25;19:36. doi: 10.1186/s12943-020-01155-z (PMC7041276; doi:10.1186/s12943-020-01155-z)
Supplement: Supplementary file 5 — Additional file 5. Sequence of selected miRNA-BS. [file 12943_2020_1155_MOESM5_ESM.zip › additional_file_selected_miR_BSx/additional_file_selected_miR_BS2/hsa-mir-7641-1.txt]

# Tags: 3634
      xxxxxxxxxxxxxxxxxxx
UCUCGUUUGAUCUCGGAAGCUAAGCAGGGUUGGGCCUGGUUAGUACUUGGAUGGGAAACUU	>hsa-mir-7641-1|2|61|ORIG
  TTGTTTGATTTTGGAAGTTAAGTAGGGTTGGGTTTGGTTAGTATTTGGAT         	 >lcl|11158_BS2_170
  ..................................................
        GATTTTGGAAGTTAAGTAGGGTTGGGTTTGGTTAGTATTTGGATGGGA     	 >lcl|22144_BS2_76
        ................................................
   TGTTTGATTTTGGAAGTTAAGTAGGGTTGGGTTTGGTTAGTATTTGGATG        	 >lcl|23563_BS2_70
   ..................................................
    GTTTGATTTTGGAAGTTAAGTAGGGTTGGGTTTGGTTAGTATTTGGATGG       	 >lcl|25448_BS2_64
    ..................................................
       TGATTTTGGAAGTTAAGTAGGGTTGGGTTTGGTTAGTATTTGGATGGGA     	 >lcl|26085_BS2_62
       .................................................
          TTTTGGAAGTTAAGTAGGGTTGGGTTTGGTTAGTATTTGGATGGGAGATT 	 >lcl|27080_BS2_59
          .............................................. ...
     TTTGATTTTGGAAGTTAAGTAGGGTTGGGTTTGGTTAGTATTTGGATGG       	 >lcl|27476_BS2_58
     .................................................
         ATTTTGGAAGTTAAGTAGGGTTGGGTTTGGTTAGTATTTGGATGGGAGATT 	 >lcl|27752_BS2_58
         ............................................... ...
      TTGATTTTGGAAGTTAAGTAGGGTTGGGTTTGGTTAGTATTTGGATGGGA     	 >lcl|28793_BS2_55
      ..................................................
 TTTGTTTGATTTTGGAAGTTAAGTAGGGTTGGGTTTGGTTAGTATTTG            	 >lcl|30122_BS2_52
 ................................................
TTTTGTTTGATTTTGGAAGTTAAGTAGGGTTGGGTTTGGTTAGTATTTG            	 >lcl|32610_BS2_47
.................................................
TTTTGTTTGATTTTGGAAGTTAAGTAA                                  	 >lcl|47921_BS2_30
..........................
  TTGTTTGATTTTGGAAGTTAA                                      	 >lcl|48069_BS2_30
  .....................
  TTGTTTGATTTTGGAAGTTAAGTAA                                  	 >lcl|66035_BS2_21
  ........................
 TTTGTTTGATTTTGGAAGTTAAGTAA                                  	 >lcl|68844_BS2_20
 .........................
TTTTGTTTGATTTTGGAAGTTAAGTAGGGTTGGGTTTGGTTAGT                 	 >lcl|71910_BS2_19
............................................
            TTGGAAGTTAAGTAGGGTTGGGTTTGGTTAGTATTTGGATGGGA     	 >lcl|72360_BS2_19
            ............................................
             TGGAAGTTAAGTAGGGTTGGGTTTGGTTAGTATTTGGATGGGA     	 >lcl|72798_BS2_19
             ...........................................
 TTTGTTTGATTTTGGAAGTTAA                                      	 >lcl|83859_BS2_16
 ......................
                          GGGTTGGGTTTGGTTAGTATTTGGATGA       	 >lcl|86892_BS2_16
                          ...........................
           TTTGGAAGTTAAGTAGGGTTGGGTTTGGTTAGTATTTGGATGGGA     	 >lcl|88895_BS2_15
           .............................................
    GTTTGATTTTGGAAGTTAAGTAGGGTTGA                            	 >lcl|90750_BS2_15
    ............................
TTTTGTTTGATTTTGGAAGTTAA                                      	 >lcl|93834_BS2_14
.......................
  TTGTTTGATTTTGGAAGTTAAGTAGGGTTGGGCTTGGTTAGTATTTGGAT         	 >lcl|94420_BS2_14
  ................................C.................
    GTTTGATTTTGGAAGTTAA                                      	 >lcl|96254_BS2_14
    ...................
  TTGTTTGATTTTGGAAGTTAAGTA                                   	 >lcl|100499_BS2_13
  ........................
                         AGGGTTGGGTTTGGTTAGTATTTGGATGA       	 >lcl|105682_BS2_13
                         ............................
  TTGTTTGATTTTGGAAGTTAAGTAGGGTTGA                            	 >lcl|107463_BS2_12
  ..............................
  TTGTTTGATCTTGGAAGTTAAGTAGGGTTGGGTTTGGTTAGTATTTGGAT         	 >lcl|107464_BS2_12
  .........C........................................
   TGTTTGATTTTGGAAGTTAA                                      	 >lcl|108183_BS2_12
   ....................
                              TGGGTTTGGTTAGTATTTGGATGGGA     	 >lcl|108665_BS2_12
                              ..........................
                               GGGTTTGGTTAGTATTTGGATGGGA     	 >lcl|111927_BS2_12
                               .........................
                      AGTAGGGTTGGGTTTGGTTAGTATTA             	 >lcl|113331_BS2_12
                      .........................
          TTTTGGAAGTTAAGTAGGGTTGGGTTTGGTTAGTATTTGGATGGGA     	 >lcl|114763_BS2_11
          ..............................................
     TTTGATTTTGGAAGTTAA                                      	 >lcl|115175_BS2_11
     ..................
   TGTTTGATTTTGGAAGTTAAGTAGGGTTGGGCTTGGTTAGTATTTGGATG        	 >lcl|116245_BS2_11
   ...............................C..................
       TGATTTTGGAAGTTAAGTAA                                  	 >lcl|116956_BS2_11
       ...................
         ATTTTGGAAGTTAAGTAGGGTTGGGTTTGGTTAGTATTTGGATGGGA     	 >lcl|121640_BS2_11
         ...............................................
                     AAGTAGGGTTGGGTTTGGTTAGTATTTGGATGA       	 >lcl|122561_BS2_11
                     ................................
   TGTTTGATCTTGGAAGTTAAGTAGGGTTGGGTTTGGTTAGTATTTGGATG        	 >lcl|125666_BS2_10
   ........C.........................................
       TGATTTTGGAAGTTAAGTAGGGTTGGGCTTGGTTAGTATTTGGATGGGA     	 >lcl|126565_BS2_10
       ...........................C.....................
    GTTTGATTTTGGAAGTTAAGTAGGGTTGGGTTTGGTTAGTATTTGGAT         	 >lcl|128153_BS2_10
    ................................................
      TTGATTTTGGAAGTTAAGTAGGGTA                              	 >lcl|136306_BS2_9
      ........................
   TGTTTGATTTTGGAAGTTAAGTAGGGTTGGGTTTGGTTAGTATTTGGAT         	 >lcl|136989_BS2_9
   .................................................
   TGTTTGATTTTGGAAGTTAAGTAA                                  	 >lcl|136990_BS2_9
   .......................
    GTTTGATTTTGGAAGTTAAGTAGGGTA                              	 >lcl|139855_BS2_9
    ..........................
                  GTTAAGTAGGGTTGGGTTTGGTTAGTATTA             	 >lcl|140728_BS2_9
                  .............................
                           GGTTGGGTTTGGTTAGTATTTGGATGA       	 >lcl|142683_BS2_9
                           ..........................
        GATTTTGGAAGTTAAGTAGGGTTGGGTTTGGTTAGTACTTGGATGGGA     	 >lcl|143700_BS2_9
        .....................................C..........
     TTTGATTTTGGAAGTTAAGTAA                                  	 >lcl|148346_BS2_8
     .....................
  TTGTTTGATTTTGGAAGTTAAGTAGGGTTGGGTTTGGTTAGTATTT             	 >lcl|148870_BS2_8
  ..............................................
  TTGTTTGATTTTGGAAGTTAAGCAGGGTTGGGTTTGGTTAGTATTTGGAT         	 >lcl|148871_BS2_8
  ......................C...........................
  TTGTTTGATTTTGGAAGCTAAGTAGGGTTGGGTTTGGTTAGTATTTGGAT         	 >lcl|148872_BS2_8
  .................C................................
   TGTTTGATTTTGGAAGTTAAGTAGGGTTGA                            	 >lcl|150311_BS2_8
   .............................
   TGTTTGATTTTGGAAGTTAAGTA                                   	 >lcl|150312_BS2_8
   .......................
       TGATTTTGGAAGCTAAGTAGGGTTGGGTTTGGTTAGTATTTGGATGGGA     	 >lcl|151690_BS2_8
       ............C....................................
    GTTTGATTTTGGAAGTTAAGTAA                                  	 >lcl|153937_BS2_8
    ......................
 TTTGTTTGATTTTGGAAGTTAAGTAGGGTTGGGTTTGGTTAGTATTT             	 >lcl|164275_BS2_7
 ...............................................
 TTTGTTTGATTTTGGAAGCTAAGTAGGGTTGGGTTTGGTTAGTATTTG            	 >lcl|164277_BS2_7
 ..................C.............................
     TTTGATTTTGGAAGTTAAGTAGGGTTGGGCTTGGTTAGTATTTGGATGG       	 >lcl|164725_BS2_7
     .............................C...................
  TTGTTTGATTTCGGAAGTTAAGTAGGGTTGGGTTTGGTTAGTATTTGGAT         	 >lcl|165387_BS2_7
  ...........Y......................................
      TTGATTTTGGAAGCTAAGTAGGGTTGGGTTTGGTTAGTATTTGGATGGGA     	 >lcl|166145_BS2_7
      .............C....................................
       TGATTTTGGAAGTTAAGTAGGGTTGGGTTTGGTTAGTATTTGGATGG       	 >lcl|168899_BS2_7
       ...............................................
       TGATTTTGGAAGTTAAGTAGGGTA                              	 >lcl|168900_BS2_7
       .......................
                    TAAGTAGGGTTGGGTTTGGTTAGTATTA             	 >lcl|170918_BS2_7
                    ...........................
    GTTTGATTTCGGAAGTTAAGTAGGGTTGGGTTTGGTTAGTATTTGGATGG       	 >lcl|171862_BS2_7
    .........Y........................................
    GTTTGATCTTGGAAGTTAAGTAGGGTTGGGTTTGGTTAGTATTTGGATGG       	 >lcl|171876_BS2_7
    .......C..........................................
                       GTAGGGTTGGGTTTGGTTAGTATTTGGATGA       	 >lcl|175676_BS2_7
                       ..............................
              GGAAGTTAAGTAGGGTTGGGTTTGGTTAGTATTTGGATGGGA     	 >lcl|177769_BS2_7
              ..........................................
                     AAGTAGGGTTGGGTTTGGTTAGTATTA             	 >lcl|181641_BS2_7
                     ..........................
TTTTGTTTGATTTTGGAAGTTAAGTA                                   	 >lcl|184339_BS2_6
..........................
 TTTGTTTGATTTTGGAAGTTAAGTAGGGTTGGGTTTGGTTAGT                 	 >lcl|185705_BS2_6
 ...........................................
     TTTGATTTTGGAAGTTAAGTAGGGTTGGGTTTGGTTAGTACTTGGATGG       	 >lcl|186299_BS2_6
     ........................................C........
     TTTGATTTTGGAAGCTAAGTAGGGTTGGGTTTGGTTAGTATTTGGATGG       	 >lcl|186300_BS2_6
     ..............C..................................
  TTGTTTGATTTTGGAAGTTA                                       	 >lcl|187206_BS2_6
  ....................
                             TTGGGTTTGGTTAGTATTTGGATGGA      	 >lcl|188072_BS2_6
                             .........................
      TTGATTTTGGAAGTTAAGTAGGGTTGGGCTTGGTTAGTATTTGGATGGGA     	 >lcl|188243_BS2_6
      ............................C.....................
   TGTTTGATTTTGGAAGTTAAGTAGGGTTGGGTTTGGTTAGTATTT             	 >lcl|189672_BS2_6
   .............................................
                    TAAGTAGGGTTGGGTTTGGTTAGTATTTGGATGA       	 >lcl|194804_BS2_6
                    .................................
    GTTTGATTTTGGAAGTTAAGTAGGGTTGGGTTTGGTTAGTATTTGGATG        	 >lcl|195968_BS2_6
    .................................................
    GTTTGATTTTGGAAGTTAAGTAGGGTTGGGTTTGGTTAGTATTT             	 >lcl|195969_BS2_6
    ............................................
    GTTTGATTTTGGAAGTTAAGTAGGGTTGGGTTTGGTTAGTACTTGGATGG       	 >lcl|195970_BS2_6
    .........................................C........
    GTTTGATTTTGGAAGTTAAGTAGGGTTGGA                           	 >lcl|195971_BS2_6
    .............................
        GATTTTGGAAGTTAAGTAGGGTTGGGTTTGGTTAGTATTTGGAT         	 >lcl|204270_BS2_6
        ............................................
         ATTTTGGAAGTTAAGTAGGGTTGGGTTTGGTTAGTATTTGGAT         	 >lcl|206252_BS2_6
         ...........................................
         ATTTTGGAAGTTAAGTAGGGTTGA                            	 >lcl|206253_BS2_6
         .......................
          TTTTGGAAGTTAAGTAGGGTTGGGTCTGGTTAGTATTTGGATGGGAGATT 	 >lcl|213639_BS2_5
          .........................C.................... ...
          TTTTGGAAGTTAAGTAGGGTTGGGCTTGGTTAGTATTTGGATGGGAGATT 	 >lcl|213640_BS2_5
          ........................C..................... ...
 TTTGTTTGATTTTGGAAGTTAAGTAGGGTTGA                            	 >lcl|214532_BS2_5
 ...............................
 TTTGTTTGATTTTGGAAGTTA                                       	 >lcl|214533_BS2_5
 .....................
     TTTGATTTTGGAAGTTAAGCAGGGTTGGGTTTGGTTAGTATTTGGATGG       	 >lcl|215292_BS2_5
     ...................C.............................
  TTGTCTGATTTTGGAAGTTAAGTAGGGTTGGGTTTGGTTAGTATTTGGAT         	 >lcl|217131_BS2_5
  ....C.............................................
            TTGGAAGTTAAGTAGGGTTGGGTTTGGTTAGTATTTGGATGGGAGATT 	 >lcl|217990_BS2_5
            ............................................ ...
            TTGGAAGTTAAGTAGGGTTGGGCTTGGTTAGTATTTGGATGGGA     	 >lcl|217992_BS2_5
            ......................C.....................
      TTGATTTTGGAAGTTAAGTA                                   	 >lcl|218051_BS2_5
      ....................
      TTGATTTTGGAAGTTAA                                      	 >lcl|218052_BS2_5
      .................
                   TTAAGTAGGGTTGGGTTTGGTTAGTATTTGGATGA       	 >lcl|219894_BS2_5
                   ..................................
   TGTTTGATTTTGGAAGTTAAGTAGGGTA                              	 >lcl|220161_BS2_5
   ...........................
   TGTTTGATTTTGGAAGCTAAGTAGGGTTGGGTTTGGTTAGTATTTGGATG        	 >lcl|220162_BS2_5
   ................C.................................
       TGATTTTGGAAGTTAAGTAGGGTTGGGTTTGGTTAGTATTTGGAT         	 >lcl|223386_BS2_5
       .............................................
       TGATTTTGGAAGTTAA                                      	 >lcl|223387_BS2_5
       ................
                        TAGGGTTGGGTTTGGTTAGTATTTGGATGGGA     	 >lcl|226848_BS2_5
                        ................................
                        TAGGGTTGGGTTTGGTTAGTATTTGGATGA       	 >lcl|226849_BS2_5
                        .............................
    GTTTTATTTTGGAAGTTAAGTAGGGTTGGGTTTGGTTAGTATTTGGATGG       	 >lcl|228366_BS2_5
    .... .............................................
    GTTTGATTTTGGAAGTTAAGTAGGGTTGGGTTTGGTTAGTATTTG            	 >lcl|229069_BS2_5
    .............................................
    GTTTGATTTTGGAAGTTAAGTAGGGTTGGGCTTGGTTAGTATTTGGATGG       	 >lcl|229070_BS2_5
    ..............................C...................
                       GTAGGGTTGGGTTTGGTTAGTATTTGGATGGG      	 >lcl|236092_BS2_5
                       ................................
        GATTTTGGAAGTTAAGTAGGGTTGA                            	 >lcl|240674_BS2_5
        ........................
        GATTTTGGAAGTTAAGTAA                                  	 >lcl|240675_BS2_5
        ..................
               GAAGTTAAGTAGGGTTGGGTTTGGTTAGTATTTGGATGGGAGATT 	 >lcl|241822_BS2_5
               ......................................... ...
         ATTTTGGAAGTTAAGTAGGGTTGGGTCTGGTTAGTATTTGGATGGGAGATT 	 >lcl|243572_BS2_5
         ..........................C.................... ...
         ATTTTGGAAGTTAAGTAGGGTA                              	 >lcl|243573_BS2_5
         .....................
                 AGTTAAGTAGGGTTGGGTTTGGTTAGTATTA             	 >lcl|245667_BS2_5
                 ..............................
TTTTGTTTGATTTTGGAAGTTAAGTAGGG                                	 >lcl|253252_BS2_4
.............................
TTTTGTTTGATCTTGGAAGTTAAGTAGGGTTGGGTTTGGTTAGTATTTG            	 >lcl|253255_BS2_4
...........C.....................................
          TTTTGGAAGTTAAGTAGGGTTGGGTTTGGTTAGTATTTGGATGG       	 >lcl|254666_BS2_4
          ............................................
 TTTGTTTGATTTTGGAAGTTAAGTAGGGTTGGGTCTGGTTAGTATTTG            	 >lcl|256164_BS2_4
 ..................................C.............
 TTTGTTTGATTTTGGAAGTTAAGTAGGGTTGGGCTTGGTTAGTATTTG            	 >lcl|256165_BS2_4
 .................................C..............
           TTTGGAAGTTAAGTAGGGTTGGGTTTGGTTAGTATTTGGATGGGAGATT 	 >lcl|257435_BS2_4
           ............................................. ...
           TTTGGAAGTTAAGTAGGGTTGGGTTTGGTTAGTATTA             	 >lcl|257437_BS2_4
           ....................................
           TTTGGAAGCTAAGTAGGGTTGGGTTTGGTTAGTATTTGGATGGGA     	 >lcl|257440_BS2_4
           ........C....................................
     TTTGATTTTGGAAGTTAAGTAGGGTTGA                            	 >lcl|257487_BS2_4
     ...........................
     TTTGATTTTGGAAGTTAAGTAGGGTTAA                            	 >lcl|257488_BS2_4
     ..........................
          TTTCGGAAGTTAAGTAGGGTTGGGTTTGGTTAGTATTTGGATGGGAGATT 	 >lcl|258284_BS2_4
          ...Y.......................................... ...
  TTGTTTGATTTTGGAAGTTAAGTAGGGTTGGGTCTGGTTAGTATTTGGAT         	 >lcl|259543_BS2_4
  .................................C................
  TTGTTTGATTTTGGAAGTTAAGTAGGGTTA                             	 >lcl|259544_BS2_4
  .............................
  TTGTTTGATTTTGGAAGTTAAGTAGGA                                	 >lcl|259545_BS2_4
  ..........................
                             TTGGGTTTGGTTAGTATTTGGATGGGA     	 >lcl|261411_BS2_4
                             ...........................
            TTGGAAGTTAAGTAGGGTTGGGTTTGGTTAGTATTA             	 >lcl|261723_BS2_4
            ...................................
            TTGGAAGTTAAGTAGGGTTGGGCTTA                       	 >lcl|261726_BS2_4
            ......................C..
      TTGATTTTGGAAGTTAAGTAGGGTTGA                            	 >lcl|261849_BS2_4
      ..........................
                   TTAAGTAGGGTTGGGTTTGGTTAGTATTA             	 >lcl|264823_BS2_4
                   ............................
   TGTTTGATTTTGGAAGTTA                                       	 >lcl|265281_BS2_4
   ...................
                              TGGGTTTGGTTAGTATTTGGATGGGAGA   	 >lcl|269329_BS2_4
                              .......................... .
             TGGAAGTTAAGTAGGGTTGGGTTTGGTTAGTATTTGGATGA       	 >lcl|270070_BS2_4
             ........................................
             TGGAAGTTAAGTAGGGTTGGGTTTGGTTAGTA                	 >lcl|270072_BS2_4
             ................................
       TGCTTTTGGAAGTTAAGTAGGGTTGGGTTTGGTTAGTATTTGGATGGGA     	 >lcl|270100_BS2_4
       ..C..............................................
       TGATTTTGGAAGTTAAGTAGGGTTGA                            	 >lcl|270408_BS2_4
       .........................
    GTTTGATTTTGGAAGTTAAGTAGGGTTGGGTCTGGTTAGTATTTGGATGG       	 >lcl|279382_BS2_4
    ...............................C..................
    GTTTGATTTTGGAAGCTAAGTAGGGTTGGGTTTGGTTAGTATTTGGATGG       	 >lcl|279383_BS2_4
    ...............C..................................
    GTTTGATTTCGGAAGTTAA                                      	 >lcl|279386_BS2_4
    .........Y.........
                            GTTGGGTTTGGTTAGTATTTGGATGGGA     	 >lcl|281653_BS2_4
                            ............................
                  GTTAAGTAGGGTTGGGTTTGGTTAGTATTTGGATGGGAGA   	 >lcl|283131_BS2_4
                  ...................................... .
                           GGTTGGGTTTGGTTAGTATTTGGATGGGA     	 >lcl|292390_BS2_4
                           .............................
                               GGGTTTGGTTAGTACTTGGATGGGA     	 >lcl|294281_BS2_4
                               ..............C..........
              GGAAGTTAAGTAGGGTTGGGTTTGGTTAGTATTTGGATGA       	 >lcl|296193_BS2_4
              .......................................
              GGAAGTTAAGTAGGGTTGGGCTTGGTTAGTATTTGGATGGGA     	 >lcl|296194_BS2_4
              ....................C.....................
        GATTTTGGAAGTTAAGTAGGGTTGGGCTTGGTTAGTATTTGGATGGGA     	 >lcl|297358_BS2_4
        ..........................C.....................
        GATTTTGGAAGTTAAGTAGGGTTA                             	 >lcl|297359_BS2_4
        .......................
        GATTTTGGAAGTTAAGTAGGGTA                              	 >lcl|297360_BS2_4
        ......................
        GATTTTGGAAGCTAAGTAGGGTTGGGTTTGGTTAGTATTTGGATGGGA     	 >lcl|297362_BS2_4
        ...........C....................................
               GAAGTTAAGTAGGGTTGGGTTTGGTTAGTATTTGGATGGGA     	 >lcl|299193_BS2_4
               .........................................
         ATTTTGGAAGTTAAGTAGGGTTGGGTTA                        	 >lcl|302082_BS2_4
         ...........................
         ATTTTGGAAGTTAAGTA                                   	 >lcl|302083_BS2_4
         .................
                      AGTAGGGTTGGGTTTGGTTAGTATTTGGATGGGAG    	 >lcl|306140_BS2_4
                      ..................................
                      AGTAGGGTTGGGTTTGGTTAGTATTTGGATGGG      	 >lcl|306141_BS2_4
                      .................................
                AAGTTAAGTAGGGTTGGGTTTGGTTAGTATTA             	 >lcl|308592_BS2_4
                ...............................
TTTTTTTTGATTTTGGAAGTTAAGTAGGGTTGGGTTTGGTTAGTATTTG            	 >lcl|309527_BS2_3
.... ............................................
  TTTTTTGATTTTGGAAGTTAAGTAGGGTTGGGTTTGGTTAGTATTTGGAT         	 >lcl|311203_BS2_3
  .. ...............................................
TTTTGTTTGATTTTGGAAGTTAAGTAGGGTTGGGTTTGGTTAGTATTT             	 >lcl|318143_BS2_3
................................................
TTTTGTTTGATTTTGGAAGTTAAGTAGGGTTGGGTTTGGTTAGTA                	 >lcl|318144_BS2_3
.............................................
TTTTGTTTGATTTTGGAAGTTAAGTAGGGTTGGGTCTGGTTAGTATTTG            	 >lcl|318145_BS2_3
...................................C.............
TTTTGTTTGATTTTGGAAGTTAAGTAGGGTTGGGCTTGGTTAGTATTTG            	 >lcl|318146_BS2_3
..................................C..............
TTTTGTTTGATTTTGGAAGTTAAGTAGGGTTGGG                           	 >lcl|318147_BS2_3
..................................
TTTTGTTTGATTTTGGAAGTTA                                       	 >lcl|318148_BS2_3
......................
TTTTGTTTGATTTCGGAAGTTAAGTAGGGTTGGGTTTGGTTAGTATTTG            	 >lcl|318150_BS2_3
.............Y...................................
          TTTTGGAAGTTAAGCAGGGTTGGGTTTGGTTAGTATTTGGATGGGAGATT 	 >lcl|320755_BS2_3
          ..............C............................... ...
 TTTGTTTGATTTTGGAAGTTAAGTAGGGTTGGGTTTGGTTAGTATTA             	 >lcl|323277_BS2_3
 ..............................................
 TTTGTTTGATTTTGGAAGTTAAGTAGGGTTGGGTTTGGTTAGTATT              	 >lcl|323278_BS2_3
 ..............................................
 TTTGTTTGATTTTGGAAGTTAAGTAGGGTTGGGTTTGGTTAGTACTTG            	 >lcl|323279_BS2_3
 ............................................C...
 TTTGTTTGATTTTGGAAGTTAAGTAGGGTTGGGTTTGGTTAG                  	 >lcl|323280_BS2_3
 ..........................................
 TTTGTTTGATTTTGGAAGTTAAGCAGGGTTGGGTTTGGTTAGTATTTG            	 >lcl|323281_BS2_3
 .......................C........................
 TTTGTTTGATTTCGGAAGTTAAGTAGGGTTGGGTTTGGTTAGTATTTG            	 >lcl|323282_BS2_3
 ............Y...................................
           TTTGGAAGTTAAGTAGGGTTGGGTTA                        	 >lcl|325481_BS2_3
           .........................
           TTTGGAAGTTAAGTAGGGTTGGGCTA                        	 >lcl|325482_BS2_3
           .......................C.
     TTTGATTTTGGAAGTTAAGTAGGGTTGGGTCTGGTTAGTATTTGGATGG       	 >lcl|325584_BS2_3
     ..............................C..................
     TTTGATTTTGGAAGTTAAGTAGGGTA                              	 >lcl|325586_BS2_3
     .........................
     TTTGATTTCGGAAGTTAAGTAGGGTTGGGTTTGGTTAGTATTTGGATGG       	 >lcl|325603_BS2_3
     ........Y........................................
  TTGTTTGATTTTGGAAGTTAAGTAGGGTTGGGTTTGGTTAGTATT              	 >lcl|329332_BS2_3
  .............................................
  TTGTTTGATTTTGGAAGTTAAGTAGGGTTGGGTTTGGTTAGTACTTGGAT         	 >lcl|329333_BS2_3
  ...........................................C......
  TTGTTTGATTTTGGAAGTTAAGTAGGGTTGGGTTTGGTTAGT                 	 >lcl|329334_BS2_3
  ..........................................
  TTGTTTGATTTTGGAAGTTAAGTAGGGTTGGGCTTGGTTAA                  	 >lcl|329335_BS2_3
  ................................C.......
  TTGTTTGATTTTGGAAGTTAAGTAGGG                                	 >lcl|329337_BS2_3
  ...........................
  TTGTTTGATTTTGGAAGCTAAGTAGGGTTGGGCTTGGTTAGTATTTGGAT         	 >lcl|329338_BS2_3
  .................C..............C.................
  TTGTGTGATTTTGGAAGTTAAGTAGGGTTGGGTTTGGTTAGTATTTGGAT         	 >lcl|330213_BS2_3
  .... .............................................
            TTGGAAGTTAAGTAGGGTTGGGTTTGGTTAGTATTTGGATGGGAG    	 >lcl|333257_BS2_3
            ............................................
            TTGGAAGTTAAGTAGGGTTGGGTTTGGTTAGTATTTGGATGA       	 >lcl|333258_BS2_3
            .........................................
            TTGGAAGTTAAGTAGGGTTGGGTTTGGTTAGTATTTGA           	 >lcl|333259_BS2_3
            .....................................
            TTGGAAGTTAAGTAGGGTTGGGTTTGGTTAGTACTTGGATGGGA     	 >lcl|333261_BS2_3
            .................................C..........
            TTGGAAGTTAAGTAGGGTTGGGTTTGGTTAGTA                	 >lcl|333262_BS2_3
            .................................
            TTGGAAGTTAAGTAGGGTTGGGTTTGGTTA                   	 >lcl|333263_BS2_3
            ..............................
      TTGATTTTGGAAGTTAAGTAGGGTTGGGTTTGGTTAGTATTTGGATGG       	 >lcl|333503_BS2_3
      ................................................
      TTGATTTTGGAAGTTAAGTAGGGTTGGGTTTGGTTAGTATTTGGAT         	 >lcl|333504_BS2_3
      ..............................................
      TTGATTTTGGAAGTTAAGTAGGGTTGGGTCTGGTTAGTATTTGGATGGGA     	 >lcl|333505_BS2_3
      .............................C....................
      TTGATTTTGGAAGTTAAGTAA                                  	 >lcl|333506_BS2_3
      ....................
      TTGATTTTGGAAGTTAAGCAGGGTTGGGTTTGGTTAGTATTTGGATGGGA     	 >lcl|333507_BS2_3
      ..................C...............................
   TGTTTGATTTTGGAAGTTAAGTAGGGTTGGGTTTGGTTAGTATTTGA           	 >lcl|339371_BS2_3
   ..............................................
   TGTTTGATTTTGGAAGTTAAGTAGGGTTGGGTTTGGTTAGTATTTG            	 >lcl|339372_BS2_3
   ..............................................
   TGTTTGATTTTGGAAGTTAAGTAGGGTTGGGTTTGGTTAGTACTTGGATG        	 >lcl|339373_BS2_3
   ..........................................C.......
   TGTTTGATTTTGGAAGTTAAGTAGGGTTAA                            	 >lcl|339374_BS2_3
   ............................
   TGTTTGATTTTGGAAGTTAAGCAGGGTTGGGTTTGGTTAGTATTTGGATG        	 >lcl|339376_BS2_3
   .....................C............................
   TGTTTGATTTCGGAAGTTAAGTAGGGTTGGGTTTGGTTAGTATTTGGATG        	 >lcl|339378_BS2_3
   ..........Y.......................................
   TGTTTGATTTCGGAAGTTAAGTAA                                  	 >lcl|339379_BS2_3
   ..........Y............
   TGTCTGATTTTGGAAGTTAAGTAGGGTTGGGTTTGGTTAGTATTTGGATG        	 >lcl|342730_BS2_3
   ...C..............................................
                              TGGGTTTGGTTAGTATTTGGATGGG      	 >lcl|346650_BS2_3
                              .........................
       TGATTTTGGAAGTTAAGTAGGGTTGGGTTTGGTTAGTATTTGGATG        	 >lcl|348694_BS2_3
       ..............................................
       TGATTTTGGAAGTTAAGTAGGGTTGGGTTTGGTTAGTATTTG            	 >lcl|348695_BS2_3
       ..........................................
       TGATTTTGGAAGTTAAGTAGGGTTGGGTTTGGTTAGTACTTGGATGGGA     	 >lcl|348696_BS2_3
       ......................................C..........
       TGATTTTGGAAGTTAAGTAGGGTTGGGTA                         	 >lcl|348697_BS2_3
       ............................
       TGATTTTGGAAGCTAAGTAGGGTTGGGTCTGGTTAGTATTTGGATGGGA     	 >lcl|348700_BS2_3
       ............C...............C....................
          TCTTGGAAGTTAAGTAGGGTTGGGTTTGGTTAGTATTTGGATGGGA     	 >lcl|351172_BS2_3
          .C............................................
                        TAGGGTTGGGTTTGGTTAGTATTTGGATGGG      	 >lcl|358631_BS2_3
                        ...............................
                        TAGGGTTGGGTTTGGTTAGTATTTGGATAA       	 >lcl|358632_BS2_3
                        ............................
                    TAAGTAGGGTTGGGTTTGGTTAGTA                	 >lcl|360341_BS2_3
                    .........................
                    TAAGTAGGGTTGGGCTTGGTTAGTATA              	 >lcl|360343_BS2_3
                    ..............C...........
    GTTTGATTTTGGAAGTTAAGTAGGGTTGGGTTA                        	 >lcl|364829_BS2_3
    ................................
    GTTTGATTTTGGAAGTTAAGTAGGGTTGGGCTTGGTTAGTATTTGGATG        	 >lcl|364830_BS2_3
    ..............................C..................
    GTTTGATTTTGGAAGTTAAGTAGGGTTGGGCTTGGTTAGTATTTG            	 >lcl|364831_BS2_3
    ..............................C..............
    GTTTGATTTTGGAAGTTAAGTAGGGTTGGGCTTGGTTAGTATTT             	 >lcl|364832_BS2_3
    ..............................C.............
    GTTTGATTTTGGAAGTTAAGTA                                   	 >lcl|364833_BS2_3
    ......................
    GTTTGATTTTGGAAGTTAAGCAGGGTTGGGTTTGGTTAGTATTTGGATGG       	 >lcl|364834_BS2_3
    ....................C.............................
                            GTTGGGTTTGGTTAGTATTTGGATGA       	 >lcl|368926_BS2_3
                            .........................
                  GTTAAGTAGGGTTGGGTTTGGTTAGTATTTGGATGGGAGATT 	 >lcl|371619_BS2_3
                  ...................................... ...
                  GTTAAGTAGGGTTGGGTTTGGTTAGTATTTGGATGA       	 >lcl|371620_BS2_3
                  ...................................
                       GTAGGGTTGGGTTTGGTTAGTATTTGGATGGGAG    	 >lcl|383898_BS2_3
                       .................................
        GGTTTTGGAAGTTAAGTAGGGTTGGGTTTGGTTAGTATTTGGATGGGA     	 >lcl|384908_BS2_3
        . ..............................................
                               GGGTTTGGTTAGTATTTGGATGGGAG    	 >lcl|391305_BS2_3
                               .........................
                          GGGTTGGGTTTGGTTAGTATTTGGATAA       	 >lcl|391443_BS2_3
                          ..........................
        GATTTTGGAAGTTAAGTAGGGTTGGGTTTGGTTAGTATTTGGATGA       	 >lcl|397084_BS2_3
        .............................................
        GATTTTGGAAGTTAAGTAGGGA                               	 >lcl|397085_BS2_3
        .....................
        GATTTTGGAAGTTAAGTAGGG                                	 >lcl|397086_BS2_3
        .....................
        GATTTTGGAAGTTAAGCAGGGTTGGGTTTGGTTAGTATTTGGATGGGA     	 >lcl|397087_BS2_3
        ................C...............................
               GAAGTTAAGTAGGGTTGGGTTTGGTTAGTATTA             	 >lcl|400354_BS2_3
               ................................
      CTGATTTTGGAAGTTAAGTAGGGTTGGGTTTGGTTAGTATTTGGATGGGA     	 >lcl|402236_BS2_3
      C.................................................
      CTGATCTCGGAAGCTAAGCAGG                                 	 >lcl|402250_BS2_3
      C....C.Y.....C....C...
                              CGGGTTTGGTTAGTATTTGGATGGGA     	 >lcl|403260_BS2_3
                              Y.........................
         ATTTTGGAAGTTAAGTAGGGTTGGGTTTGGTTAGTATTTGGATG        	 >lcl|406027_BS2_3
         ............................................
         ATTTTGGAAGTTAAGTAGGGTTGGGTTTGGTTAGTATTA             	 >lcl|406028_BS2_3
         ......................................
         ATTTTGGAAGTTAAGTAGGGA                               	 >lcl|406030_BS2_3
         ....................
         ATTTTGGAAGCTAAGTAGGGTTGGGTTTGGTTAGTATTTGGATGGGAGATT 	 >lcl|406032_BS2_3
         ..........C.................................... ...
                 AGTTAAGTAGGGTTGGGTTTGGTTAGTATTTGGATGGGAGATT 	 >lcl|412204_BS2_3
                 ....................................... ...
                 AGTTAAGTAGGGTTGGGTCTGGTTAGTA                	 >lcl|412207_BS2_3
                 ..................C.........
                      AGTAGGGTTGGGTTTGGTTAGTATTTGGATGA       	 >lcl|413436_BS2_3
                      ...............................
                         AGGGTTGGGTTTGGTTAGTATTTGGATGGG      	 >lcl|414352_BS2_3
                         ..............................
TTTTGTTTGATTTTGGAAGTTAAGTAGGGTTGGGTTTGGTTAGTACTTG            	 >lcl|439294_BS2_2
.............................................C...
TTTTGTTTGATTTTGGAAGTTAAGTAGGGTTGGGTCTGGTTAGT                 	 >lcl|439295_BS2_2
...................................C........
TTTTGTTTGATTTTGGAAGTTAAGCAGGGTTGGGTTTGGTTAGTATTTG            	 >lcl|439296_BS2_2
........................C........................
TTTTGTTTGATTTTGGAAGTTAAG                                     	 >lcl|439297_BS2_2
........................
TTTTGTTTGATTTTGGAAGCTAAGTAGGGTTGGGTTTGGTTAGTA                	 >lcl|439298_BS2_2
...................C.........................
TTTTGTTTGATTTCGGAAGTTAAGTAA                                  	 >lcl|439299_BS2_2
.............Y............
TTTTGTTTGATTTCGGAAGTTAAGTA                                   	 >lcl|439300_BS2_2
.............Y............
          TTTTGGAAGTTAAGTAGGGTTGGGTTTGGTTAGTATTTGGATGGA      	 >lcl|445069_BS2_2
          ............................................
          TTTTGGAAGTTAAGTAGGGTTGGGTTTGGTTAGTATTTGGATG        	 >lcl|445070_BS2_2
          ...........................................
          TTTTGGAAGTTAAGTAGGGTTGGGTTTGGTTAGTATTA             	 >lcl|445071_BS2_2
          .....................................
          TTTTGGAAGTTAAGTAGGGTTGGGCTTGGTTAGTATTTGA           	 >lcl|445072_BS2_2
          ........................C..............
          TTTTGGAAGTTAAGCAGGGTTGGGTTTGGTTAGTATTTGGATGGGA     	 >lcl|445078_BS2_2
          ..............C...............................
          TTTTGGAAGCTAAGTAGGGTTGGGTTTGGTTAGTATTTGA           	 >lcl|445081_BS2_2
          .........C.............................
    TTTTGATTTTGGAAGTTAAGCAGGGTTGGGTTTGGTTAGTATTTGGATGG       	 >lcl|445211_BS2_2
     ...................C.............................
    TTTTGATTTTGGAAGCTAAGTAGGGTTGGGTTTGGTTAGTAA               	 >lcl|445212_BS2_2
     ..............C.........................
  TTTTCTGATTTTGGAAGTTAAGTAGGGTTGGGTTTGGTTAGTATTTGGAT         	 >lcl|445748_BS2_2
  .. .C.............................................
 TTTGTTTGATTTTGGAAGTTAAGTAGGGTTGGGTTTGGTTAGTAT               	 >lcl|451199_BS2_2
 .............................................
 TTTGTTTGATTTTGGAAGTTAAGTAGGGTTGGGTT                         	 >lcl|451200_BS2_2
 ...................................
 TTTGTTTGATTTTGGAAGTTAAGTAGGGTTGGG                           	 >lcl|451201_BS2_2
 .................................
 TTTGTTTGATTTTGGAAGTTAAGTAGGGTT                              	 >lcl|451202_BS2_2
 ..............................
 TTTGTTTGATTTTGGAAGTTAAGTAGGGTA                              	 >lcl|451204_BS2_2
 .............................
 TTTGTTTGATTTTGGAAGTTAAG                                     	 >lcl|451205_BS2_2
 .......................
 TTTGTTTGATCTTGGAAGTTAAGTAA                                  	 >lcl|451213_BS2_2
 ..........C..............
           TTTGGAAGTTAAGTAGGGTTGGGTTTGGTTAGTATTTGGATGA       	 >lcl|456846_BS2_2
           ..........................................
     TTTGATTTTGGAAGTTAAGTAGGGTTGGGTTTGGTTAGTATTTG            	 >lcl|457083_BS2_2
     ............................................
     TTTGATTTTGGAAGTTAAGTAGGGTTGGGTTTGA                      	 >lcl|457084_BS2_2
     .................................
     TTTGATTTTGGAAGTTAAGTAGGGTTGGGTA                         	 >lcl|457085_BS2_2
     ..............................
     TTTGATTTTGGAAGTTAAGTAGGGCA                              	 >lcl|457086_BS2_2
     ........................C
     TTTGATTTTGGAAGTTAAGTAGGG                                	 >lcl|457087_BS2_2
     ........................
     TTTGATTTTGGAAGTTAAGTAGG                                 	 >lcl|457088_BS2_2
     .......................
     TTTGATTTTGGAAGTTAAGTA                                   	 >lcl|457089_BS2_2
     .....................
     TTTGATTTTGGAAGCTAAGTAGGA                                	 >lcl|457090_BS2_2
     ..............C........
     TTTGATTTCGGAAGTTAAGT                                    	 >lcl|457145_BS2_2
     ........Y...........
     TTTGATCTTGGAAGTTAAGTAGGGTTGGGTTTGGTTAGTATTTGGATGG       	 >lcl|457389_BS2_2
     ......C..........................................
     TTTGATCTTGGAAGTTAA                                      	 >lcl|457390_BS2_2
     ......C...........
TTTCGTTTGATTTTGGAAGTTAAGTAGGGTTGGGTTTGGTTAGTATTTG            	 >lcl|459713_BS2_2
...Y.............................................
TTTCGTTTGATTTTGGAAGTTAAGTAA                                  	 >lcl|459714_BS2_2
...Y......................
          TTTCGGAAGTTAAGTAGGGTTGGGTTTGGTTAGTATTTGGATGA       	 >lcl|460181_BS2_2
          ...Y.......................................
  TTGTTTGATTTTGGAAGTTAAGTAGGGTTGGGTTTGGTTAGTATTTGGGT         	 >lcl|466139_BS2_2
  ................................................ .
  TTGTTTGATTTTGGAAGTTAAGTAGGGTTGGGTCTGGTTAGTACTTGGAT         	 >lcl|466140_BS2_2
  .................................C.........C......
  TTGTTTGATTTTGGAAGTTAAGTAGGGTTGGGTCTGGTTAGT                 	 >lcl|466141_BS2_2
  .................................C........
  TTGTTTGATTTTGGAAGTTAAGTAGGGTTGGGTCTGGTTA                   	 >lcl|466142_BS2_2
  .................................C......
  TTGTTTGATTTTGGAAGTTAAGTAGGGTTGGGTA                         	 >lcl|466143_BS2_2
  .................................
  TTGTTTGATTTTGGAAGTTAAGTAGGGTTGGGCTA                        	 >lcl|466144_BS2_2
  ................................C.
  TTGTTTGATTTTGGAAGTTAAGTAGGGTCA                             	 >lcl|466146_BS2_2
  ............................C
  TTGTTTGATTTTGGAAGTTAAGTAGA                                 	 >lcl|466147_BS2_2
  .........................
  TTGTTTGATTTTGGAAGTTAAGCAGGGTTGGGCTTGGTTAGTATTTGGAT         	 >lcl|466148_BS2_2
  ......................C.........C.................
  TTGTTTGATTTTGGAAGTTAAG                                     	 >lcl|466149_BS2_2
  ......................
  TTGTTTGATTTTGGAAGCTAA                                      	 >lcl|466150_BS2_2
  .................C...
  TTGTTTGATTTCGGAAGCTAAGTAGGGTTGGGCTTGGTTAGTATTTGGAT         	 >lcl|466155_BS2_2
  ...........Y.....C..............C.................
  TTGTTTGATCTTGGAAGTTAAGTAGGGTTGGGTTTGGTTAGTACTTGGAT         	 >lcl|466167_BS2_2
  .........C.................................C......
  TTGTTTGATCTTGGAAGTTAAGTAGGGTTGA                            	 >lcl|466168_BS2_2
  .........C....................
  TTGTTTGATCTTGGAAGTTAAGTAGGGTA                              	 >lcl|466169_BS2_2
  .........C..................
  TTGTTTGATCTTGGAAGTTAAGTA                                   	 >lcl|466170_BS2_2
  .........C..............
  TTGTTTGATCTTGGAAGCTAAGTAGGGTTGA                            	 >lcl|466172_BS2_2
  .........C.......C............
                             TTGGGTTTGGTTAGTATTTGGATGGG      	 >lcl|474232_BS2_2
                             ..........................
                             TTGGGTCTGGTTAGTATTTGGATGGGA     	 >lcl|474466_BS2_2
                             ......C....................
            TTGGAAGTTAAGTAGGGTTGGGTTTGGTTAGTATTTGGATGGGAGAT  	 >lcl|475607_BS2_2
            ............................................ ..
            TTGGAAGTTAAGTAGGGTTGGGTTTGGTTAGTATTTGGATAA       	 >lcl|475608_BS2_2
            ........................................
            TTGGAAGTTAAGTAGGGTTGGGTTTGGTTAGTATCA             	 >lcl|475610_BS2_2
            ..................................C
            TTGGAAGTTAAGTAGGGTTGGGTTTGGTTAGTAA               	 >lcl|475612_BS2_2
            .................................
            TTGGAAGTTAAGTAGGGTTGGGTTTGGT                     	 >lcl|475613_BS2_2
            ............................
            TTGGAAGTTAAGTAGGGTTGGGTTTGGA                     	 >lcl|475614_BS2_2
            ...........................
            TTGGAAGTTAAGTAGGGTTGGGTTTG                       	 >lcl|475615_BS2_2
            ..........................
            TTGGAAGCTAAGTAGGGTTGGGTTTGGTTAGTAA               	 >lcl|475630_BS2_2
            .......C.........................
      TTGCTTTTGGAAGTTAAGTAGGGTTGGGTTTGGTTAGTATTTGGATGGGA     	 >lcl|475691_BS2_2
      ...C..............................................
      TTGATTTTGGAAGTTAAGTAGGGTTGGGTTTGGTTAGTATTTGGATG        	 >lcl|476233_BS2_2
      ...............................................
      TTGATTTTGGAAGTTAAGTAGGGTTGGGTTT                        	 >lcl|476234_BS2_2
      ...............................
      TTGATTTTGGAAGTTAAGTAGGGTTGGGTCTGGTTAGTATTTGGAT         	 >lcl|476235_BS2_2
      .............................C................
      TTGATTTTGGAAGTTAAGTAGGGTTGGGTCTGGTTAGTATTA             	 >lcl|476236_BS2_2
      .............................C...........
      TTGATTTTGGAAGTTAAGTAGGGTTGGGCTA                        	 >lcl|476237_BS2_2
      ............................C.
      TTGATTTTGGAAGTTAAGTAGGGTTGGGA                          	 >lcl|476238_BS2_2
      ............................
      TTGATTTCGGAAGTTAAGTAGGGTTGGGTTTGGTTAGTATTTGGATGGGA     	 >lcl|476318_BS2_2
      .......Y..........................................
      TTGATTTCGGAAGCTAAGTAGGGTTGGGA                          	 >lcl|476319_BS2_2
      .......Y.....C..............
      TTGATCTTGGAAGTTAAGTAGGGTTGGGTTTGGTTAGTATTTGGATGGGA     	 >lcl|476687_BS2_2
      .....C............................................
 TTCGTTTGATTTTGGAAGTTAA                                      	 >lcl|481189_BS2_2
 ..Y...................
                   TTAAGTAGGGTTGGGTTTGGTTAGTATTTGGATGGGA     	 >lcl|489158_BS2_2
                   .....................................
                   TTAAGTAGGGTTGGGTTTGGTTAGTATTTGGATAA       	 >lcl|489159_BS2_2
                   .................................
                   TTAAGTAGGGTTGGGTTTGGTTAGTATTTGGATA        	 >lcl|489160_BS2_2
                   .................................
                   TTAAGTAGGGTTGGGTTTGGTTAGTATTTGGA          	 >lcl|489161_BS2_2
                   ................................
                   TTAAGTAGGGTTGGGTTTGGTTAGTA                	 >lcl|489163_BS2_2
                   ..........................
   TGTTTGATTTTGGAAGTTAAGTAGGGTTGGGTTTGGTTAGTATT              	 >lcl|491192_BS2_2
   ............................................
   TGTTTGATTTTGGAAGTTAAGTAGGGTTGGGTTTGGA                     	 >lcl|491193_BS2_2
   ....................................
   TGTTTGATTTTGGAAGTTAAGTAGGGTTGGGTA                         	 >lcl|491194_BS2_2
   ................................
   TGTTTGATTTTGGAAGTTAAGTAGGGTTGGGCTTGGTTAGTATTTGGAT         	 >lcl|491195_BS2_2
   ...............................C.................
   TGTTTGATTTTGGAAGTTAAGTAGGGTTGGGA                          	 >lcl|491196_BS2_2
   ...............................
   TGTTTGATTTTGGAAGTTAAGTAGGG                                	 >lcl|491197_BS2_2
   ..........................
   TGTTTGATTTTGGAAGTTAAGTAGGA                                	 >lcl|491198_BS2_2
   .........................
   TGTTTGATTTTGGAAGTTAAG                                     	 >lcl|491199_BS2_2
   .....................
   TGTTTGATTTTGGAAGCTAAGTAGGGTTGGGTTTGGTTAGTATTT             	 >lcl|491200_BS2_2
   ................C............................
   TGTTTGATCTTGGAAGTTAA                                      	 >lcl|491232_BS2_2
   ........C...........
                              TGGGTTTGGTTAGTATTTGGATGGAA     	 >lcl|508255_BS2_2
                              ........................ .
                              TGGGCTTGGTTAGTATTTGGATGGG      	 >lcl|509572_BS2_2
                              ....C....................
             TGGAAGTTAAGTAGGGTTGGGTTTGGTTAGTATTTGGATGGGAGATT 	 >lcl|511471_BS2_2
             ........................................... ...
             TGGAAGTTAAGTAGGGTTGGGTTTGGTTAGTATTTGGATAA       	 >lcl|511472_BS2_2
             .......................................
             TGGAAGTTAAGTAGGGTTGGGTTTGGTTAGTATTA             	 >lcl|511473_BS2_2
             ..................................
             TGGAAGTTAAGTAGGGTTGGGTTTGGTTA                   	 >lcl|511474_BS2_2
             .............................
             TGGAAGTTAAGTAGGGTTGGGTTTGGTA                    	 >lcl|511475_BS2_2
             ...........................
             TGGAAGTTAAGTAGGGTTGGGTCTGGTTAGTATTTGGATGA       	 >lcl|511476_BS2_2
             ......................C.................
       TGATTTTGGAAGTTAAGTAGGGTTGGGTTTGGTTAGTATTTGA           	 >lcl|513261_BS2_2
       ..........................................
       TGATTTTGGAAGTTAAGTAGGGTTGGGTTTGGTTAGTATTA             	 >lcl|513262_BS2_2
       ........................................
       TGATTTTGGAAGTTAAGTAGGGTTGGGTTTGGTTAGTACTTGGAT         	 >lcl|513263_BS2_2
       ......................................C......
       TGATTTTGGAAGTTAAGTAGGGTTGGGTTTGA                      	 >lcl|513264_BS2_2
       ...............................
       TGATTTTGGAAGTTAAGTAGGGTTGGGTTA                        	 >lcl|513265_BS2_2
       .............................
       TGATTTTGGAAGCTAAGTAGGGTTGGGTTA                        	 >lcl|513266_BS2_2
       ............C................
       TGATTTCGGAAGTTAAGTAGGGTTGGGTTTGGTTAGTATTTGGATGGGA     	 >lcl|513538_BS2_2
       ......Y..........................................
       TGATCTTGGAAGTTAAGTAGGGA                               	 >lcl|514860_BS2_2
       ....C.................
       TGATCTCGGAAGCTAAGCAGG                                 	 >lcl|514905_BS2_2
       ....C.Y.....C....C...
       TGATCTCGGAAGCTAA                                      	 >lcl|514906_BS2_2
       ....C.Y.....C...
TCTTGTTTGATTTTGGAAGTTAAGTAGGGTTGGGTTTGGTTAGTATTTG            	 >lcl|518760_BS2_2
.C...............................................
     TCTGATCTCGGAAGCTA                                       	 >lcl|520976_BS2_2
     .C....C.Y.....C..
  TCGTTTGATTTTGGAAGTTAA                                      	 >lcl|521881_BS2_2
  .Y...................
     TATGATTTTGGAAGTTAA                                      	 >lcl|531068_BS2_2
     . ................
                        TAGGGTTGGGTTTGGTTAGTATTTGG           	 >lcl|537617_BS2_2
                        ..........................
                        TAGGGTTGGGTCTGGTTAGTATTTGGATGA       	 >lcl|537625_BS2_2
                        ...........C.................
                    TAAGTAGGGTTGGGTTTGGTTAGTATTTGGATGGGA     	 >lcl|542182_BS2_2
                    ....................................
                    TAAGTAGGGTTGGGTTTGGTTAGTATT              	 >lcl|542183_BS2_2
                    ...........................
    GTTTGATTTTGGAAGTTAAGTAGGGTTGGGTTTGGTTAGTA                	 >lcl|552834_BS2_2
    .........................................
    GTTTGATTTTGGAAGTTAAGTAGGGTTGGGTA                         	 >lcl|552835_BS2_2
    ...............................
    GTTTGATTTTGGAAGTTAAGTAGGGTTGGGCTTGGTTAA                  	 >lcl|552836_BS2_2
    ..............................C.......
    GTTTGATTTTGGAAGTTAAGTAGGGTTAA                            	 >lcl|552837_BS2_2
    ...........................
    GTTTGATTTTGGAAGTTAAGTAGGGCA                              	 >lcl|552838_BS2_2
    .........................C
    GTTTGATTTTGGAAGTTAAGTAGGG                                	 >lcl|552839_BS2_2
    .........................
    GTTTGATTTTGGAAGTTAAGTAGGA                                	 >lcl|552840_BS2_2
    ........................
    GTTTGATTTTGGAAGTTAAGCA                                   	 >lcl|552841_BS2_2
    ....................C.
    GTTTGATTTCGGAAGTTAAGTAGGGTTGA                            	 >lcl|552855_BS2_2
    .........Y..................
    GTTTGATTTCGGAAGTTAAGTA                                   	 >lcl|552856_BS2_2
    .........Y............
    GTTTGATTTCGGAAGTTAAGCAGGGTTGGGTTTGGTTAGTATTTGGATGG       	 >lcl|552857_BS2_2
    .........Y..........C.............................
    GTTTGATTTCGGAAGTTA                                       	 >lcl|552858_BS2_2
    .........Y........
    GTTTGATCTTGGAAGTTAAGTAGGGTTGGGTTTGGTTAGTATTT             	 >lcl|552945_BS2_2
    .......C....................................
                            GTTGGGTTTGGTTAGTATTTGGATGGGAGA   	 >lcl|562539_BS2_2
                            ............................ .
                            GTTGGGTTTGGTTAGTATTTGGATGGGAG    	 >lcl|562540_BS2_2
                            ............................
                            GTTGGGTTTGGTTAGTATTTGGATGGG      	 >lcl|562541_BS2_2
                            ...........................
                            GTTGGGTTTGGTTAGTATTTGGATGG       	 >lcl|562542_BS2_2
                            ..........................
                            GTTGGGTTTGGTTAGTATTTGGATG        	 >lcl|562543_BS2_2
                            .........................
                  GTTAAGTAGGGTTGGGTTTGGTTAGTATTTGGATGGG      	 >lcl|569052_BS2_2
                  .....................................
                  GTTAAGTAGGGTTGGGTTTGGTTAGTATTTGGA          	 >lcl|569054_BS2_2
                  .................................
                  GTTAAGTAGGGTTGGGTTTGGTTAGTATTTGA           	 >lcl|569055_BS2_2
                  ...............................
                  GTTAAGTAGGGTTGGGTTTGGTTAGTATTTA            	 >lcl|569056_BS2_2
                  ..............................
                  GTTAAGTAGGGTTGGGTTTGGTTAGTATCA             	 >lcl|569058_BS2_2
                  ............................C
                  GTTAAGTAGGGTTGGGCTTGGTTAGTATTTGGATGA       	 >lcl|569066_BS2_2
                  ................C..................
                  GTTAAGTAGGGTTGGGCTTGGTTAGTATTA             	 >lcl|569067_BS2_2
                  ................C............
                       GTAGGGTTGGGTTTGGTTAGTATTTGGATAA       	 >lcl|598194_BS2_2
                       .............................
                       GTAGGGTTGGGTTTGGTTAGTATTTA            	 >lcl|598195_BS2_2
                       .........................
                       GTAGGGTTGGGTTTGGTTAGTACTTGGATGA       	 >lcl|598197_BS2_2
                       ......................C.......
                                GGTTTGGTTAGTATTTGGATGGGAGA   	 >lcl|603304_BS2_2
                                ........................ .
                           GGTTGGGTTTGGTTAGTATTTGGATGGAA     	 >lcl|607807_BS2_2
                           ........................... .
                           GGTTGGGTTTGGTTAGTATTTGGATGGA      	 >lcl|607808_BS2_2
                           ...........................
                          GGGTTGGGTTTGGTTAGTATTTGGAT         	 >lcl|616253_BS2_2
                          ..........................
                          GGGTTGGGTCTGGTTAGTATTTGGATGA       	 >lcl|616279_BS2_2
                          .........C.................
              GGAAGTTAAGTAGGGTTGGGTTTGGTTAGTATTTGGATGG       	 >lcl|625042_BS2_2
              ........................................
              GGAAGTTAAGTAGGGTTGGGTTTGGTTAGTACTTGGATGGGA     	 >lcl|625043_BS2_2
              ...............................C..........
              GGAAGTTAAGTAGGGTTGGGTTTGGA                     	 >lcl|625044_BS2_2
              .........................
              GGAAGCTAAGTAGGGTTGGGTTTGGTTAGTATTTGGATGGGA     	 >lcl|625098_BS2_2
              .....C....................................
        GCTTTTGGAAGTTAAGTAGGGTTGGGTTTGGTTAGTATTTGGATGGGA     	 >lcl|625486_BS2_2
        .C..............................................
        GATTTTGGAAGTTAAGTAGGGTTGGGTTTGGTTAGTATTTGGATGGGAGAC  	 >lcl|630585_BS2_2
        ................................................ .
        GATTTTGGAAGTTAAGTAGGGTTGGGTTTGGTTAGTATTTGGATGGG      	 >lcl|630586_BS2_2
        ...............................................
        GATTTTGGAAGTTAAGTAGGGTTGGGTTTGGTTAGTATTTGGATG        	 >lcl|630587_BS2_2
        .............................................
        GATTTTGGAAGTTAAGTAGGGTTGGGTTTGGTTAGTATTA             	 >lcl|630588_BS2_2
        .......................................
        GATTTTGGAAGTTAAGTAGGGTTGGGTTTGGTA                    	 >lcl|630589_BS2_2
        ................................
        GATTTTGGAAGTTAAGTAGGGTTGGGTCTGGTTAGTATTTGGAA         	 >lcl|630590_BS2_2
        ...........................C...............
        GATTTTGGAAGTTAAGTAGGGTTGGGCTTGGTTAGTATTTGGATGG       	 >lcl|630591_BS2_2
        ..........................C...................
        GATTTTGGAAGTTAAGTAGGGTTGGGCTTGGTTAGTATTTGGAT         	 >lcl|630592_BS2_2
        ..........................C.................
        GATTTTGGAAGTTAAGTAGGGTTGGGCTTGGTTAGTATTTGA           	 >lcl|630593_BS2_2
        ..........................C..............
        GATTTTGGAAGTTAAGTAGGGTTGGGCTTGGTTAGTATTTA            	 >lcl|630594_BS2_2
        ..........................C.............
        GATTTTGGAAGTTAAGTAGGGTTGGGA                          	 >lcl|630595_BS2_2
        ..........................
        GATTTTGGAAGTTAAGTAGGGTTG                             	 >lcl|630596_BS2_2
        ........................
        GATTTTGGAAGTTAAGTAGGGT                               	 >lcl|630597_BS2_2
        ......................
        GATTTTGGAAGTTAAGTAGGA                                	 >lcl|630598_BS2_2
        ....................
        GATTTTGGAAGTTAAGTAGA                                 	 >lcl|630600_BS2_2
        ...................
        GATTTTGGAAGTTAAGT                                    	 >lcl|630601_BS2_2
        .................
        GATCTTGGAAGCTAAGTAGGGTTGGGTTTGGTTAGTATTTGGATGGGA     	 >lcl|634188_BS2_2
        ...C.......C....................................
        GAATTTGGAAGTTAAGTAGGGTTGGGTTTGGTTAGTATTTGGATGGGA     	 >lcl|638585_BS2_2
        .. .............................................
               GAAGTTAAGTAGGGTTGGGTTTGGTTAGTATTTGGATGGG      	 >lcl|639140_BS2_2
               ........................................
               GAAGTTAAGTAGGGTTGGGTTTGGTTAGTATTTGGATGA       	 >lcl|639141_BS2_2
               ......................................
               GAAGTTAAGTAGGGTTGGGTTTGGTTAGTATTTGG           	 >lcl|639142_BS2_2
               ...................................
         CTTTTGGAAGTTAAGCAGGGTTGGGTTTGGTTAGTATTTGGATGGGA     	 >lcl|641102_BS2_2
         C..............C...............................
   CGTTTGATTTTGGAAGTTAAGTAGGGTTGGGTTTGGTTAGTATTTGGATG        	 >lcl|645157_BS2_2
   Y.................................................
         ATTTTGGAAGTTAAGTAGGGTTGGGTTTGGTTAGTATTTGGATGGGAGACT 	 >lcl|653838_BS2_2
         ............................................... .C.
         ATTTTGGAAGTTAAGTAGGGTTGGGTTTGGTTAGTATTTGGATGA       	 >lcl|653839_BS2_2
         ............................................
         ATTTTGGAAGTTAAGTAGGGTTGGGTTTGGTTAGTATTTA            	 >lcl|653840_BS2_2
         .......................................
         ATTTTGGAAGTTAAGTAGGGTTGGGTTTGGTTAGTACTTGGATGGGAGATT 	 >lcl|653841_BS2_2
         ....................................C.......... ...
         ATTTTGGAAGTTAAGTAGGGTTGGGCTTGGTTAGTATTTGGATGGGAGATT 	 >lcl|653842_BS2_2
         .........................C..................... ...
         ATTTTGGAAGTTAAGTAGGGTTA                             	 >lcl|653843_BS2_2
         ......................
         ATTTTGGAAGTTAAGTAGGG                                	 >lcl|653845_BS2_2
         ....................
         ATTTCGGAAGTTAAGTAGGGTTGGGTTTGGTTAGTATTTGGATGGGAGATT 	 >lcl|655094_BS2_2
         ....Y.......................................... ...
         ATCTTGGAAGTTAAGTAGGGA                               	 >lcl|664235_BS2_2
         ..C.................
                 AGTTAAGTAGGGTTGGGTTTGGTTAGTATTTGG           	 >lcl|669701_BS2_2
                 .................................
                 AGTTAAGTAGGGTTGGGTTTGGTTAGTA                	 >lcl|669702_BS2_2
                 ............................
                 AGTTAAGTAGGGTTGGGCTTGGTTAGTATTTGGATGA       	 >lcl|669706_BS2_2
                 .................C..................
                 AGTTAAGCAGGGTTGGGTTTGGTTAGTATTTGGATAA       	 >lcl|669725_BS2_2
                 .......C...........................
                      AGTAGGGTTGGGTTTGGTTAGTATTTG            	 >lcl|672882_BS2_2
                      ...........................
                      AGTAGGGTTGGGTTTGGTTAGTATTTA            	 >lcl|672883_BS2_2
                      ..........................
                      AGTAGGGTTGGGTTTGGTTAGTATCA             	 >lcl|672884_BS2_2
                      ........................C
                      AGTAGGGTTGGGTCTGGTTAGTATTA             	 >lcl|672889_BS2_2
                      .............C...........
                      AGTAGGGTTGGGCTTGGTTAGTATTTGGATGA       	 >lcl|672891_BS2_2
                      ............C..................
                      AGTAGGGTTGGGCTTGGTTAGTATTA             	 >lcl|672892_BS2_2
                      ............C............
                         AGGGTTGGGTTTGGTTAGTATTTGGATAA       	 >lcl|675100_BS2_2
                         ...........................
                         AGGGTTGGGTTTGGTTAGTACTTGGATGA       	 >lcl|675104_BS2_2
                         ....................C.......
                         AGGGTTGGGTCTGGTTAGTATTTGGATGA       	 >lcl|675128_BS2_2
                         ..........C.................
                         AGGGTTGGGCTTGGTTAGTATTTGGATGA       	 >lcl|675131_BS2_2
                         .........C..................
                AAGTTAAGTAGGGTTGGGTTTGGTTAGTATTTGGATGGGA     	 >lcl|685111_BS2_2
                ........................................
                AAGTTAAGTAGGGTTGGGTTTGGTTAGTATTTA            	 >lcl|685112_BS2_2
                ................................
                AAGTTAAGTAGGGTTGGGTTTGGTTAGTA                	 >lcl|685113_BS2_2
                .............................
                     AAGTAGGGTTGGGTTTGGTTAGTATTTGGATGGGAG    	 >lcl|685528_BS2_2
                     ...................................
                     AAGTAGGGTTGGGTTTGGTTAGTATTTGGATGGGA     	 >lcl|685529_BS2_2
                     ...................................
                     AAGTAGGGTTGGGTTTGGTTAGTATTTGGATA        	 >lcl|685530_BS2_2
                     ...............................
       TTTTTTTGGAAGTTAAGTAGGGTTGGGTTTGGTTAGTATTTGGATGGGA     	 >lcl|697575_BS2_1
       .  ..............................................
 TTTTTTTGATTTTGGAAGTTAAGTAGGGTTGGGCTTGGTTAGTATTTG            	 >lcl|697736_BS2_1
 ... .............................C..............
  TTTTTTGATTTTGGAAGTTAAGTAGGGTTGGGTTTGGTTAGTATTTG            	 >lcl|713110_BS2_1
  .. ............................................
  TTTTTTGATTTCGGAAGTTAAGTAGGGTTGGGTTTGGTTAGTATTTGGAT         	 >lcl|713122_BS2_1
  .. ........Y......................................
         TTTTTGGAAGTTAAGTAGGGTTGGGTTTGGTTAGTATTTGGATGGGAGATT 	 >lcl|785207_BS2_1
          .............................................. ...
         TTTTTGGAAGCTAAGTAGGGTTGGGTTTGGTTAGTAA               	 >lcl|785212_BS2_1
          .........C.........................
   TTTTTGATTTTGGAAGTTAAGTAGGGTTGGGTTTGGTTAGTATTTGGATG        	 >lcl|786565_BS2_1
   . ................................................
TTTTGTTTGATTTTGGAAGTTAAGTGA                                  	 >lcl|798981_BS2_1
.........................
TTTTGTTTGATTTTGGAAGTTAAGTAGGGTTGGGTTTGGTTATTA                	 >lcl|798982_BS2_1
.......................................... ..
TTTTGTTTGATTTTGGAAGTTAAGTAGGGTTGGGTTTGGTTAGTATTA             	 >lcl|798983_BS2_1
...............................................
TTTTGTTTGATTTTGGAAGTTAAGTAGGGTTGGGTTTGGTTAGTATAA             	 >lcl|798984_BS2_1
..............................................
TTTTGTTTGATTTTGGAAGTTAAGTAGGGTTGGGTTTGGTTAGTACTT             	 >lcl|798985_BS2_1
.............................................C..
TTTTGTTTGATTTTGGAAGTTAAGTAGGGTTGGGTTTGGTTAG                  	 >lcl|798987_BS2_1
...........................................
TTTTGTTTGATTTTGGAAGTTAAGTAGGGTTGGGTTTGGTTAA                  	 >lcl|798988_BS2_1
..........................................
TTTTGTTTGATTTTGGAAGTTAAGTAGGGTTGGGTTTGGTT                    	 >lcl|798989_BS2_1
.........................................
TTTTGTTTGATTTTGGAAGTTAAGTAGGGTTGGGTCTGGTTAGTACTTG            	 >lcl|798990_BS2_1
...................................C.........C...
TTTTGTTTGATTTTGGAAGTTAAGTAGGGTTGGGTCTGGTTAGTA                	 >lcl|798991_BS2_1
...................................C.........
TTTTGTTTGATTTTGGAAGTTAAGTAGGGTTGGGTCTGGT                     	 >lcl|798992_BS2_1
...................................C....
TTTTGTTTGATTTTGGAAGTTAAGTAGGGTTGGGTA                         	 >lcl|798993_BS2_1
...................................
TTTTGTTTGATTTTGGAAGTTAAGTAGGGTTGGGCTTGGTTAGT                 	 >lcl|798994_BS2_1
..................................C.........
TTTTGTTTGATTTTGGAAGTTAAGTAGGGTTGGGCTTGGTTA                   	 >lcl|798995_BS2_1
..................................C.......
TTTTGTTTGATTTTGGAAGTTAAGTAGGGTTGGGCTTGGTA                    	 >lcl|798996_BS2_1
..................................C.....
TTTTGTTTGATTTTGGAAGTTAAGTAGGGTTGGGCTTA                       	 >lcl|798997_BS2_1
..................................C..
TTTTGTTTGATTTTGGAAGTTAAGTAGGGTTGGA                           	 >lcl|798998_BS2_1
.................................
TTTTGTTTGATTTTGGAAGTTAAGTAGGGTTGA                            	 >lcl|798999_BS2_1
................................
TTTTGTTTGATTTTGGAAGTTAAGTAGGGTTAA                            	 >lcl|799000_BS2_1
...............................
TTTTGTTTGATTTTGGAAGTTAAGTAGGA                                	 >lcl|799005_BS2_1
............................
TTTTGTTTGATTTTGGAAGTTAAGTAGG                                 	 >lcl|799006_BS2_1
............................
TTTTGTTTGATTTTGGAAGTTAAGT                                    	 >lcl|799008_BS2_1
.........................
TTTTGTTTGATTTTGGAAGTTAAGCAGGGTTGGGTTTGGTTAGTATTT             	 >lcl|799010_BS2_1
........................C.......................
TTTTGTTTGATTTTGGAAGTTAAGCAGGGTTGGGTTTGGTTAGTATA              	 >lcl|799011_BS2_1
........................C.....................
TTTTGTTTGATTTTGGAAGTTAAGCAGGGTTGGGCTTGGTTAGTATTTG            	 >lcl|799012_BS2_1
........................C.........C..............
TTTTGTTTGATTTTGGAAGTTAAGCA                                   	 >lcl|799014_BS2_1
........................C.
TTTTGTTTGATTTTGGAAGCTAAGTAGGGTTGGGTTTGGTTAGTATTTGA           	 >lcl|799018_BS2_1
...................C.............................
TTTTGTTTGATTTTGGAAGCTAAGTAGGGTTGGGTTTGGTTAGTATTTG            	 >lcl|799019_BS2_1
...................C.............................
TTTTGTTTGATTTTGGAAGCTAAGTAGGGTTGGGTTTGGTTAGTATCTG            	 >lcl|799020_BS2_1
...................C..........................C..
TTTTGTTTGATTTTGGAAGCTAAGTAGGGTTGGGTTTA                       	 >lcl|799021_BS2_1
...................C.................
TTTTGTTTGATTTTGGAAGCTAAGTAGGGTTGGGCTTGG                      	 >lcl|799022_BS2_1
...................C..............C....
TTTTGTTTGATTTTGGAAGCTAAGTAGGGTTGGGCA                         	 >lcl|799023_BS2_1
...................C..............C
TTTTGTTTGATTTTGGAAGCTAAGT                                    	 >lcl|799025_BS2_1
...................C.....
TTTTGTTTGATTTTGGAAGCTAAGCAGGGTTGGGTTTGGTTAGTACTTG            	 >lcl|799026_BS2_1
...................C....C....................C...
TTTTGTTTGATTTCGGAAGTTAAGTAGGGTTGGGCTTGGTTAGTATTTG            	 >lcl|799033_BS2_1
.............Y....................C..............
TTTTGTTTGATTTCGGAAGTTAAGTAGGGTTGGA                           	 >lcl|799034_BS2_1
.............Y...................
TTTTGTTTGATTTCGGAAGTTAAGTAGGG                                	 >lcl|799035_BS2_1
.............Y...............
TTTTGTTTGATCTTGGAAGTTAAGTAGGGTTGGGTTTGGTTAGTGTTT             	 >lcl|799045_BS2_1
...........C................................ ...
TTTTGTTTGATCTTGGAAGTTAAGTAGGGTTGGGTTTGGTTAGTATT              	 >lcl|799046_BS2_1
...........C...................................
TTTTGTTTGATCTTGGAAGTTAAGTAGGGTTGGGTA                         	 >lcl|799047_BS2_1
...........C.......................
TTTTGTTTGATCTTGGAAGTTAAGTAGGGTTGA                            	 >lcl|799048_BS2_1
...........C....................
TTTTGTTTGATCTTGGAAGTTAAGTAGGGTTA                             	 >lcl|799049_BS2_1
...........C...................
TTTTGTTTGATCTTGGAAGTTAAGTAGGG                                	 >lcl|799050_BS2_1
...........C.................
TTTTGTTTGATCTTGGAAGTTAAGTAGGA                                	 >lcl|799051_BS2_1
...........C................
TTTTGTTTGATCTTGGAAGTTAAGTAA                                  	 >lcl|799052_BS2_1
...........C..............
TTTTGTTTGATCTTGGAAGCTAAGTAA                                  	 >lcl|799055_BS2_1
...........C.......C......
 TTTTGTTGATTTTGGAAGTTAAGTAGGGTTGGGTTTGGTTAGTATTTG            	 >lcl|800647_BS2_1
 ...  ...........................................
          TTTTGGAAGTTAAGTAGGGTTGGGTTTGGTTAGTATTTGGATGGGAGACT 	 >lcl|833826_BS2_1
          .............................................. .C.
          TTTTGGAAGTTAAGTAGGGTTGGGTTTGGTTAGTATTTGGATGGGAGACC 	 >lcl|833827_BS2_1
          .............................................. .C
          TTTTGGAAGTTAAGTAGGGTTGGGTTTGGTTAGTATTTGGATGGGAGAC  	 >lcl|833828_BS2_1
          .............................................. .
          TTTTGGAAGTTAAGTAGGGTTGGGTTTGGTTAGTATTTGGATA        	 >lcl|833829_BS2_1
          ..........................................
          TTTTGGAAGTTAAGTAGGGTTGGGTTTGGTTAGTATTTGGAT         	 >lcl|833830_BS2_1
          ..........................................
          TTTTGGAAGTTAAGTAGGGTTGGGTTTGGTTAGTATTTGA           	 >lcl|833831_BS2_1
          .......................................
          TTTTGGAAGTTAAGTAGGGTTGGGTTTGGTTAGTATTTG            	 >lcl|833832_BS2_1
          .......................................
          TTTTGGAAGTTAAGTAGGGTTGGGTTTGGTTAGTATTCA            	 >lcl|833833_BS2_1
          .....................................C
          TTTTGGAAGTTAAGTAGGGTTGGGTTTGGTTAGTAT               	 >lcl|833834_BS2_1
          ....................................
          TTTTGGAAGTTAAGTAGGGTTGGGTTTGGTTAGTACTTGGATGGGAGATT 	 >lcl|833835_BS2_1
          ...................................C.......... ...
          TTTTGGAAGTTAAGTAGGGTTGGGTTTGGTTAGTACTTGGATGG       	 >lcl|833836_BS2_1
          ...................................C........
          TTTTGGAAGTTAAGTAGGGTTGGGTTTGGTTAGTA                	 >lcl|833837_BS2_1
          ...................................
          TTTTGGAAGTTAAGTAGGGTTGGGTTTGGTTA                   	 >lcl|833838_BS2_1
          ................................
          TTTTGGAAGTTAAGTAGGGTTGGGTTTGGTA                    	 >lcl|833839_BS2_1
          ..............................
          TTTTGGAAGTTAAGTAGGGTTGGGTCTGGTTAGTA                	 >lcl|833841_BS2_1
          .........................C.........
          TTTTGGAAGTTAAGTAGGGTTGGGTA                         	 >lcl|833842_BS2_1
          .........................
          TTTTGGAAGTTAAGTAGGGTTGGGCTTGGTTAGTATTTGGATGGGA     	 >lcl|833843_BS2_1
          ........................C.....................
          TTTTGGAAGTTAAGTAGGGTTGGGCTTGGTTAGTATTTGGATGG       	 >lcl|833844_BS2_1
          ........................C...................
          TTTTGGAAGTTAAGTAGGGTTGGGCTTGGTTAGTATTTGGATG        	 >lcl|833845_BS2_1
          ........................C..................
          TTTTGGAAGTTAAGTAGGGTTGGGCTTGGTTAGTATTTGGAT         	 >lcl|833846_BS2_1
          ........................C.................
          TTTTGGAAGTTAAGTAGGGTTGGGCTTGGAA                    	 >lcl|833847_BS2_1
          ........................C....
          TTTTGGAAGTTAAGTAGGGTTGGGCTTA                       	 >lcl|833848_BS2_1
          ........................C..
          TTTTGGAAGTTAAGTAGGGTTGGGCCTGGTTAGTATTTGGATGGGAGATTA 	 >lcl|833849_BS2_1
          ........................CC.................... ...
          TTTTGGAAGTTAAGCAGGGTTGGGTTTGGTTAGTATTTGGATG        	 >lcl|833872_BS2_1
          ..............C............................
          TTTTGGAAGTTAAGCAGGGTTGGGTTTGGTTAGTACTTGGATGGGA     	 >lcl|833873_BS2_1
          ..............C....................C..........
          TTTTGGAAGTTAAGCAGGGTTGGGTTTGGTTAGTACA              	 >lcl|833874_BS2_1
          ..............C....................C
          TTTTGGAAGCTAAGTAGGGTTGGGTTTGGTTAGTATTTGGATGGGA     	 >lcl|833911_BS2_1
          .........C....................................
          TTTTGGAAGCTAAGTAGGGTTGGGTTTGGTTAGTATTTGGATG        	 >lcl|833912_BS2_1
          .........C.................................
          TTTTGGAAGCTAAGTAGGGTTGGGTTTGGTT                    	 >lcl|833913_BS2_1
          .........C.....................
          TTTTGGAAGCTAAGTAGGGTTGGGTA                         	 >lcl|833914_BS2_1
          .........C...............
          TTTTGGAAGCTAAGTAGGGTTGGGCTTGGTTAGTATTTAA           	 >lcl|833915_BS2_1
          .........C..............C.............
          TTTTGGAAGCTAAGCAGGGTTGGGTTTGGC                     	 >lcl|833919_BS2_1
          .........C....C..............
     TTTTATTTTGGAAGTTAAGTAGGGTTGGGTTTGGTTAGTATTTGGATGG       	 >lcl|844659_BS2_1
     ... .............................................
     TTTGTTTTTGGAAGTTAAGTAGGGTTGGGTTTGGTTAGTATTTGGATGG       	 >lcl|869988_BS2_1
     .... ............................................
 TTTGTTTGATTTTGGAAGTTAAGTAGGGTTGGGTTTGGTTAGTACTT             	 >lcl|872014_BS2_1
 ............................................C..
 TTTGTTTGATTTTGGAAGTTAAGTAGGGTTGGGTTTGGTTA                   	 >lcl|872016_BS2_1
 .........................................
 TTTGTTTGATTTTGGAAGTTAAGTAGGGTTGGGTTA                        	 >lcl|872018_BS2_1
 ...................................
 TTTGTTTGATTTTGGAAGTTAAGTAGGGTTGGGTCTGGTTAGTATTT             	 >lcl|872019_BS2_1
 ..................................C............
 TTTGTTTGATTTTGGAAGTTAAGTAGGGTTGGGCTTGGTTAGTATTTGGGT         	 >lcl|872020_BS2_1
 .................................C............... .
 TTTGTTTGATTTTGGAAGTTAAGTAGGGTTGGGCTTGGTTAGTATTTGGAA         	 >lcl|872021_BS2_1
 .................................C................
 TTTGTTTGATTTTGGAAGTTAAGTAGGGTTGGGCTTGGTTAGTATTTAA           	 >lcl|872022_BS2_1
 .................................C.............
 TTTGTTTGATTTTGGAAGTTAAGTAGGGTTGGGCTTGGTTAGTATTT             	 >lcl|872023_BS2_1
 .................................C.............
 TTTGTTTGATTTTGGAAGTTAAGTAGGGTTGGGCTTGGTTAGTATT              	 >lcl|872024_BS2_1
 .................................C............
 TTTGTTTGATTTTGGAAGTTAAGTAGGGTTGGGCCTGGTTAA                  	 >lcl|872026_BS2_1
 .................................CC......
 TTTGTTTGATTTTGGAAGTTAAGTAGGGTTGGGA                          	 >lcl|872027_BS2_1
 .................................
 TTTGTTTGATTTTGGAAGTTAAGTAGGGTTAA                            	 >lcl|872028_BS2_1
 ..............................
 TTTGTTTGATTTTGGAAGTTAAGTAGGGTTA                             	 >lcl|872029_BS2_1
 ..............................
 TTTGTTTGATTTTGGAAGTTAAGTAGGGTCA                             	 >lcl|872032_BS2_1
 .............................C
 TTTGTTTGATTTTGGAAGTTAAGTAGGGAA                              	 >lcl|872033_BS2_1
 ............................
 TTTGTTTGATTTTGGAAGTTAAGTAGGA                                	 >lcl|872034_BS2_1
 ...........................
 TTTGTTTGATTTTGGAAGTTAAGTA                                   	 >lcl|872036_BS2_1
 .........................
 TTTGTTTGATTTTGGAAGTTAAGCAGGGTTGGGTCTGGTTAGTATTTG            	 >lcl|872040_BS2_1
 .......................C..........C.............
 TTTGTTTGATTTTGGAAGCTAAGTAGGGTTGGA                           	 >lcl|872044_BS2_1
 ..................C.............
 TTTGTTTGATTTTGGAAGCTAAGTAGGGTTA                             	 >lcl|872045_BS2_1
 ..................C...........
 TTTGTTTGATTTTGGAAGCTAAGCAGGGTTGGGCTTGGTTAGTATTTG            	 >lcl|872048_BS2_1
 ..................C....C.........C..............
 TTTGTTTGATTTTGGAAGCTAA                                      	 >lcl|872049_BS2_1
 ..................C...
 TTTGTTTGATTTCGGAAGTTAAGTAGGGTTGGGTTTGGA                     	 >lcl|872064_BS2_1
 ............Y.........................
 TTTGTTTGATTTCGGAAGTTAAGTAGGGTTGGGCTTGGTTAGTATTTG            	 >lcl|872065_BS2_1
 ............Y....................C..............
 TTTGTTTGATTTCGGAAGTTAAGTAGGGTCA                             	 >lcl|872066_BS2_1
 ............Y................C
 TTTGTTTGATTTCGGAAGTTAAGTA                                   	 >lcl|872067_BS2_1
 ............Y............
 TTTGTTTGATTTCGGAAGTTAAGCAGGGTTGGGTCTGGTTAGTATT              	 >lcl|872068_BS2_1
 ............Y..........C..........C...........
 TTTGTTTGATTTCGGAAGTTAA                                      	 >lcl|872069_BS2_1
 ............Y.........
 TTTGTTTGATTTCGGAAGCTAAGTAGGGTTGGGCCTGGTTAGTATTTG            	 >lcl|872070_BS2_1
 ............Y.....C..............CC.............
 TTTGTTTGATCTTGGAAGTTAAGTAGGGTTGGGTTTGGTTAGTATTTG            	 >lcl|872129_BS2_1
 ..........C.....................................
 TTTGTTTGATCTTGGAAGTTAAGTAGGGTTGGGCTTGGTTAGTATTTG            	 >lcl|872130_BS2_1
 ..........C......................C..............
 TTTGTTTGATCTTGGAAGTTAAGTAGGGTTGA                            	 >lcl|872131_BS2_1
 ..........C....................
 TTTGTTTGATCTTGGAAGTTAAGT                                    	 >lcl|872133_BS2_1
 ..........C.............
 TTTGTTTGATCTTGGAAGTTAAGCA                                   	 >lcl|872134_BS2_1
 ..........C............C.
            TTTGTAGTTAAGTAGGGTTGGGTCTGGTTAGTATTTGGATGGG      	 >lcl|889105_BS2_1
            .. . ..................C...................
 TTTGGTTGATTTTGGAAGTTAAGTAGGGTTGGGCTTGGTTAGTATTTG            	 >lcl|893239_BS2_1
 .... ............................C..............
 TTTGGTTGATTTTGGAAGCTAAGCAGGGTTGGGTTTGGTTAGTATTTG            	 >lcl|893244_BS2_1
 .... .............C....C........................
 TTTGGTTGATCTTGGAAGTTAAGTAGGGTTGGGTTTGGTTAGTATTTG            	 >lcl|893350_BS2_1
 .... .....C.....................................
           TTTGGAAGTTAAGTAGGGTTGGGTTTGGTTAGTATTTGGGTGA       	 >lcl|907962_BS2_1
           ....................................... ..
           TTTGGAAGTTAAGTAGGGTTGGGTTTGGTTAGTATTTGGATGGGAGAC  	 >lcl|907966_BS2_1
           ............................................. .
           TTTGGAAGTTAAGTAGGGTTGGGTTTGGTTAGTATTTGGATGGGAG    	 >lcl|907967_BS2_1
           .............................................
           TTTGGAAGTTAAGTAGGGTTGGGTTTGGTTAGTATTTGGATGGGAAAT  	 >lcl|907968_BS2_1
           ................................................
           TTTGGAAGTTAAGTAGGGTTGGGTTTGGTTAGTATTTGGATGGG      	 >lcl|907969_BS2_1
           ............................................
           TTTGGAAGTTAAGTAGGGTTGGGTTTGGTTAGTATTTGGATGG       	 >lcl|907970_BS2_1
           ...........................................
           TTTGGAAGTTAAGTAGGGTTGGGTTTGGTTAGTATTTGGATG        	 >lcl|907971_BS2_1
           ..........................................
           TTTGGAAGTTAAGTAGGGTTGGGTTTGGTTAGTATTTGG           	 >lcl|907973_BS2_1
           .......................................
           TTTGGAAGTTAAGTAGGGTTGGGTTTGGTTAGTATTTGA           	 >lcl|907974_BS2_1
           ......................................
           TTTGGAAGTTAAGTAGGGTTGGGTTTGGTTAGTATT              	 >lcl|907976_BS2_1
           ....................................
           TTTGGAAGTTAAGTAGGGTTGGGTTTGGTTAGTATCA             	 >lcl|907977_BS2_1
           ...................................C
           TTTGGAAGTTAAGTAGGGTTGGGTTTGGTTAGTACTTGGATGGGA     	 >lcl|907978_BS2_1
           ..................................C..........
           TTTGGAAGTTAAGTAGGGTTGGGTTTGGTTAGT                 	 >lcl|907979_BS2_1
           .................................
           TTTGGAAGTTAAGTAGGGTTGGGTTTGGTTA                   	 >lcl|907980_BS2_1
           ...............................
           TTTGGAAGTTAAGTAGGGTTGGGTTTGGTA                    	 >lcl|907981_BS2_1
           .............................
           TTTGGAAGTTAAGTAGGGTTGGGTTTGGCA                    	 >lcl|907982_BS2_1
           ............................C
           TTTGGAAGTTAAGTAGGGTTGGGTTTGGA                     	 >lcl|907983_BS2_1
           ............................
           TTTGGAAGTTAAGTAGGGTTGGGTTTGA                      	 >lcl|907984_BS2_1
           ...........................
           TTTGGAAGTTAAGTAGGGTTGGGTTTA                       	 >lcl|907985_BS2_1
           ..........................
           TTTGGAAGTTAAGTAGGGTTGGGTCTGGTTAGTATTTGGATGA       	 >lcl|907987_BS2_1
           ........................C.................
           TTTGGAAGTTAAGTAGGGTTGGGTCTGGTTAGTATTTGAA          	 >lcl|907988_BS2_1
           ........................C............. .
           TTTGGAAGTTAAGTAGGGTTGGGCTTGGTTAGTATTTGGATGGGAGATT 	 >lcl|907991_BS2_1
           .......................C..................... ...
           TTTGGAAGTTAAGTAGGGTTGGGCTTGGTTAGTATTTGGATGA       	 >lcl|907992_BS2_1
           .......................C..................
           TTTGGAAGTTAAGTAGGGTTGGGCTTGGTTAGTATTTGGATAA       	 >lcl|907993_BS2_1
           .......................C.................
           TTTGGAAGTTAAGTAGGGTTGGGCTTGGTTAGTATTTGA           	 >lcl|907994_BS2_1
           .......................C..............
           TTTGGAAGTTAAGTAGGGTTGGGCTTGGTTAA                  	 >lcl|907996_BS2_1
           .......................C.......
           TTTGGAAGTTAAGTAGGGTTGGGCCTGG                      	 >lcl|907998_BS2_1
           .......................CC...
           TTTGGAAGTTAAGCAGGGTTGGGTCTGGTTAA                  	 >lcl|908024_BS2_1
           .............C..........C......
           TTTGGAAGTTAAGCAGGGTTGGGCTTGGTTAGTATTTGGATGGGA     	 >lcl|908025_BS2_1
           .............C.........C.....................
           TTTGGAAGTTAAGCAGGGTTGGGCTTGGTTA                   	 >lcl|908026_BS2_1
           .............C.........C.......
           TTTGGAAGCTAAGTAGGGTTGGGTTTGGTTAGTATTTGGATGGGAGATT 	 >lcl|908061_BS2_1
           ........C.................................... ...
           TTTGGAAGCTAAGTAGGGTTGGGTTTGGTTAGTAA               	 >lcl|908063_BS2_1
           ........C.........................
           TTTGGAAGCTAAGTAGGGTTGGGTTTGGTTA                   	 >lcl|908064_BS2_1
           ........C......................
           TTTGGAAGCTAAGTAGGGTTGGGTTTA                       	 >lcl|908065_BS2_1
           ........C.................
           TTTGGAAGCTAAGTAGGGTTGGGTTA                        	 >lcl|908066_BS2_1
           ........C................
           TTTGGAAGCTAAGTAGGGTTGGGTCTGGTTAGTATA              	 >lcl|908067_BS2_1
           ........C...............C..........
           TTTGGAAGCTAAGTAGGGTTGGGCTTGGTTAGTATTTGGATGGGAGATT 	 >lcl|908068_BS2_1
           ........C..............C..................... ...
           TTTGGAAGCTAAGTAGGGTTGGGCTTGGTTAGTATTTGGATGGGA     	 >lcl|908071_BS2_1
           ........C..............C.....................
           TTTGGAAGCTAAGTAGGGTTGGGCTTGGTTAGTATTTGGATGG       	 >lcl|908072_BS2_1
           ........C..............C...................
           TTTGGAAGCTAAGCAGGGTTGGGTTTGGTTAGTATTTGGATGGGA     	 >lcl|908074_BS2_1
           ........C....C...............................
           TTTGGAAGCTAAGCAGGGTTGGGTTTGGTTAGTATTTGA           	 >lcl|908075_BS2_1
           ........C....C........................
     TTTGATTTTGGAAGTTAAGTAGGGTTTA                            	 >lcl|909685_BS2_1
     ..........................
     TTTGATTTTGGAAGTTAAGTAGGGTTGGGTTTGGTTAGTATTTGGATGGG      	 >lcl|909687_BS2_1
     ..................................................
     TTTGATTTTGGAAGTTAAGTAGGGTTGGGTTTGGTTAGTATTTGGATGA       	 >lcl|909688_BS2_1
     ................................................
     TTTGATTTTGGAAGTTAAGTAGGGTTGGGTTTGGTTAGTATTTGGATA        	 >lcl|909689_BS2_1
     ...............................................
     TTTGATTTTGGAAGTTAAGTAGGGTTGGGTTTGGTTAGTATTTGGAT         	 >lcl|909690_BS2_1
     ...............................................
     TTTGATTTTGGAAGTTAAGTAGGGTTGGGTTTGGTTAGTATTTGGAC         	 >lcl|909691_BS2_1
     ..............................................
     TTTGATTTTGGAAGTTAAGTAGGGTTGGGTTTGGTTAGTATTA             	 >lcl|909692_BS2_1
     ..........................................
     TTTGATTTTGGAAGTTAAGTAGGGTTGGGTTTGGTTAGTACTTAA           	 >lcl|909693_BS2_1
     ........................................C..
     TTTGATTTTGGAAGTTAAGTAGGGTTGGGTTTGGTTAGTA                	 >lcl|909694_BS2_1
     ........................................
     TTTGATTTTGGAAGTTAAGTAGGGTTGGGTTTGGTA                    	 >lcl|909695_BS2_1
     ...................................
     TTTGATTTTGGAAGTTAAGTAGGGTTGGGTTT                        	 >lcl|909696_BS2_1
     ................................
     TTTGATTTTGGAAGTTAAGTAGGGTTGGGTTA                        	 >lcl|909697_BS2_1
     ...............................
     TTTGATTTTGGAAGTTAAGTAGGGTTGGGTT                         	 >lcl|909698_BS2_1
     ...............................
     TTTGATTTTGGAAGTTAAGTAGGGTTGGGTCTGGTTAGTATTTG            	 >lcl|909699_BS2_1
     ..............................C.............
     TTTGATTTTGGAAGTTAAGTAGGGTTGGGTCTAA                      	 >lcl|909700_BS2_1
     ..............................C.
     TTTGATTTTGGAAGTTAAGTAGGGTTGGGCTTGGTTAGTATTTGGATAA       	 >lcl|909702_BS2_1
     .............................C.................
     TTTGATTTTGGAAGTTAAGTAGGGTTGGGCTTGGTTAGTATTTGA           	 >lcl|909703_BS2_1
     .............................C..............
     TTTGATTTTGGAAGTTAAGTAGGGTTGGGCTTGGTTAGTATTTG            	 >lcl|909704_BS2_1
     .............................C..............
     TTTGATTTTGGAAGTTAAGTAGGGTTGGGCTTGGTTAGTACTTG            	 >lcl|909705_BS2_1
     .............................C..........C...
     TTTGATTTTGGAAGTTAAGTAGGGTTGGG                           	 >lcl|909706_BS2_1
     .............................
     TTTGATTTTGGAAGTTAAGTAGGGTTGGAA                          	 >lcl|909707_BS2_1
     ............................
     TTTGATTTTGGAAGTTAAGTAGGGTCA                             	 >lcl|909713_BS2_1
     .........................C
     TTTGATTTTGGAAGTTAAGTAGGAA                               	 >lcl|909715_BS2_1
     .......................
     TTTGATTTTGGAAGTTAAGTAGGA                                	 >lcl|909716_BS2_1
     .......................
     TTTGATTTTGGAAGTTAAGT                                    	 >lcl|909718_BS2_1
     ....................
     TTTGATTTTGGAAGTTAAGCAGGGTTGGGTA                         	 >lcl|909719_BS2_1
     ...................C..........
     TTTGATTTTGGAAGTTAAGCAGGGTTGGGCTTGGTTAGTATTTGGATGG       	 >lcl|909720_BS2_1
     ...................C.........C...................
     TTTGATTTTGGAAGTTAAGCAGGGTTAA                            	 >lcl|909722_BS2_1
     ...................C......
     TTTGATTTTGGAAGTTAAGCAGG                                 	 >lcl|909725_BS2_1
     ...................C...
     TTTGATTTTGGAAGTTAAGCA                                   	 >lcl|909726_BS2_1
     ...................C.
     TTTGATTTTGGAAGTTA                                       	 >lcl|909728_BS2_1
     .................
     TTTGATTTTGGAAGCTAAGTAGGGTTGGGTTTGGTTAGTATTTGA           	 >lcl|909732_BS2_1
     ..............C.............................
     TTTGATTTTGGAAGCTAAGTAGGGTTGGGTTTGGTTAGTATTTG            	 >lcl|909733_BS2_1
     ..............C.............................
     TTTGATTTTGGAAGCTAAGTAGGGTTGGG                           	 >lcl|909735_BS2_1
     ..............C..............
     TTTGATTTTGGAAGCTAAGTA                                   	 >lcl|909737_BS2_1
     ..............C......
     TTTGATTTTGGAAGCTAA                                      	 >lcl|909738_BS2_1
     ..............C...
     TTTGATTTTGGAAGCTA                                       	 >lcl|909739_BS2_1
     ..............C..
      TTTGATTTGGAAGTTAAGTAGGGTTGGGTTTGGTTAGTATTTG            	 >lcl|909959_BS2_1
      ..   ......................................
     TTTGATTTCGGAAGTTAAGTAGGGTTGGGCTTGGTTAGTATTTGGATGG       	 >lcl|910002_BS2_1
     ........Y....................C...................
     TTTGATTTCGGAAGTTAAGTAGGGTA                              	 >lcl|910003_BS2_1
     ........Y................
     TTTGATTTCGGAAGCTAAGTAGGGTA                              	 >lcl|910004_BS2_1
     ........Y.....C..........
 TTTGATTGATTTTGGAAGTTAAGTAGGGTTGGGTTTGGTTAGTATTTG            	 >lcl|910335_BS2_1
 .... ...........................................
     TTTGATCTTGGAAGTTAAGTAGGGTTGGGTTTGGTTAGTATTTGGAT         	 >lcl|911829_BS2_1
     ......C........................................
     TTTGATCTTGGAAGTTAAGTAGGGTTGGGTTTGGTTAGTATTTGA           	 >lcl|911830_BS2_1
     ......C.....................................
     TTTGATCTTGGAAGTTAAGTAGGGTTGGGTTTGGTTAGTATTT             	 >lcl|911831_BS2_1
     ......C....................................
     TTTGATCTTGGAAGTTAAGTAGGGTTGGGCTTGGA                     	 >lcl|911833_BS2_1
     ......C......................C....
     TTTGATCTTGGAAGTTAAGTAGGA                                	 >lcl|911835_BS2_1
     ......C................
     TTTGATCTTGGAAGTTAAGCAGGG                                	 >lcl|911836_BS2_1
     ......C............C....
     TTTGATCTTGGAAGTTAAA                                     	 >lcl|911837_BS2_1
     ......C...........
     TTTGATCTTGGAAGTTA                                       	 >lcl|911838_BS2_1
     ......C..........
     TTTGATCTTGGAAGCTAAGTAGGGTA                              	 >lcl|911839_BS2_1
     ......C.......C..........
            TTTGAAGTTAAGTAGGGTTGGGTTTGGTTAGTATTTGGATGGGAG    	 >lcl|915999_BS2_1
            .. .........................................
            TTTGAAGTTAAGTAGGGTTGGGTTTGGTTAGTATTTGGATGA       	 >lcl|916000_BS2_1
            .. ......................................
            TTTGAAGTTAAGTAGGGTTGGGTTTGGTT                    	 >lcl|916001_BS2_1
            .. ..........................
TTTCGTTTGATTTTGGAAGTTAAGTAGGGTTGGGTTTGGTTAGT                 	 >lcl|926834_BS2_1
...Y........................................
TTTCGTTTGATTTTGGAAGTTAAGTAGGGTTGGGTTTGGTA                    	 >lcl|926835_BS2_1
...Y....................................
TTTCGTTTGATTTTGGAAGTTAA                                      	 >lcl|926836_BS2_1
...Y...................
TTTCGTTTGATTTCGGAAGTTAAGTAGGGTTGGGTTTGGTTAGTATTTG            	 >lcl|926837_BS2_1
...Y.........Y...................................
TTTCGTTTGATCTTGGAAGTTAAGTAGGGTTGGGTTTGGTA                    	 >lcl|926838_BS2_1
...Y.......C............................
          TTTCGGAAGTTAAGTAGGGTTGGGTTTGGTTAA                  	 >lcl|929994_BS2_1
          ...Y............................
 TTTATTTGATTTTGGAAGTTAAGTAGGGTTGGGTTTGGTTAGTATTTG            	 >lcl|934919_BS2_1
 ... ............................................
 TTTATTTGATTTTGGAAGTTAAGCAGGGTTGGGTTTGGTTAGTATTTG            	 >lcl|934920_BS2_1
 ... ...................C........................
TTTAGTTTGATTTTGGAAGTTAAGTAGGGTTGGGTTTGGTTAGTACTTG            	 >lcl|948470_BS2_1
... .........................................C...
          TTTAGGAAGTTAAGTAGGGTTGGGTTTGGTTA                   	 >lcl|959189_BS2_1
          ... ............................
                  TTTAAGTAGGGTTGGGTTTGGTTAGTA                	 >lcl|964969_BS2_1
                   ..........................
  TTGTTTGATTTTGGAAGTTAAGTAGGGTTGGGTTTGGTTAGTATTTGGAG         	 >lcl|970410_BS2_1
  .................................................
  TTGTTTGATTTTGGAAGTTAAGTAGGGTTGGGTTTGGTTAGTATTTGGAA         	 >lcl|970411_BS2_1
  .................................................
  TTGTTTGATTTTGGAAGTTAAGTAGGGTTGGGTTTGGTTAGTATTTG            	 >lcl|970412_BS2_1
  ...............................................
  TTGTTTGATTTTGGAAGTTAAGTAGGGTTGGGTTTGGTTAGTATTA             	 >lcl|970413_BS2_1
  .............................................
  TTGTTTGATTTTGGAAGTTAAGTAGGGTTGGGTTTGGTTAGTATCA             	 >lcl|970414_BS2_1
  ............................................C
  TTGTTTGATTTTGGAAGTTAAGTAGGGTTGGGTTTGGTTAGTATA              	 >lcl|970415_BS2_1
  ............................................
  TTGTTTGATTTTGGAAGTTAAGTAGGGTTGGGTTTGGTTAGTA                	 >lcl|970418_BS2_1
  ...........................................
  TTGTTTGATTTTGGAAGTTAAGTAGGGTTGGGTTTG                       	 >lcl|970419_BS2_1
  ....................................
  TTGTTTGATTTTGGAAGTTAAGTAGGGTTGGGTTA                        	 >lcl|970420_BS2_1
  ..................................
  TTGTTTGATTTTGGAAGTTAAGTAGGGTTGGGTCTGGTTAGTATTTG            	 >lcl|970421_BS2_1
  .................................C.............
  TTGTTTGATTTTGGAAGTTAAGTAGGGTTGGGT                          	 >lcl|970422_BS2_1
  .................................
  TTGTTTGATTTTGGAAGTTAAGTAGGGTTGGGCTTGGTTAGTATTTG            	 >lcl|970423_BS2_1
  ................................C..............
  TTGTTTGATTTTGGAAGTTAAGTAGGGTTGGGCTTGGTTAGTATT              	 >lcl|970424_BS2_1
  ................................C............
  TTGTTTGATTTTGGAAGTTAAGTAGGGTTGGGCTTGGTTAGT                 	 >lcl|970425_BS2_1
  ................................C.........
  TTGTTTGATTTTGGAAGTTAAGTAGGGTTGGGCTTA                       	 >lcl|970426_BS2_1
  ................................C..
  TTGTTTGATTTTGGAAGTTAAGTAGGGTTGGG                           	 >lcl|970428_BS2_1
  ................................
  TTGTTTGATTTTGGAAGTTAAGTAGGGTTAA                            	 >lcl|970430_BS2_1
  .............................
  TTGTTTGATTTTGGAAGTTAAGTAGGGTT                              	 >lcl|970431_BS2_1
  .............................
  TTGTTTGATTTTGGAAGTTAAGTAGGGTA                              	 >lcl|970440_BS2_1
  ............................
  TTGTTTGATTTTGGAAGTTAAGTAGGGA                               	 >lcl|970442_BS2_1
  ...........................
  TTGTTTGATTTTGGAAGTTAAGTAAA                                 	 >lcl|970445_BS2_1
  ........................
  TTGTTTGATTTTGGAAGTTAAGT                                    	 >lcl|970446_BS2_1
  .......................
  TTGTTTGATTTTGGAAGTTAAGCAGGGTTGGGTTTGGTTAGTACTTGGAT         	 >lcl|970447_BS2_1
  ......................C....................C......
  TTGTTTGATTTTGGAAGTTAAGCAGGGTTGGGTCTGGTTAGTATTTG            	 >lcl|970448_BS2_1
  ......................C..........C.............
  TTGTTTGATTTTGGAAGTTAAGCAGGGTTGGGCTTGGTTAGTATTTGGAA         	 >lcl|970449_BS2_1
  ......................C.........C................
  TTGTTTGATTTTGGAAGTTAAGCAGGGTTGGGCTTGGTTAGTACTTGGAT         	 >lcl|970450_BS2_1
  ......................C.........C..........C......
  TTGTTTGATTTTGGAAGTTAAAA                                    	 >lcl|970452_BS2_1
  .....................
  TTGTTTGATTTTGGAAGCTAAGTAGGGTTGGGTTTGGTTAGTATTT             	 >lcl|970454_BS2_1
  .................C............................
  TTGTTTGATTTTGGAAGCTAAGTAGGGTTGGGTTTGGTTAGTATT              	 >lcl|970455_BS2_1
  .................C...........................
  TTGTTTGATTTTGGAAGCTAAGTAGGGTTGGGTTTGGTTAGTACTTGGAT         	 >lcl|970456_BS2_1
  .................C.........................C......
  TTGTTTGATTTTGGAAGCTAAGTAGGGTTGGGTTTGGTTAGTACTTGGAA         	 >lcl|970457_BS2_1
  .................C.........................C.....
  TTGTTTGATTTTGGAAGCTAAGTAGGGTTGGGTTTGGTTAGTAA               	 >lcl|970458_BS2_1
  .................C.........................
  TTGTTTGATTTTGGAAGCTAAGTAGGGTTGGGTTTGGTTA                   	 >lcl|970459_BS2_1
  .................C......................
  TTGTTTGATTTTGGAAGCTAAGTAGGGTCA                             	 >lcl|970462_BS2_1
  .................C..........C
  TTGTTTGATTTCGGAAGTTAAGTAGGGTTGGGTTTGGTTAGTATTTG            	 >lcl|970489_BS2_1
  ...........Y...................................
  TTGTTTGATTTCGGAAGTTAAGTAGGGTTGA                            	 >lcl|970491_BS2_1
  ...........Y..................
  TTGTTTGATTTCGGAAGTTAAGTAGGGTTG                             	 >lcl|970492_BS2_1
  ...........Y..................
  TTGTTTGATTTCGGAAGTTAAGTAGGGTCA                             	 >lcl|970496_BS2_1
  ...........Y................C
  TTGTTTGATTTCGGAAGTTAA                                      	 >lcl|970498_BS2_1
  ...........Y.........
  TTGTTTGATTTCGGAAGTTA                                       	 >lcl|970499_BS2_1
  ...........Y........
  TTGTTTGATCTTGGAAGTTAAGTAGGGTTGGGTTTGGTTAGTATT              	 >lcl|970629_BS2_1
  .........C...................................
  TTGTTTGATCTTGGAAGTTAAGTAGGGTTGGGTTTGGTTAGT                 	 >lcl|970630_BS2_1
  .........C................................
  TTGTTTGATCTTGGAAGTTAAGTAGGGTTGGGTCTGGTTAGTATTTGGAT         	 >lcl|970631_BS2_1
  .........C.......................C................
  TTGTTTGATCTTGGAAGTTAAGTAGGGTTGGGTCTGGTTAGTATTA             	 >lcl|970632_BS2_1
  .........C.......................C...........
  TTGTTTGATCTTGGAAGTTAAGTAGGGTTGGGTCTGGTTAA                  	 >lcl|970633_BS2_1
  .........C.......................C......
  TTGTTTGATCTTGGAAGTTAAGTAGGGTTGGGCTTGGTTAGTATTTGGAT         	 >lcl|970634_BS2_1
  .........C......................C.................
  TTGTTTGATCTTGGAAGTTAAGTAGGGTTGGA                           	 >lcl|970635_BS2_1
  .........C.....................
  TTGTTTGATCTTGGAAGTTAAGTAA                                  	 >lcl|970638_BS2_1
  .........C..............
  TTGTTTGATCTTGGAAGTTAAG                                     	 >lcl|970639_BS2_1
  .........C............
  TTGTTTGATCTTGGAAGCTAAGTAGGGTTGGGTTTGGTTAGTATTTGGAT         	 >lcl|970640_BS2_1
  .........C.......C................................
  TTGTGTGATTTTGGAAGTTAAGTAGGGTTGGGTCTGGTTAGTATTTGGAT         	 >lcl|985153_BS2_1
  .... ............................C................
  TTGTGTGATTTTGGAAGTTAAGTAGGGTTGGGCTTGGTTAGTATTTGGAT         	 >lcl|985154_BS2_1
  .... ...........................C.................
  TTGTCTGATTTTGGAAGCTAAGTAGGGTTGGGTTTGGTTAGTATTTGGAT         	 >lcl|995822_BS2_1
  ....C............C................................
  TTGTCTGATTTCGGAAGTTAAGTAGGGTTGGGCTTGGTTAGTATTTGGAT         	 >lcl|995824_BS2_1
  ....C......Y....................C.................
  TTGTCTGATCTTGGAAGTTAAGTAGGGTTGGGTTTGGTTAGTATTTGGAT         	 >lcl|995849_BS2_1
  ....C....C........................................
                              TTGGTTTGGTTAGTATTTGGATGGGA     	 >lcl|1006051_BS2_1
                              . ........................
                             TTGGGTTTGGTTAGTATTTGGATGGGAGA   	 >lcl|1023610_BS2_1
                             ........................... .
                             TTGGGTTTGGTTAGTATTTGGATGGGAA    	 >lcl|1023611_BS2_1
                             ............................
                             TTGGGTTTGGTTAGTATTTGGATGGAA     	 >lcl|1023612_BS2_1
                             ......................... .
                             TTGGGTTTGGTTAGTATTTGGATGG       	 >lcl|1023613_BS2_1
                             .........................
                             TTGGGTCTGGTTAGTATTTGGATGGGAA    	 >lcl|1025533_BS2_1
                             ......C.....................
                             TTGGGCTTGGTTAGTATTTGGATGGA      	 >lcl|1027124_BS2_1
                             .....C...................
            TTGGAAGTTAAGTAGGGTTGGGTTTGGTTAGTATTTGGATGGG      	 >lcl|1033641_BS2_1
            ...........................................
            TTGGAAGTTAAGTAGGGTTGGGTTTGGTTAGTATTTGGATGG       	 >lcl|1033642_BS2_1
            ..........................................
            TTGGAAGTTAAGTAGGGTTGGGTTTGGTTAGTATTTGGATG        	 >lcl|1033643_BS2_1
            .........................................
            TTGGAAGTTAAGTAGGGTTGGGTTTGGTTAGTATTTGGA          	 >lcl|1033647_BS2_1
            .......................................
            TTGGAAGTTAAGTAGGGTTGGGTTTGGTTAGTATTTAA           	 >lcl|1033648_BS2_1
            ....................................
            TTGGAAGTTAAGTAGGGTTGGGTTTGGTTAGTATTT             	 >lcl|1033649_BS2_1
            ....................................
            TTGGAAGTTAAGTAGGGTTGGGTTTGGTTAGTATT              	 >lcl|1033651_BS2_1
            ...................................
            TTGGAAGTTAAGTAGGGTTGGGTTTGGTTAGTACTTGA           	 >lcl|1033655_BS2_1
            .................................C...
            TTGGAAGTTAAGTAGGGTTGGGTTTGGTTAGTACTTA            	 >lcl|1033656_BS2_1
            .................................C..
            TTGGAAGTTAAGTAGGGTTGGGTTTGGTTAGTAC               	 >lcl|1033658_BS2_1
            .................................
            TTGGAAGTTAAGTAGGGTTGGGTTTGGTA                    	 >lcl|1033665_BS2_1
            ............................
            TTGGAAGTTAAGTAGGGTTGGGTTTGG                      	 >lcl|1033669_BS2_1
            ...........................
            TTGGAAGTTAAGTAGGGTTGGGTTTGAA                     	 >lcl|1033670_BS2_1
            ..........................
            TTGGAAGTTAAGTAGGGTTGGGTTT                        	 >lcl|1033671_BS2_1
            .........................
            TTGGAAGTTAAGTAGGGTTGGGTCTGGTTAGTATTTGGATGGGAGAT  	 >lcl|1033679_BS2_1
            .......................C.................... ..
            TTGGAAGTTAAGTAGGGTTGGGTCTGGTTAGTATTTGGATGGGA     	 >lcl|1033680_BS2_1
            .......................C....................
            TTGGAAGTTAAGTAGGGTTGGGTCTGGTTAGTATTTGGATGA       	 >lcl|1033681_BS2_1
            .......................C.................
            TTGGAAGTTAAGTAGGGTTGGGTCTGGTTAGTATTTGA           	 >lcl|1033682_BS2_1
            .......................C.............
            TTGGAAGTTAAGTAGGGTTGGGTCTGGTTAGTATTA             	 >lcl|1033684_BS2_1
            .......................C...........
            TTGGAAGTTAAGTAGGGTTGGGTCTGGTTAA                  	 >lcl|1033685_BS2_1
            .......................C......
            TTGGAAGTTAAGTAGGGTTGGGTCTGG                      	 >lcl|1033686_BS2_1
            .......................C...
            TTGGAAGTTAAGTAGGGTTGGGCTTGGTTAGTATTTGGATGGGAGATT 	 >lcl|1033691_BS2_1
            ......................C..................... ...
            TTGGAAGTTAAGTAGGGTTGGGCTTGGTTAGTACTTGGATGGGAGATT 	 >lcl|1033695_BS2_1
            ......................C..........C.......... ...
            TTGGAAGTTAAGTAGGGTTGGGCTTGGTTA                   	 >lcl|1033696_BS2_1
            ......................C.......
            TTGGAAGTTAAGTAGGGTTGGGCTTGG                      	 >lcl|1033697_BS2_1
            ......................C....
            TTGGAAGTTAAGTAGGGTTGGGCTTGAA                     	 >lcl|1033698_BS2_1
            ......................C...
            TTGGAAGTTAAGTAGGGTTGGGCTTGA                      	 >lcl|1033699_BS2_1
            ......................C...
            TTGGAAGTTAAGTAGGGTTGGGCTT                        	 >lcl|1033700_BS2_1
            ......................C..
            TTGGAAGTTAAGTAGGGTTGGGCCTGGTTA                   	 >lcl|1033704_BS2_1
            ......................CC......
            TTGGAAGTTAAGCAGGGTTGGGTTTGGTTAGTATTTGGATGGCA     	 >lcl|1033742_BS2_1
            ............C.............................C.
            TTGGAAGTTAAGCAGGGTTGGGTTTGGTTAGTATTTGGATAA       	 >lcl|1033743_BS2_1
            ............C...........................
            TTGGAAGTTAAGCAGGGTTGGGTTTGGTTAGTATTTGA           	 >lcl|1033744_BS2_1
            ............C........................
            TTGGAAGTTAAGCAGGGTTGGGTTTGGTTA                   	 >lcl|1033745_BS2_1
            ............C.................
            TTGGAAGTTAAGCAGGGTTGGGTTTA                       	 >lcl|1033747_BS2_1
            ............C............
            TTGGAAGTTAAGCAGGGTTGGGTCTGGTTAGTATTTGGATGGGA     	 >lcl|1033749_BS2_1
            ............C..........C....................
            TTGGAAGCTAAGTAGGGTTGGGTTTGGTTAGTATTTGGAT         	 >lcl|1033819_BS2_1
            .......C................................
            TTGGAAGCTAAGTAGGGTTGGGTTTGGTTAGTATTTGGA          	 >lcl|1033820_BS2_1
            .......C...............................
            TTGGAAGCTAAGTAGGGTTGGGTTTGGA                     	 >lcl|1033822_BS2_1
            .......C...................
            TTGGAAGCTAAGTAGGGTTGGGTCTGGTTA                   	 >lcl|1033823_BS2_1
            .......C...............C......
            TTGGAAGCTAAGTAGGGTTGGGCTTGGTTAGTATTTGGATGGGA     	 >lcl|1033826_BS2_1
            .......C..............C.....................
            TTGGAAGCTAAGCAGGGTTGGGCTTGG                      	 >lcl|1033830_BS2_1
            .......C....C.........C....
  TTGCTTGATTTTGGAAGTTAAGTAGGGTTGGGTTTGGTTAGTATTTG            	 >lcl|1034543_BS2_1
  ...C...........................................
  TTGCTTGATTTTGGAAGTTAAGTAGGGTTGGGCTTGGTTAGTATTTGGAT         	 >lcl|1034544_BS2_1
  ...C............................C.................
  TTGCCTGATTTTGGAAGTTAAGTAGGGTTGGGTTTGGTTAGTATTTGGAT         	 >lcl|1036493_BS2_1
  ...CC.............................................
  TTGCCTGATTTTGGAAGTTAAGCAGGGTTGGGTTTGGTTAGTATTTGGAT         	 >lcl|1036494_BS2_1
  ...CC.................C...........................
            TTGCAAGTTAAGTAGGGTTGGGCTTGGTTAGTA                	 >lcl|1037409_BS2_1
            ...C..................C..........
      TTGATTTTGGAAGTTAAT                                     	 >lcl|1038209_BS2_1
      .................
      TTGATTTTGGAAGTTAAGTAGGGTTGGGTTTGGTTAGTATTTGGATGGTA     	 >lcl|1038210_BS2_1
      ................................................ .
      TTGATTTTGGAAGTTAAGTAGGGTTGGGTTTGGTTAGTATTTGGATGGGG     	 >lcl|1038211_BS2_1
      .................................................
      TTGATTTTGGAAGTTAAGTAGGGTTGGGTTTGGTTAGTATTTGGATGGGAA    	 >lcl|1038212_BS2_1
      ...................................................
      TTGATTTTGGAAGTTAAGTAGGGTTGGGTTTGGTTAGTATTTG            	 >lcl|1038213_BS2_1
      ...........................................
      TTGATTTTGGAAGTTAAGTAGGGTTGGGTTTGGTTAGTACTTG            	 >lcl|1038214_BS2_1
      .......................................C...
      TTGATTTTGGAAGTTAAGTAGGGTTGGGTTTGGTTAGTA                	 >lcl|1038215_BS2_1
      .......................................
      TTGATTTTGGAAGTTAAGTAGGGTTGGGTTTGGTTAGT                 	 >lcl|1038216_BS2_1
      ......................................
      TTGATTTTGGAAGTTAAGTAGGGTTGGGTTTGGTTAG                  	 >lcl|1038217_BS2_1
      .....................................
      TTGATTTTGGAAGTTAAGTAGGGTTGGGTTTGGTTA                   	 >lcl|1038218_BS2_1
      ....................................
      TTGATTTTGGAAGTTAAGTAGGGTTGGGTTTGAA                     	 >lcl|1038219_BS2_1
      ................................
      TTGATTTTGGAAGTTAAGTAGGGTTGGGTTTAA                      	 >lcl|1038220_BS2_1
      ...............................
      TTGATTTTGGAAGTTAAGTAGGGTTGGGTTA                        	 >lcl|1038221_BS2_1
      ..............................
      TTGATTTTGGAAGTTAAGTAGGGTTGGGTCTGGTTAGTATTTGGAA         	 >lcl|1038223_BS2_1
      .............................C...............
      TTGATTTTGGAAGTTAAGTAGGGTTGGGTCTGGTTAGTATTTGA           	 >lcl|1038224_BS2_1
      .............................C.............
      TTGATTTTGGAAGTTAAGTAGGGTTGGGTCTGGTTAGTATTTG            	 >lcl|1038225_BS2_1
      .............................C.............
      TTGATTTTGGAAGTTAAGTAGGGTTGGGTCTGA                      	 >lcl|1038226_BS2_1
      .............................C..
      TTGATTTTGGAAGTTAAGTAGGGTTGGGTA                         	 >lcl|1038227_BS2_1
      .............................
      TTGATTTTGGAAGTTAAGTAGGGTTGGGCTTGGTTAGTATA              	 >lcl|1038229_BS2_1
      ............................C...........
      TTGATTTTGGAAGTTAAGTAGGGTTGGGCTTGA                      	 >lcl|1038230_BS2_1
      ............................C...
      TTGATTTTGGAAGTTAAGTAGGGTTGGGCA                         	 >lcl|1038231_BS2_1
      ............................C
      TTGATTTTGGAAGTTAAGTAGGGTTGGA                           	 >lcl|1038233_BS2_1
      ...........................
      TTGATTTTGGAAGTTAAGTAGGGTTG                             	 >lcl|1038234_BS2_1
      ..........................
      TTGATTTTGGAAGTTAAGTAGGGT                               	 >lcl|1038242_BS2_1
      ........................
      TTGATTTTGGAAGTTAAGTAGGGA                               	 >lcl|1038243_BS2_1
      .......................
      TTGATTTTGGAAGTTAAGTAGGG                                	 >lcl|1038244_BS2_1
      .......................
      TTGATTTTGGAAGTTAAGT                                    	 >lcl|1038246_BS2_1
      ...................
      TTGATTTTGGAAGTTAAGCAGGGTTGGGCTTGGTTAGTATTTGGATGGGA     	 >lcl|1038247_BS2_1
      ..................C.........C.....................
      TTGATTTTGGAAGTTAAGCA                                   	 >lcl|1038249_BS2_1
      ..................C.
      TTGATTTTGGAAGTTA                                       	 >lcl|1038250_BS2_1
      ................
      TTGATTTTGGAAGCTAAGCAGGGTTGGGTTTGGTTAGTATTTGGATGGGA     	 >lcl|1038252_BS2_1
      .............C....C...............................
      TTGATTTCGGAAGTTAAGCAGGGTTGGGTTTGGTTAGTATTTGGATGGGA     	 >lcl|1038852_BS2_1
      .......Y..........C...............................
      TTGATTTCGGAAGTTAAGCAGGGTTGGGCCTG                       	 >lcl|1038853_BS2_1
      .......Y..........C.........CC..
      TTGATTTCGGAAGCTAAGTAGGGTTGA                            	 >lcl|1038854_BS2_1
      .......Y.....C............
  TTGATTGATTTTGGAAGTTAAGTAGGGTTGGGTTTGGTTAGTATTTGGAT         	 >lcl|1039457_BS2_1
  ... ..............................................
  TTGATTGATCTTGGAAGCTAAGTAGGGTTGGGTTTGGTTAGTATTTG            	 >lcl|1039474_BS2_1
  ... .....C.......C.............................
      TTGATCTTGGAAGTTAAGTAGGGTTGGGTTTGGTTAGTATTTGGATGA       	 >lcl|1041861_BS2_1
      .....C.........................................
      TTGATCTTGGAAGTTAAGTAGGGTTGGGTTTGGTTAGTATTTGGATG        	 >lcl|1041862_BS2_1
      .....C.........................................
      TTGATCTTGGAAGTTAAGTAGGGTTGGGTTTGGTTAGTATTTGGAT         	 >lcl|1041863_BS2_1
      .....C........................................
      TTGATCTTGGAAGTTAAGTAGGGTTGGGTTTGGTTAGTATTA             	 >lcl|1041864_BS2_1
      .....C...................................
      TTGATCTTGGAAGTTAAGTAGGGTTGGGCTA                        	 >lcl|1041866_BS2_1
      .....C......................C.
      TTGATCTTGGAAGTTAAGCAGGGTTGGGTTTGGTTAGTATTTGGATGGGA     	 >lcl|1041867_BS2_1
      .....C............C...............................
      TTGATCTTGGAAGCTAAGTAGGGTTGGGTTTGGTTAGTATTTGGATGGGA     	 >lcl|1041870_BS2_1
      .....C.......C....................................
      TTGATCTCGGAAGTTAA                                      	 >lcl|1041949_BS2_1
      .....C.Y.........
      TTGATCTCGGAAGCTAAGTAGGGTTGGGTTTGGTT                    	 >lcl|1041950_BS2_1
      .....C.Y.....C.....................
      TTGAGTTTGGAAGCTAAGTAGGGTTGGGTTTGGTTAGTATTTGGATGGGA     	 >lcl|1043125_BS2_1
      .... ........C....................................
            TTGAAAGTTAAGTAGGGTTGGGTTTGGTTAGTATTTGGAT         	 >lcl|1049944_BS2_1
            ... ....................................
  TTCTTTGATTTTGGAAGTTAA                                      	 >lcl|1052794_BS2_1
  ..C..................
 TTCGTTTGATTTTGGAAGTTAAGTAGGGTTGGGTTTGGTTAGTATTT             	 >lcl|1071352_BS2_1
 ..Y............................................
 TTCGTTTGATTTTGGAAGTTAAGTAGGGTTGGGTTTGGTTAGTATT              	 >lcl|1071353_BS2_1
 ..Y...........................................
 TTCGTTTGATTTTGGAAGCTAAGTAGGGTTGGGTTTGGTTAGTATTT             	 >lcl|1071356_BS2_1
 ..Y...............C............................
           TTCGGAAGTTAAGTAGGGTTGGGTTTGGTTAGTATTTGGATGGGA     	 >lcl|1074967_BS2_1
           ..Y..........................................
           TTCGGAAGTTAAGTAGGGTTGGGCTTGGTTAGTATTTGGATGGGAGACT 	 >lcl|1074968_BS2_1
           ..Y....................C..................... .C.
     TTCGATTTTGGAAGTTAAGTAGGGTTGGGTTTGGTTAGTATTTGGATGG       	 >lcl|1075228_BS2_1
     ..Y..............................................
       TTATTTTGGAAGTTAAGTAGGGTTGGGTTTGGTTAGTATTTGG           	 >lcl|1083063_BS2_1
       . .........................................
  TTATTTGATTTTGGAAGTTAAGTAGGGTTGGGTTTGGTTAGTATTTGGAT         	 >lcl|1084412_BS2_1
  .. ...............................................
  TTATTTGATTTTGGAAGCTAAGTAGGGTTGGGTTTGGTTAGTATTTGGAT         	 >lcl|1084413_BS2_1
  .. ..............C................................
       TTATTTCGGAAGTTAAGTA                                   	 >lcl|1084659_BS2_1
       . ....Y............
   TTATTGATTTTGGAAGTTAAGTAGGGTTGGGTTTGGTTAGTATTTGGAT         	 >lcl|1087745_BS2_1
   .  ..............................................
                   TTACGTAGGGTTGGGTTTGGTTAGTATTTGGATGGG      	 >lcl|1124222_BS2_1
                   ...Y................................
      TTAATTTTGGAAGTTAAGTAGGGTTGGGTTTGGTTAGTATTTGGATGG       	 >lcl|1125636_BS2_1
      .. .............................................
                   TTAAGTAGGGTTGGGTTTGGTTAGTATTTGGATGGGAGATT 	 >lcl|1128698_BS2_1
                   ..................................... ...
                   TTAAGTAGGGTTGGGTTTGGTTAGTATTTGGATGGA      	 >lcl|1128704_BS2_1
                   ...................................
                   TTAAGTAGGGTTGGGTTTGGTTAGTATTTA            	 >lcl|1128709_BS2_1
                   .............................
                   TTAAGTAGGGTTGGGTTTGGTTAGTATCA             	 >lcl|1128710_BS2_1
                   ...........................C
                   TTAAGTAGGGTTGGGTTTGGTTAGTACTA             	 >lcl|1128713_BS2_1
                   ..........................C.
                   TTAAGTAGGGTTGGGTTTGGTTAGTACCA             	 >lcl|1128714_BS2_1
                   ..........................CC
                   TTAAGTAGGGTTGGGTCTGGTTAGTATTTGA           	 >lcl|1128725_BS2_1
                   ................C.............
                   TTAAGTAGGGTTGGGTCTGGTTAGTATTA             	 >lcl|1128726_BS2_1
                   ................C...........
                   TTAAGTAGGGTTGGGTCTGGTTAGTATCA             	 >lcl|1128727_BS2_1
                   ................C..........C
                   TTAAGTAGGGTTGGGCTTGGTTAGTATTA             	 >lcl|1128736_BS2_1
                   ...............C............
                   TTAAGCAGGGTTGGGTTTGGTTAGTATTTGGATGA       	 >lcl|1129513_BS2_1
                   .....C............................
                   TTAAGCAGGGTTGGGTTTGGTTAGTATTTGA           	 >lcl|1129514_BS2_1
                   .....C........................
                   TTAAGCAGGGTTGGGCTTGGTTAGTATTTGGATGGGA     	 >lcl|1129516_BS2_1
                   .....C.........C.....................
   TGTTTGATTTTGGAAGTTAAGTAGGGTTGGGTTTGGTTAGTATTTGGATGT       	 >lcl|1143258_BS2_1
   ..................................................
   TGTTTGATTTTGGAAGTTAAGTAGGGTTGGGTTTGGTTAGTATTTGGACG        	 >lcl|1143259_BS2_1
   ................................................Y.
   TGTTTGATTTTGGAAGTTAAGTAGGGTTGGGTTTGGTTAGTATTTA            	 >lcl|1143260_BS2_1
   .............................................
   TGTTTGATTTTGGAAGTTAAGTAGGGTTGGGTTTGGTTAGTATTA             	 >lcl|1143261_BS2_1
   ............................................
   TGTTTGATTTTGGAAGTTAAGTAGGGTTGGGTTTGGTTAGTACTTGGAT         	 >lcl|1143262_BS2_1
   ..........................................C......
   TGTTTGATTTTGGAAGTTAAGTAGGGTTGGGTTTGGTTAGTACTTG            	 >lcl|1143263_BS2_1
   ..........................................C...
   TGTTTGATTTTGGAAGTTAAGTAGGGTTGGGTTTGGTTAGTA                	 >lcl|1143264_BS2_1
   ..........................................
   TGTTTGATTTTGGAAGTTAAGTAGGGTTGGGTTTGGTTA                   	 >lcl|1143265_BS2_1
   .......................................
   TGTTTGATTTTGGAAGTTAAGTAGGGTTGGGTTTGA                      	 >lcl|1143266_BS2_1
   ...................................
   TGTTTGATTTTGGAAGTTAAGTAGGGTTGGGTTA                        	 >lcl|1143267_BS2_1
   .................................
   TGTTTGATTTTGGAAGTTAAGTAGGGTTGGGTCTGGTTAGTATTTGGATAA       	 >lcl|1143268_BS2_1
   ................................C................
   TGTTTGATTTTGGAAGTTAAGTAGGGTTGGGTCTGGTTAGTATTTGGAT         	 >lcl|1143269_BS2_1
   ................................C................
   TGTTTGATTTTGGAAGTTAAGTAGGGTTGGGTCTGGTTAGTATTTG            	 >lcl|1143270_BS2_1
   ................................C.............
   TGTTTGATTTTGGAAGTTAAGTAGGGTTGGGTCTGGTTAGTATTT             	 >lcl|1143271_BS2_1
   ................................C............
   TGTTTGATTTTGGAAGTTAAGTAGGGTTGGGTCTGGTTAGTATTA             	 >lcl|1143272_BS2_1
   ................................C...........
   TGTTTGATTTTGGAAGTTAAGTAGGGTTGGGTCTGA                      	 >lcl|1143273_BS2_1
   ................................C..
   TGTTTGATTTTGGAAGTTAAGTAGGGTTGGGTCA                        	 >lcl|1143274_BS2_1
   ................................C
   TGTTTGATTTTGGAAGTTAAGTAGGGTTGGGCTTGGTTAGTATTTG            	 >lcl|1143276_BS2_1
   ...............................C..............
   TGTTTGATTTTGGAAGTTAAGTAGGGTTGGGCTTGGTTAGTATTT             	 >lcl|1143277_BS2_1
   ...............................C.............
   TGTTTGATTTTGGAAGTTAAGTAGGGTTGGGCTTGGTTAGTACTTGGATG        	 >lcl|1143278_BS2_1
   ...............................C..........C.......
   TGTTTGATTTTGGAAGTTAAGTAGGGTTGGGCTTGA                      	 >lcl|1143279_BS2_1
   ...............................C...
   TGTTTGATTTTGGAAGTTAAGTAGGGTTGGGCCTGGTCA                   	 >lcl|1143281_BS2_1
   ...............................CC....C.
   TGTTTGATTTTGGAAGTTAAGTAGGGTTA                             	 >lcl|1143284_BS2_1
   ............................
   TGTTTGATTTTGGAAGTTAAGTAGGGT                               	 >lcl|1143288_BS2_1
   ...........................
   TGTTTGATTTTGGAAGTTAAGTAGGGCA                              	 >lcl|1143290_BS2_1
   ..........................C
   TGTTTGATTTTGGAAGTTAAGTAGA                                 	 >lcl|1143294_BS2_1
   ........................
   TGTTTGATTTTGGAAGTTAAGTAG                                  	 >lcl|1143295_BS2_1
   ........................
   TGTTTGATTTTGGAAGTTAAGTAAA                                 	 >lcl|1143296_BS2_1
   .......................
   TGTTTGATTTTGGAAGTTAAGT                                    	 >lcl|1143297_BS2_1
   ......................
   TGTTTGATTTTGGAAGTTAAGCAGGGTTGGGTTTGGTTAGTATTTG            	 >lcl|1143298_BS2_1
   .....................C........................
   TGTTTGATTTTGGAAGTTAAGCAGGGTTGGGTTTGGTTAGTATTT             	 >lcl|1143299_BS2_1
   .....................C.......................
   TGTTTGATTTTGGAAGTTAAGCAGGGTTGGGCTTGGTTAGTATTTG            	 >lcl|1143300_BS2_1
   .....................C.........C..............
   TGTTTGATTTTGGAAGTTAAGCAGGGTTGGGCTTGGTTAGTATTA             	 >lcl|1143301_BS2_1
   .....................C.........C............
   TGTTTGATTTTGGAAGTTAAGA                                    	 >lcl|1143302_BS2_1
   .....................
   TGTTTGATTTTGGAAGTTAAA                                     	 >lcl|1143303_BS2_1
   ....................
   TGTTTGATTTTGGAAGCTAAGTAGGGTTGGGTTTGGTTAGTATTTGGA          	 >lcl|1143308_BS2_1
   ................C...............................
   TGTTTGATTTTGGAAGCTAAGTAGGGTTGGGTTTGGTTAGTATTTG            	 >lcl|1143309_BS2_1
   ................C.............................
   TGTTTGATTTTGGAAGCTAAGTAGGGTTGGGTTTGGTTAGTAA               	 >lcl|1143310_BS2_1
   ................C.........................
   TGTTTGATTTTGGAAGCTAAGTAGGGTTGGGTTTGGTTAGTA                	 >lcl|1143311_BS2_1
   ................C.........................
   TGTTTGATTTTGGAAGCTAAGTAGGGTTGGGTTTGGTTAGCA                	 >lcl|1143312_BS2_1
   ................C.......................C.
   TGTTTGATTTTGGAAGCTAAGTAGGGTTGGGTTTGA                      	 >lcl|1143314_BS2_1
   ................C..................
   TGTTTGATTTTGGAAGCTAAGTAGGGTTGGGCTTGGTTAGTATTTGGATG        	 >lcl|1143315_BS2_1
   ................C..............C..................
   TGTTTGATTTTGGAAGCTAAGTAGGGTTGGGCTTGGTTAGTATTTGA           	 >lcl|1143316_BS2_1
   ................C..............C..............
   TGTTTGATTTTGGAAGCTAAGTAGGGTTGGG                           	 >lcl|1143317_BS2_1
   ................C..............
   TGTTTGATTTTGGAAGCTAAGTAA                                  	 >lcl|1143319_BS2_1
   ................C......
   TGTTTGATTTTGGAAGCTAAGTA                                   	 >lcl|1143320_BS2_1
   ................C......
   TGTTTGATTTTGGAAGCTAA                                      	 >lcl|1143321_BS2_1
   ................C...
   TGTTTGATTTCGGAAGTTAAGTAGGGTTGGGTTTTA                      	 >lcl|1143363_BS2_1
   ..........Y.......................
   TGTTTGATTTCGGAAGTTAAGTAGGGTTGGGTTTGGTTAGTATTTGGAT         	 >lcl|1143364_BS2_1
   ..........Y......................................
   TGTTTGATTTCGGAAGTTAAGTAGGGTTGGGTTTGGTTAGTACTTGGATG        	 >lcl|1143365_BS2_1
   ..........Y...............................C.......
   TGTTTGATTTCGGAAGTTAAGTAGGGTTGGGTTTGGTTAGTACTT             	 >lcl|1143366_BS2_1
   ..........Y...............................C..
   TGTTTGATTTCGGAAGTTAAGTAGGGTTGGGTCTGA                      	 >lcl|1143367_BS2_1
   ..........Y.....................C..
   TGTTTGATTTCGGAAGTTAAGTAGGGTTGGGCA                         	 >lcl|1143368_BS2_1
   ..........Y....................C
   TGTTTGATTTCGGAAGTTAAGTAGGGTTGA                            	 >lcl|1143369_BS2_1
   ..........Y..................
   TGTTTGATTTCGGAAGTTAAGTAGGGTTAA                            	 >lcl|1143371_BS2_1
   ..........Y.................
   TGTTTGATTTCGGAAGTTAAGTAG                                  	 >lcl|1143373_BS2_1
   ..........Y.............
   TGTTTGATTTCGGAAGTTAAGT                                    	 >lcl|1143374_BS2_1
   ..........Y...........
   TGTTTGATTTCGGAAGTTAA                                      	 >lcl|1143375_BS2_1
   ..........Y.........
   TGTTTGATTTCGGAAGTTA                                       	 >lcl|1143376_BS2_1
   ..........Y........
   TGTTTGATTTCGGAAGCTAAGTAGGGTTGGGCTTGGTTAGTATTTGGATG        	 >lcl|1143378_BS2_1
   ..........Y.....C..............C..................
   TGTTTGATTTCGGAAGCTAAGTAGGGTTGGGCTTGGTTAGTATTTG            	 >lcl|1143379_BS2_1
   ..........Y.....C..............C..............
   TGTTTGATCTTGGAAGTTAAGTAGGGTTGGGTTTGGTTAGTATTTGGAT         	 >lcl|1143571_BS2_1
   ........C........................................
   TGTTTGATCTTGGAAGTTAAGTAGGGTTGGGTTTGGTTAGTATTTG            	 >lcl|1143572_BS2_1
   ........C.....................................
   TGTTTGATCTTGGAAGTTAAGTAGGGTTGGGTTTGG                      	 >lcl|1143573_BS2_1
   ........C...........................
   TGTTTGATCTTGGAAGTTAAGTAGGGTA                              	 >lcl|1143575_BS2_1
   ........C..................
   TGTTTGATCTTGGAAGCTAAGTAGGGTTGGGTCTGGTTAGTATTTGGATG        	 >lcl|1143577_BS2_1
   ........C.......C...............C.................
   TGTTTGATCTTGGAAGCTAAGTAGGGTTGGGCTTGGTTAGTATTTGGATG        	 >lcl|1143578_BS2_1
   ........C.......C..............C..................
   TGTTTGATCTCGGAAGTTAAGTAGGGTTGGGTTTGGTTAGTATTTGGATG        	 >lcl|1143579_BS2_1
   ........C.Y.......................................
   TGTTTGATCTCGGAAGTTAAGTAGGGTTGGGTTTGGTTAGTACTTGGATG        	 >lcl|1143580_BS2_1
   ........C.Y...............................C.......
   TGTTTGATCTCGGAAGTTAAGTAGGAA                               	 >lcl|1143581_BS2_1
   ........C.Y..............
   TGTTGGATCTTGGAAGTTAAGTAGGGTTGGGTTTGGTTAGTATTTGGATG        	 >lcl|1155292_BS2_1
   .... ...C.........................................
          TGTTGGAAGTTAAGTAGGGTTGGGTTTGGTTAGTATTTGGATGGGA     	 >lcl|1155397_BS2_1
          . ............................................
          TGTTGGAAGTTAAGTAGGGTTGGGCTTGGTA                    	 >lcl|1155398_BS2_1
          . ......................C.....
          TGTTGGAAGCTAAGTAGGGTTGGGTTTGGTTAGTACTTGGATGGGA     	 >lcl|1155404_BS2_1
          . .......C.........................C..........
  TGTTATGATCTTGGAAGTTAAGTAGGGTTGGGTTTGGTTAGTATTTGGAT         	 >lcl|1159428_BS2_1
  .  . ....C........................................
   TGTGTGATTTTGGAAGTTAAGTAGGGTTGGGTTTGGTTAGTATTTGGATG        	 >lcl|1169727_BS2_1
   ... ..............................................
   TGTGTGATTTTGGAAGTTAAGTAGGGTTGGGTTTGGTTAGTACTTGGAT         	 >lcl|1169728_BS2_1
   ... ......................................C......
           TGTGGAAGTTAAGTAGGGTTGGGTTTGGTTAGTATTTGGATGGGA     	 >lcl|1181806_BS2_1
           . ...........................................
           TGTGGAAGTTAAGTAGGGTTGGGTTTGGTTAGTATTA             	 >lcl|1181807_BS2_1
           . ..................................
     TGTGATTTTGGAAGTTAAGTAGGGTTGGGTTTGGTTAGTATCA             	 >lcl|1182829_BS2_1
     . .......................................C
     TGTGATTTTGGAAGTTA                                       	 >lcl|1182830_BS2_1
     . ...............
   TGTCTGATTTTGGAAGTTAAGTAGGGTTGGGTTTGGTTAGTATTTGGAT         	 >lcl|1196087_BS2_1
   ...C.............................................
   TGTCTGATTTTGGAAGTTAAGTAGGGTTGGGTTTGGTTA                   	 >lcl|1196088_BS2_1
   ...C...................................
   TGTCTGATTTTGGAAGTTAAGTAGGGTTGGGCTTGGTTAGTATTTGGAT         	 >lcl|1196089_BS2_1
   ...C...........................C.................
   TGTCTGATTTTGGAAGTTAAGTAGGGTTGGGCTTGGTTAGTATTTG            	 >lcl|1196090_BS2_1
   ...C...........................C..............
   TGTCTGATTTTGGAAGCTAAGTAGGGTTGGGCTTGGTTAGTATTTGGATG        	 >lcl|1196094_BS2_1
   ...C............C..............C..................
   TGTATGATTTTGGAAGTTAAGTAGGGTTGGGTTTGGTTAGTATTTGGAT         	 >lcl|1201423_BS2_1
   ... .............................................
   TGTATGATTTTGGAAGCTAAGTAGGGTTGGGTTTGGTTAGTATTTGGAT         	 >lcl|1201424_BS2_1
   ... ............C................................
       TGGTTTTGGAAGTTAAGCAGGGTTGGGTTTGGTTAGTATTTGGATGGGA     	 >lcl|1212911_BS2_1
       .. ..............C...............................
  TGGTTTGATTTTGGAAGTTAAGTAGGGTTGGGTCTGGTTAGTATTTG            	 >lcl|1214474_BS2_1
  . ...............................C.............
                          TGGTTGGGTTTGGTTAGTATTTGGATGGGA     	 >lcl|1225931_BS2_1
                           .............................
                              TGGGTTTGGTTAGTACTTGGATGGGAGA   	 >lcl|1257574_BS2_1
                              ...............C.......... .
                              TGGGTCTGGTTAGTATTTGGATGGGAG    	 >lcl|1263490_BS2_1
                              .....C....................
             TGGGAGTTAAGTAGGGTTGGGTTTGGTTAGTATTTGGATGGG      	 >lcl|1268644_BS2_1
             ... ......................................
             TGGCAGTTAAGTAGGGTTGGGTTTGGTTAGTA                	 >lcl|1274508_BS2_1
             ...C............................
      TGGATTTTGGAAGTTAA                                      	 >lcl|1275126_BS2_1
      . ...............
             TGGAAGTTAAGTAGGGTTGGGTTTGGTTAGTATTTGGATGGGAGAT  	 >lcl|1282002_BS2_1
             ........................................... ..
             TGGAAGTTAAGTAGGGTTGGGTTTGGTTAGTATTTGGATGGGAGACT 	 >lcl|1282004_BS2_1
             ........................................... .C.
             TGGAAGTTAAGTAGGGTTGGGTTTGGTTAGTATTTGGATGGGAGA   	 >lcl|1282005_BS2_1
             ........................................... .
             TGGAAGTTAAGTAGGGTTGGGTTTGGTTAGTATTTGGATGGGAG    	 >lcl|1282006_BS2_1
             ...........................................
             TGGAAGTTAAGTAGGGTTGGGTTTGGTTAGTATTTGGATGGG      	 >lcl|1282007_BS2_1
             ..........................................
             TGGAAGTTAAGTAGGGTTGGGTTTGGTTAGTATTTGGAA         	 >lcl|1282009_BS2_1
             ......................................
             TGGAAGTTAAGTAGGGTTGGGTTTGGTTAGTATTTGG           	 >lcl|1282010_BS2_1
             .....................................
             TGGAAGTTAAGTAGGGTTGGGTTTGGTTAGTATTTG            	 >lcl|1282011_BS2_1
             ....................................
             TGGAAGTTAAGTAGGGTTGGGTTTGGTTAGTATTAA            	 >lcl|1282013_BS2_1
             ..................................
             TGGAAGTTAAGTAGGGTTGGGTTTGGTTAGTACTTGGATGGGG     	 >lcl|1282015_BS2_1
             ................................C.........
             TGGAAGTTAAGTAGGGTTGGGTTTGGTTAGTACTTGGATGGGA     	 >lcl|1282017_BS2_1
             ................................C..........
             TGGAAGTTAAGTAGGGTTGGGTTTGGTCA                   	 >lcl|1282018_BS2_1
             ...........................C.
             TGGAAGTTAAGTAGGGTTGGGTTTGGCA                    	 >lcl|1282019_BS2_1
             ..........................C
             TGGAAGTTAAGTAGGGTTGGGTTTGG                      	 >lcl|1282020_BS2_1
             ..........................
             TGGAAGTTAAGTAGGGTTGGGTTTGAA                     	 >lcl|1282021_BS2_1
             .........................
             TGGAAGTTAAGTAGGGTTGGGTTTGA                      	 >lcl|1282022_BS2_1
             .........................
             TGGAAGTTAAGTAGGGTTGGGTCTGGTTAGTACTTGGATGGGAG    	 >lcl|1282027_BS2_1
             ......................C.........C..........
             TGGAAGTTAAGTAGGGTTGGGTCTGGTTAGTACA              	 >lcl|1282028_BS2_1
             ......................C.........C
             TGGAAGTTAAGTAGGGTTGGGTCTGGTTA                   	 >lcl|1282030_BS2_1
             ......................C......
             TGGAAGTTAAGTAGGGTTGGGCTTGGTTAGTATTTGGATGA       	 >lcl|1282033_BS2_1
             .....................C..................
             TGGAAGTTAAGTAGGGTTGGGCTTGGTTA                   	 >lcl|1282034_BS2_1
             .....................C.......
             TGGAAGTTAAGTAGGGTTGGGCTTGGTA                    	 >lcl|1282035_BS2_1
             .....................C.....
             TGGAAGTTAAGTAGGGTTGGGCTTGG                      	 >lcl|1282036_BS2_1
             .....................C....
             TGGAAGTTAAGTAGGGTTGGGCCTGGTTAGTATTTGA           	 >lcl|1282039_BS2_1
             .....................CC.............
             TGGAAGTTAAGCAGGGTTGGGTTTGGTTAGTATTTGGATGGG      	 >lcl|1282066_BS2_1
             ...........C..............................
             TGGAAGTTAAGCAGGGTTGGGTTTGGTTAGTATTTGGATGG       	 >lcl|1282067_BS2_1
             ...........C.............................
             TGGAAGTTAAGCAGGGTTGGGTTTGGTTAGTATTTGGATGA       	 >lcl|1282068_BS2_1
             ...........C............................
             TGGAAGTTAAGCAGGGTTGGGTTTGGTTAGTATTTGA           	 >lcl|1282069_BS2_1
             ...........C........................
       TGCTTTTGGAAGTTAAGTAGGGTTGGGTTTGGTTAGTA                	 >lcl|1283275_BS2_1
       ..C...................................
   TGCTTGATTTTGGAAGTTAAGTAGGGTTGGGTTTGGTTAGTATTTGGATG        	 >lcl|1284000_BS2_1
   ..C...............................................
   TGCTTGATTTTGGAAGTTAAGTAGGGTTGGGTTTGGTTAGTATTTG            	 >lcl|1284001_BS2_1
   ..C...........................................
       TGCTGTTGGAAGTTAAGTAGGGTTGGGTTTGGTTAGTATTTGGATGGGA     	 >lcl|1284562_BS2_1
       ..C. ............................................
       TGCTCTTGGAAGTTAAGTAGGGTTGGGTTTGGTTAGTATTTGGATGA       	 >lcl|1285621_BS2_1
       ..C.C.........................................
 TGCGTTTGATTTTGGAAGTTAAGTAGGGTTGGGCTTGGTTAGTATTT             	 >lcl|1286493_BS2_1
 . Y..............................C.............
       TGATTTTGGAAGTTAAGTAGGGTTGGGTTTGGTTAGTATTTGGATGA       	 >lcl|1294285_BS2_1
       ..............................................
       TGATTTTGGAAGTTAAGTAGGGTTGGGTTTGGTTAGTATTTA            	 >lcl|1294287_BS2_1
       .........................................
       TGATTTTGGAAGTTAAGTAGGGTTGGGTTTGGTTAGTACTTGGATGGGAG    	 >lcl|1294288_BS2_1
       ......................................C..........
       TGATTTTGGAAGTTAAGTAGGGTTGGGTTTGGTTAGTACTTGGATGG       	 >lcl|1294289_BS2_1
       ......................................C........
       TGATTTTGGAAGTTAAGTAGGGTTGGGTTTGGTTAGTACTTG            	 >lcl|1294290_BS2_1
       ......................................C...
       TGATTTTGGAAGTTAAGTAGGGTTGGGTTTGGTTAA                  	 >lcl|1294291_BS2_1
       ...................................
       TGATTTTGGAAGTTAAGTAGGGTTGGGTTTGGTA                    	 >lcl|1294294_BS2_1
       .................................
       TGATTTTGGAAGTTAAGTAGGGTTGGGTTTAA                      	 >lcl|1294295_BS2_1
       ..............................
       TGATTTTGGAAGTTAAGTAGGGTTGGGTTTA                       	 >lcl|1294296_BS2_1
       ..............................
       TGATTTTGGAAGTTAAGTAGGGTTGGGTCTGGTTAGTATTTGGATGGGA     	 >lcl|1294297_BS2_1
       ............................C....................
       TGATTTTGGAAGTTAAGTAGGGTTGGGTCTGGTTAGTATTTGGATGG       	 >lcl|1294298_BS2_1
       ............................C..................
       TGATTTTGGAAGTTAAGTAGGGTTGGGTCTGGTTAGTAA               	 >lcl|1294299_BS2_1
       ............................C.........
       TGATTTTGGAAGTTAAGTAGGGTTGGGTCTGGTTAA                  	 >lcl|1294300_BS2_1
       ............................C......
       TGATTTTGGAAGTTAAGTAGGGTTGGGTCTGA                      	 >lcl|1294301_BS2_1
       ............................C..
       TGATTTTGGAAGTTAAGTAGGGTTGGGCTTGGTTAGTATTTGGAT         	 >lcl|1294302_BS2_1
       ...........................C.................
       TGATTTTGGAAGTTAAGTAGGGTTGGGCTTGGA                     	 >lcl|1294303_BS2_1
       ...........................C....
       TGATTTTGGAAGTTAAGTAGGGTTGGGAA                         	 >lcl|1294304_BS2_1
       ...........................
       TGATTTTGGAAGTTAAGTAGGGTTGGGA                          	 >lcl|1294305_BS2_1
       ...........................
       TGATTTTGGAAGTTAAGTAGGGTTGG                            	 >lcl|1294306_BS2_1
       ..........................
       TGATTTTGGAAGTTAAGTAGGGTTA                             	 >lcl|1294308_BS2_1
       ........................
       TGATTTTGGAAGTTAAGTAGGGA                               	 >lcl|1294313_BS2_1
       ......................
       TGATTTTGGAAGTTAAGTA                                   	 >lcl|1294315_BS2_1
       ...................
       TGATTTTGGAAGTTAAGT                                    	 >lcl|1294316_BS2_1
       ..................
       TGATTTTGGAAGTTAAGCAGGGTTGGGTTTGGTTAGTATTTGGATGGGA     	 >lcl|1294317_BS2_1
       .................C...............................
       TGATTTTGGAAGTTAAGCAGGGTTGGGTTTGGTTAGTACTTGGATGGGA     	 >lcl|1294318_BS2_1
       .................C....................C..........
       TGATTTTGGAAGTTAAGCAGGGTTGGGCTTGGTTAGTATTTGGATGGGA     	 >lcl|1294319_BS2_1
       .................C.........C.....................
       TGATTTTGGAAGTTAAGCAGGGTTGG                            	 >lcl|1294320_BS2_1
       .................C........
       TGATTTTGGAAGTTAAGCA                                   	 >lcl|1294321_BS2_1
       .................C.
       TGATTTTGGAAGTTAAG                                     	 >lcl|1294322_BS2_1
       .................
       TGATTTTGGAAGCTAAGTAGGGTTGGGTCCA                       	 >lcl|1294328_BS2_1
       ............C...............CC
       TGATTTTGGAAGCTAAGTAGGGTTGGGCCTGGTTAGTATTTG            	 >lcl|1294329_BS2_1
       ............C..............CC.............
       TGATTTTGGAAGCTAAGTAGGGTTG                             	 >lcl|1294330_BS2_1
       ............C............
       TGATTTTGGAAGCTAAGTAGGGT                               	 >lcl|1294331_BS2_1
       ............C..........
       TGATTTTGGAAGCTAAGTAGGG                                	 >lcl|1294332_BS2_1
       ............C.........
       TGATTTTGGAAGCTAAGCAGGGTTGGGTTTGGTTAGTATTTGGATGGGA     	 >lcl|1294333_BS2_1
       ............C....C...............................
       TGATTTCGGAAGTTAAGTAGGGTTGGGTTTGGTTAGTACTTGGATGGGA     	 >lcl|1296137_BS2_1
       ......Y...............................C..........
       TGATTTCGGAAGTTAAGTAGGGTTGGGTCTGGTTAGTATTTGGA          	 >lcl|1296138_BS2_1
       ......Y.....................C...............
       TGATTTCGGAAGTTAAGTAGGGTTGGGTCTGGTTAGTA                	 >lcl|1296139_BS2_1
       ......Y.....................C.........
       TGATTTCGGAAGTTAAGTAGGGTTGGGTA                         	 >lcl|1296140_BS2_1
       ......Y.....................
       TGATTTCGGAAGTTAAGTAGGGGA                              	 >lcl|1296143_BS2_1
       ......Y...............
       TGATTTCGGAAGTTAAGTAGGA                                	 >lcl|1296144_BS2_1
       ......Y..............
       TGATTTCGGAAGTTAAGCAGGGTTGGGTTTGGTTAGTATTTGGATGGGA     	 >lcl|1296145_BS2_1
       ......Y..........C...............................
       TGATTTCGGAAGTTAAGCAGGGTTAA                            	 >lcl|1296146_BS2_1
       ......Y..........C......
       TGATTTCGGAAGCTAAGTAGGGTTGGGCTTGGTTAGTATTTG            	 >lcl|1296147_BS2_1
       ......Y.....C..............C..............
       TGATCTTGGAAGTTAAGTAGGGTTGGGTTTGGTTAGTATTTGGATGGGA     	 >lcl|1306222_BS2_1
       ....C............................................
       TGATCTTGGAAGTTAAGTAGGGTTGGGTTTGGTTAGTATTTGGATGG       	 >lcl|1306223_BS2_1
       ....C..........................................
       TGATCTTGGAAGTTAAGTAGGGTTGGGTTTGGTTAGTATTTG            	 >lcl|1306224_BS2_1
       ....C.....................................
       TGATCTTGGAAGTTAAGTAGGGTTGGGTCTGGTTAGTATTTGGATG        	 >lcl|1306225_BS2_1
       ....C.......................C.................
       TGATCTTGGAAGTTAAGTAGGGTTGGGCTTGGTTAGTATTTGGATGGGA     	 >lcl|1306226_BS2_1
       ....C......................C.....................
       TGATCTTGGAAGTTAAGTAGGGTTGGGA                          	 >lcl|1306227_BS2_1
       ....C......................
       TGATCTTGGAAGTTAAGTAGGGTTGA                            	 >lcl|1306228_BS2_1
       ....C....................
       TGATCTTGGAAGTTAAGTAGAA                                	 >lcl|1306231_BS2_1
       ....C...............
       TGATCTCGGAAGCTAAGCAGGG                                	 >lcl|1306508_BS2_1
       ....C.Y.....C....C....
       TGATCTCGGAAGCTAAG                                     	 >lcl|1306509_BS2_1
       ....C.Y.....C....
       TGACTTTGGAAGTTAAGTAGGGTTGGGTCTGGTTAGTATTTGGATGGGA     	 >lcl|1316341_BS2_1
       ...C........................C....................
       TGAATTTGGAAGCTAAGTAGGGTTGGGTTTGGTTAGTATTTGGATGGGA     	 >lcl|1318085_BS2_1
       ... ........C....................................
TCTTTTTTGATTTTGGAAGTTAAGTAGGGTTGGGTTTGGTTAGTATTTG            	 >lcl|1323433_BS2_1
.C.. ............................................
TCTTGTTTGATTTTGGAAGTTAAGTAGGGTTGGGTTTGGTTAGT                 	 >lcl|1333414_BS2_1
.C..........................................
TCTTGTTTGATTTTGGAAGTTAAGTAGGG                                	 >lcl|1333415_BS2_1
.C...........................
TCTTGTTTGATTTTGGAAGTTAAGTAA                                  	 >lcl|1333416_BS2_1
.C........................
          TCTTGGAAGTTAAGTAGGGTTGGGTTTGGTTAGTATTTGGATGGGAGATT 	 >lcl|1337780_BS2_1
          .C............................................ ...
          TCTTGGAAGTTAAGTAGGGTTGGGTTTGGTTAGTATTTGGATGGGAGACT 	 >lcl|1337781_BS2_1
          .C............................................ .C.
          TCTTGGAAGTTAAGTAGGGTTGGGCTTGGTTAGTATTTGGATGGGAGATT 	 >lcl|1337782_BS2_1
          .C......................C..................... ...
 TCTGTTTGATTTTGGAAGTTAAGTA                                   	 >lcl|1341990_BS2_1
 .C.......................
 TCTGTTTGATTTTGGAAGTTAA                                      	 >lcl|1341991_BS2_1
 .C....................
           TCTGGAAGTTAAGTAGGGTTGGGTTTGGTTAGTATTTGGATGGGA     	 >lcl|1347884_BS2_1
           .C...........................................
     TCTGATTTTGGAAGTTAAGTAGGGTTGGGTTTGGTTAGTATTTGGATG        	 >lcl|1348302_BS2_1
     .C..............................................
     TCTGATTTCGGAAGTTAAGTAGGGTTGGGTTTA                       	 >lcl|1348383_BS2_1
     .C......Y.......................
  TCGTTTGATTTTGGAAGTTAAGTAGGGTTGGGTTTGGTTAGTATTTGGAT         	 >lcl|1355744_BS2_1
  .Y................................................
  TCGTTTGATTTTGGAAGTTAAGCAGGGTTGGGTTTGGTTAGTATTTG            	 >lcl|1355747_BS2_1
  .Y....................C........................
  TCGTTTGATCTTGGAAGTTAAGCAGGGTTGGGTTTGGTTAGTATTTGGAT         	 >lcl|1355774_BS2_1
  .Y.......C............C...........................
            TCGGAAGTTAAGTAGGGTTGGGTTTGGTTAGTACTTGGATGGGA     	 >lcl|1365132_BS2_1
            .Y...............................C..........
            TCGGAAGTTAAGTAGGGTTGGGTCTGGTTAA                  	 >lcl|1365133_BS2_1
            .Y.....................C......
            TCGGAAGTTAAGCAGGGTTGGGCTTGGTTAGTATTTGGATGGGA     	 >lcl|1365135_BS2_1
            .Y..........C.........C.....................
      TCGATTTTGGAAGTTAAGTAGGGTTGGGTTTGGTTAGTATTTGGATGG       	 >lcl|1366304_BS2_1
      .Y..............................................
       TCATTTTGGAAGTTAAGCAGGGTTGGGTTTGGTTAGTATTTGGATGG       	 >lcl|1374128_BS2_1
       .C...............C.............................
                    TCAGTAGGGTTGGGTTTGGTTAGTATTTGGATGA       	 >lcl|1378189_BS2_1
                    .C...............................
   TATTTGATTTTGGAAGTTAA                                      	 >lcl|1391338_BS2_1
   . ..................
 TATGTTTGATTTTGGAAGTTAAGTAGGGTTGGGTTTGGTTAGTATTT             	 >lcl|1409275_BS2_1
 . .............................................
           TATGGAAGTTAAGTAGGGTTGGGTTTGGTTAGTATTTGGATGGGA     	 >lcl|1421913_BS2_1
           . ...........................................
           TATGGAAGTTAAGCAGGGTTGGGTTTGGTTAGTATTA             	 >lcl|1421915_BS2_1
           . ...........C......................
     TATGATTTTGGAAGTTAAGTAGGGTTGGGTTTGGTTAGTATTT             	 >lcl|1422489_BS2_1
     . .........................................
   TATCTGATTTTGGAAGTTAAGTAGGGTTGGGTTTGGTTAGTACTTG            	 >lcl|1425789_BS2_1
   . .C......................................C...
  TAGTTTGATTTTGGAAGTTAAGTAGGGTTGGGTTTGGTTAGTATTTG            	 >lcl|1438271_BS2_1
  . .............................................
  TAGTTTGATTTTGGAAGTTAA                                      	 >lcl|1438272_BS2_1
  . ...................
                        TAGGGTTGGGTTTGGTTAGTATTTGGATGGGAG    	 >lcl|1467097_BS2_1
                        ................................
                        TAGGGTTGGGTTTGGTTAGTATTTGGATGGAA     	 >lcl|1467098_BS2_1
                        .............................. .
                        TAGGGTTGGGTTTGGTTAGTATTTGGATGG       	 >lcl|1467099_BS2_1
                        ..............................
                        TAGGGTTGGGTTTGGTTAGTATTTGGATA        	 >lcl|1467101_BS2_1
                        ............................
                        TAGGGTTGGGTTTGGTTAGTATTTGA           	 >lcl|1467102_BS2_1
                        .........................
                        TAGGGTTGGGTTTGGTTAGTACTTGGATGA       	 >lcl|1467111_BS2_1
                        .....................C.......
                        TAGGGTTGGGTTTGGTTAGTACTTGGA          	 >lcl|1467112_BS2_1
                        .....................C.....
                        TAGGGTTGGGTCTGGTTAGTATTTGGATGGA      	 >lcl|1467129_BS2_1
                        ...........C..................
                        TAGGGTTGGGTCTGGTTAGTATTTGGATAA       	 >lcl|1467130_BS2_1
                        ...........C................
                        TAGGGTTGGGCTTGGTTAGTATTTGGATGGGAG    	 >lcl|1467140_BS2_1
                        ..........C.....................
                        TAGGGTTGGGCTTGGTTAGTATTTGGATGGGA     	 >lcl|1467141_BS2_1
                        ..........C.....................
                        TAGGGTTGGGCTTGGTTAGTATTTGGATGA       	 >lcl|1467142_BS2_1
                        ..........C..................
             TAGAAGTTAAGTAGGGTTGGGTTTGGTTAGTATTTGGATGGG      	 >lcl|1484399_BS2_1
             . ........................................
                    TACGTAGGGTTGGGTTTGGTTAGTATT              	 >lcl|1488137_BS2_1
                    ..Y........................
                    TACGTAGGGTTGGGTTTGGTTAGTA                	 >lcl|1488138_BS2_1
                    ..Y......................
       TAATTTTGGAAGTTAAGTAGGGTTGGGTTTGGTTAGTATTTGGATGG       	 >lcl|1492022_BS2_1
       . .............................................
       TAATTTTGGAAGTTAAGTAGGGTTGGGTTTGGTTAGTATTA             	 >lcl|1492023_BS2_1
       . ......................................
       TAATTTCGGAAGTTAA                                      	 >lcl|1492645_BS2_1
       . ....Y.........
       TAATGTTGGAAGTTAAGTAGGGTTGGGCTTGGTTAGTATTTGGATGGGA     	 >lcl|1493729_BS2_1
       . .. ......................C.....................
       TAATCTTGGAAGTTAAGTAGGGTTGGGTTTGGTTAA                  	 >lcl|1495906_BS2_1
       . ..C..............................
                    TAAGTAGGGTTGGGTTTGGTTAGTATTTGGATTA       	 >lcl|1499237_BS2_1
                    ................................
                    TAAGTAGGGTTGGGTTTGGTTAGTATTTGGATGGGAGAT  	 >lcl|1499256_BS2_1
                    .................................... ..
                    TAAGTAGGGTTGGGTTTGGTTAGTATTTGGATGGGAGA   	 >lcl|1499259_BS2_1
                    .................................... .
                    TAAGTAGGGTTGGGTTTGGTTAGTATTTGGATGGGAG    	 >lcl|1499260_BS2_1
                    ....................................
                    TAAGTAGGGTTGGGTTTGGTTAGTATTTGGATGGG      	 >lcl|1499262_BS2_1
                    ...................................
                    TAAGTAGGGTTGGGTTTGGTTAGTATTTGGATAA       	 >lcl|1499264_BS2_1
                    ................................
                    TAAGTAGGGTTGGGTTTGGTTAGTATTTGGA          	 >lcl|1499266_BS2_1
                    ...............................
                    TAAGTAGGGTTGGGTTTGGTTAGTATTT             	 >lcl|1499268_BS2_1
                    ............................
                    TAAGTAGGGTTGGGTTTGGTTAGTATCA             	 >lcl|1499269_BS2_1
                    ..........................C
                    TAAGTAGGGTTGGGTTTGGTTAGTATAA             	 >lcl|1499270_BS2_1
                    ..........................
                    TAAGTAGGGTTGGGTTTGGTTAGTACTTGGATGGG      	 >lcl|1499275_BS2_1
                    .........................C.........
                    TAAGTAGGGTTGGGTCTGGTTAGTATTTGGATGGG      	 >lcl|1499288_BS2_1
                    ...............C...................
                    TAAGTAGGGTTGGGTCTGGTTAGTATTTGA           	 >lcl|1499289_BS2_1
                    ...............C.............
                    TAAGTAGGGTTGGGTCTGGTTAGTA                	 >lcl|1499290_BS2_1
                    ...............C.........
                    TAAGTAGGGTTGGGCTTGGTTAGTATTTGGATGA       	 >lcl|1499298_BS2_1
                    ..............C..................
                    TAAGTAGGGTTGGGCTTGGTTAGTATTTGGATAA       	 >lcl|1499299_BS2_1
                    ..............C.................
                    TAAGTAGGGTTGGGCTTGGTTAGTATTTGGAT         	 >lcl|1499300_BS2_1
                    ..............C.................
                    TAAGTAGGGTTGGGCTTGGTTAGTATTA             	 >lcl|1499302_BS2_1
                    ..............C............
                    TAAGTAGGGTTGGGCTTGGTTAGTA                	 >lcl|1499304_BS2_1
                    ..............C..........
                    TAAGCAGGGTTGGGTTTGGTTAGTATTTGGATGGGA     	 >lcl|1501183_BS2_1
                    ....C...............................
                    TAAGCAGGGTTGGGTTTGGTTAGTA                	 >lcl|1501184_BS2_1
                    ....C....................
        GTTTTTGGAAGTTAAGTAGGGTTGGGTTTGGTTAGTATTTGGATGGGA     	 >lcl|1526014_BS2_1
        . ..............................................
         GTTTTGGAAGTTAAGTAGGGTTGGGTTTGGTTAGTATTTGGATGGGAGATT 	 >lcl|1536403_BS2_1
          .............................................. ...
         GTTTTGGAAGTTAAGTAGGGTTGGGTTTGGTTAGTA                	 >lcl|1536404_BS2_1
          ...................................
    GTTTTATTTTGGAAGTTAAGTAGGGTTGGGTCTGGTTAGTATTTGGATGG       	 >lcl|1540835_BS2_1
    .... ..........................C..................
    GTTTTATTTTGGAAGTTAAGTAGGGTTGGGCTTGGTTAGTATTTGGATGG       	 >lcl|1540836_BS2_1
    .... .........................C...................
    GTTTTATCTTGGAAGTTAAGTAGGGTTGGGTTTGGTTAGTATTTGGATGG       	 >lcl|1542125_BS2_1
    .... ..C..........................................
                                 GTTTGGTTAGTATTTGGATGGGAGA   	 >lcl|1556127_BS2_1
                                 ....................... .
    GTTTGATTTTGGAAGTTAAGTAGGGTTGGGTTTT                       	 >lcl|1568564_BS2_1
    .................................
    GTTTGATTTTGGAAGTTAAGTAGGGTTGGGTTTGGTTAGTATTTGGATGA       	 >lcl|1568567_BS2_1
    .................................................
    GTTTGATTTTGGAAGTTAAGTAGGGTTGGGTTTGGTTAGTATTTGGACGG       	 >lcl|1568568_BS2_1
    ...............................................Y..
    GTTTGATTTTGGAAGTTAAGTAGGGTTGGGTTTGGTTAGTATTTGG           	 >lcl|1568569_BS2_1
    ..............................................
    GTTTGATTTTGGAAGTTAAGTAGGGTTGGGTTTGGTTAGTATAA             	 >lcl|1568570_BS2_1
    ..........................................
    GTTTGATTTTGGAAGTTAAGTAGGGTTGGGTTTGGTTAGTACTTGGA          	 >lcl|1568571_BS2_1
    .........................................C.....
    GTTTGATTTTGGAAGTTAAGTAGGGTTGGGTTTGGTTAGTACTTGG           	 >lcl|1568572_BS2_1
    .........................................C....
    GTTTGATTTTGGAAGTTAAGTAGGGTTGGGTTTGGTTAGTACTTG            	 >lcl|1568573_BS2_1
    .........................................C...
    GTTTGATTTTGGAAGTTAAGTAGGGTTGGGTTTGGTTA                   	 >lcl|1568574_BS2_1
    ......................................
    GTTTGATTTTGGAAGTTAAGTAGGGTTGGGTTTGGTT                    	 >lcl|1568575_BS2_1
    .....................................
    GTTTGATTTTGGAAGTTAAGTAGGGTTGGGTCTGGTTAGA                 	 >lcl|1568576_BS2_1
    ...............................C.......
    GTTTGATTTTGGAAGTTAAGTAGGGTTGGGCTTGGTTAGTATTTGGAT         	 >lcl|1568577_BS2_1
    ..............................C.................
    GTTTGATTTTGGAAGTTAAGTAGGGTTGGGCTTGGTTAGTAA               	 >lcl|1568578_BS2_1
    ..............................C..........
    GTTTGATTTTGGAAGTTAAGTAGGGTTGGGCTTA                       	 >lcl|1568579_BS2_1
    ..............................C..
    GTTTGATTTTGGAAGTTAAGTAGGGTTGGGA                          	 >lcl|1568581_BS2_1
    ..............................
    GTTTGATTTTGGAAGTTAAGTAGGGTTG                             	 >lcl|1568583_BS2_1
    ............................
    GTTTGATTTTGGAAGTTAAGTAGGGTTA                             	 >lcl|1568585_BS2_1
    ...........................
    GTTTGATTTTGGAAGTTAAGTAGGGTCA                             	 >lcl|1568590_BS2_1
    ..........................C
    GTTTGATTTTGGAAGTTAAGTAGAA                                	 >lcl|1568594_BS2_1
    .......................
    GTTTGATTTTGGAAGTTAAGCAGGGTTGGGCTTGGTTAGTATTTGGATGG       	 >lcl|1568595_BS2_1
    ....................C.........C...................
    GTTTGATTTTGGAAGTTAAGCAGGGTTGGGCA                         	 >lcl|1568596_BS2_1
    ....................C.........C
    GTTTGATTTTGGAAGTTAAG                                     	 >lcl|1568597_BS2_1
    ....................
    GTTTGATTTTGGAAGTTA                                       	 >lcl|1568598_BS2_1
    ..................
    GTTTGATTTTGGAAGCTAAGTAGGGTTGGGTTTGGTTAGTATTTGGATG        	 >lcl|1568606_BS2_1
    ...............C.................................
    GTTTGATTTTGGAAGCTAAGTAGGGTTGGGTCTGGTTAGTATTTGA           	 >lcl|1568607_BS2_1
    ...............C...............C.............
    GTTTGATTTTGGAAGCTAAGTAGGGTTGGGCTTGGTTAA                  	 >lcl|1568608_BS2_1
    ...............C..............C.......
    GTTTGATTTTGGAAGCTAAGTAGGGTTGGGCTTA                       	 >lcl|1568609_BS2_1
    ...............C..............C..
    GTTTGATTTTGGAAGCTAAGTAGGGTTAA                            	 >lcl|1568610_BS2_1
    ...............C...........
    GTTTGATTTTGGAAGCTAAGTAGGGTTA                             	 >lcl|1568611_BS2_1
    ...............C...........
    GTTTGATTTTGGAAGCTAAGTAGGGTA                              	 >lcl|1568613_BS2_1
    ...............C..........
    GTTTGATTTTGGAAGCTAAGCAGGGTTGGGTTTGGTTAGTACTTGGATGG       	 >lcl|1568614_BS2_1
    ...............C....C....................C........
    GTTTGATTTTGGAAGCTAAGCAA                                  	 >lcl|1568615_BS2_1
    ...............C....C.
    GTTTGATTTTGGAAGCTAA                                      	 >lcl|1568616_BS2_1
    ...............C...
    GTTTGATTTCGGAAGTTAAGTAGGGTTGGGTTTGGTTAGTATTTGGATGA       	 >lcl|1568753_BS2_1
    .........Y.......................................
    GTTTGATTTCGGAAGTTAAGTAGGGTTGGGTTTGGTTAGTATTTGG           	 >lcl|1568754_BS2_1
    .........Y....................................
    GTTTGATTTCGGAAGTTAAGTAGGGTTGGGTTTGGTTAGTATTTGA           	 >lcl|1568755_BS2_1
    .........Y...................................
    GTTTGATTTCGGAAGTTAAGTAGGGTTGGGTTTGGTTAGTATTT             	 >lcl|1568756_BS2_1
    .........Y..................................
    GTTTGATTTCGGAAGTTAAGTAGGGTTGGGTTTGGTTAGTACTTGGATGG       	 >lcl|1568757_BS2_1
    .........Y...............................C........
    GTTTGATTTCGGAAGTTAAGTAGGGTTGGGTTTGGTTAGTACTT             	 >lcl|1568758_BS2_1
    .........Y...............................C..
    GTTTGATTTCGGAAGTTAAGTAGGGTTGGGTTTGGTTAA                  	 >lcl|1568759_BS2_1
    .........Y............................
    GTTTGATTTCGGAAGTTAAGTAAA                                 	 >lcl|1568760_BS2_1
    .........Y............
    GTTTGATTTCGGAAGTTAAGTAA                                  	 >lcl|1568761_BS2_1
    .........Y............
    GTTTGATTTCGGAAGTTAAGCAGGGTTGGGTT                         	 >lcl|1568762_BS2_1
    .........Y..........C...........
    GTTTGATTTCGGAAGCTAAGTA                                   	 >lcl|1568763_BS2_1
    .........Y.....C......
    GTTTGATCTTGGAAGTTAAGTAGGGTTGGGTTTGGTTAG                  	 >lcl|1569424_BS2_1
    .......C...............................
    GTTTGATCTTGGAAGTTAAGTAGGGTTGGGTTTGGTA                    	 >lcl|1569425_BS2_1
    .......C............................
    GTTTGATCTTGGAAGTTAAGTAGGGTTGGGTCTGGTTAGTATTTGGATGG       	 >lcl|1569426_BS2_1
    .......C.......................C..................
    GTTTGATCTTGGAAGTTAAGTAGGGTTGGGCTTGGTTTA                  	 >lcl|1569427_BS2_1
    .......C......................C......
    GTTTGATCTTGGAAGTTAAGTAGGGTTGGGCTTGGTTAA                  	 >lcl|1569428_BS2_1
    .......C......................C.......
    GTTTGATCTTGGAAGTTAAGTAGGGTA                              	 >lcl|1569430_BS2_1
    .......C..................
    GTTTGATCTTGGAAGTTAAGTAA                                  	 >lcl|1569431_BS2_1
    .......C..............
    GTTTGATCTTGGAAGCTAAGTAGGGTTGGGTTTGGTTAGTATTTGGATGG       	 >lcl|1569432_BS2_1
    .......C.......C..................................
    GTTTGATCTTGGAAGCTAAGTAGGGTTGGGTTTGGTTAGTAA               	 >lcl|1569433_BS2_1
    .......C.......C.........................
    GTTTGATCTCGGAAGTTAAGTAGGGTTGGGTCTGGTTAGTATTTGGATGG       	 >lcl|1569444_BS2_1
    .......C.Y.....................C..................
    GTTTGATCTCGGAAGCTAAGTAGGGTTGGGTTTGGTTAGTATTTGGATGG       	 >lcl|1569445_BS2_1
    .......C.Y.....C..................................
    GTTTAATTTTGGAAGTTAAGTAGGGTTGGGCTTGGTTAGTATTTGGATGG       	 >lcl|1607803_BS2_1
    .... .........................C...................
 GTTGTTTGATTTCGGAAGTTAAGTAGGGTTGGGTTTG                       	 >lcl|1610350_BS2_1
  ...........Y........................
                            GTTGGGTTTGGTTAGTATTTGGATGGGAGAA  	 >lcl|1629409_BS2_1
                            ............................ .
                            GTTGGGTTTGGTTAGTATTTGGATGGGAA    	 >lcl|1629410_BS2_1
                            .............................
                            GTTGGGTTTGGTTAGTATTTGGATGGA      	 >lcl|1629411_BS2_1
                            ..........................
                            GTTGGGTTTGGTTAGTATTTGGATGAA      	 >lcl|1629412_BS2_1
                            .........................
                            GTTGGGTTTGGTTAGTACTTGGATGGGA     	 >lcl|1629422_BS2_1
                            .................C..........
                            GTTGGGTCTGGTTAGTATTTGGATGGGA     	 >lcl|1630354_BS2_1
                            .......C....................
                            GTTGGGCTTGGTTAGTATTTGGATGGAA     	 >lcl|1631062_BS2_1
                            ......C................... .
           GTTGGAAGTTAAGTAGGGTTGGGCTTGGTTAGTATTA             	 >lcl|1633075_BS2_1
            ......................C............
     GTTGATTTTGGAAGCTAAGTAGGGTTGGGTTTGGTTAGTATTTG            	 >lcl|1634429_BS2_1
      .............C.............................
    GTTAGATCTTGGAAGTTAAGTAGGGTTGGGTTTGGTTAGTATTTGGATG        	 >lcl|1671081_BS2_1
    ... ...C.........................................
                  GTTAAGTAGGGTTGGGTTTGGTTAGTATTTGGATGGGAGAT  	 >lcl|1673788_BS2_1
                  ...................................... ..
                  GTTAAGTAGGGTTGGGTTTGGTTAGTATTTGGATGGGAG    	 >lcl|1673790_BS2_1
                  ......................................
                  GTTAAGTAGGGTTGGGTTTGGTTAGTATTTGGATGGGA     	 >lcl|1673791_BS2_1
                  ......................................
                  GTTAAGTAGGGTTGGGTTTGGTTAGTATTTGGATA        	 >lcl|1673795_BS2_1
                  ..................................
                  GTTAAGTAGGGTTGGGTTTGGTTAGTATTTGG           	 >lcl|1673798_BS2_1
                  ................................
                  GTTAAGTAGGGTTGGGTTTGGTTAGTATTTGAA          	 >lcl|1673799_BS2_1
                  ............................... .
                  GTTAAGTAGGGTTGGGTTTGGTTAGTATTT             	 >lcl|1673800_BS2_1
                  ..............................
                  GTTAAGTAGGGTTGGGTTTGGTTAGTATAA             	 >lcl|1673802_BS2_1
                  ............................
                  GTTAAGTAGGGTTGGGTTTGGTTAGTATA              	 >lcl|1673803_BS2_1
                  ............................
                  GTTAAGTAGGGTTGGGTTTGGTTAGTAT               	 >lcl|1673804_BS2_1
                  ............................
                  GTTAAGTAGGGTTGGGTTTGGTTAGTACTTGGATGGGA     	 >lcl|1673810_BS2_1
                  ...........................C..........
                  GTTAAGTAGGGTTGGGTTTGGTTAGTACTTGGATGGG      	 >lcl|1673811_BS2_1
                  ...........................C.........
                  GTTAAGTAGGGTTGGGTTTGGTTAGTACTTGGATGA       	 >lcl|1673812_BS2_1
                  ...........................C.......
                  GTTAAGTAGGGTTGGGTTTGGTTAGTACTA             	 >lcl|1673813_BS2_1
                  ...........................C.
                  GTTAAGTAGGGTTGGGTTTGGTTAGTACT              	 >lcl|1673814_BS2_1
                  ...........................C.
                  GTTAAGTAGGGTTGGGTTTGGTTAGCA                	 >lcl|1673816_BS2_1
                  .........................C.
                  GTTAAGTAGGGTTGGGTTTGGTTAG                  	 >lcl|1673817_BS2_1
                  .........................
                  GTTAAGTAGGGTTGGGTCTGGTTAGTATTTGA           	 >lcl|1673832_BS2_1
                  .................C.............
                  GTTAAGTAGGGTTGGGTCTGGTTAGTATTTA            	 >lcl|1673833_BS2_1
                  .................C............
                  GTTAAGTAGGGTTGGGTCTGGTTAGTATTA             	 >lcl|1673834_BS2_1
                  .................C...........
                  GTTAAGTAGGGTTGGGTCTGGTTAGTA                	 >lcl|1673836_BS2_1
                  .................C.........
                  GTTAAGTAGGGTTGGGCTTGGTTAGTATTTGGATGGGAGATT 	 >lcl|1673845_BS2_1
                  ................C..................... ...
                  GTTAAGTAGGGTTGGGCTTGGTTAGTATTTGGA          	 >lcl|1673847_BS2_1
                  ................C................
                  GTTAAGTAGGGTTGGGCTTGGTTAGTATTTAA           	 >lcl|1673848_BS2_1
                  ................C.............
                  GTTAAGTAGGGTTGGGCTTGGTTAGTA                	 >lcl|1673850_BS2_1
                  ................C..........
  GTGTTTGATTTTGGAAGTTAA                                      	 >lcl|1680676_BS2_1
   ....................
      GTGATTTTGGAAGTTAAGTAGGGTTGGGTTTGGTTAGTATTTGGAT         	 >lcl|1764011_BS2_1
       .............................................
      GTGATTTCGGAAGTTAAGTAA                                  	 >lcl|1765041_BS2_1
       ......Y............
    GTCTGATTTTGGAAGTTAAGTAGGGTTGGGTTTGGTTAGTATTTGGATGG       	 >lcl|1781915_BS2_1
    ..C...............................................
    GTCTGATTTTGGAAGTTAAGTAGGGTTGGGTTTGGTTAGTATTTGGATG        	 >lcl|1781916_BS2_1
    ..C..............................................
    GTCTGATTTTGGAAGTTAAGTAGGGTTGGGTTTGGTTAGTATTTG            	 >lcl|1781917_BS2_1
    ..C..........................................
    GTCTGATTTTGGAAGTTAAGTAGGGTTGGGTTTGGTTAGTATTT             	 >lcl|1781918_BS2_1
    ..C.........................................
    GTCTGATTTTGGAAGTTAAGTAGGGTTGGGTTTGGTTAG                  	 >lcl|1781919_BS2_1
    ..C....................................
    GTCTGATTTTGGAAGTTAAGTAGGGTTGGGTTTGGT                     	 >lcl|1781920_BS2_1
    ..C.................................
                       GTAGGGTTGGGTTTGGTTAGTATTTGGATGG       	 >lcl|1856080_BS2_1
                       ...............................
                       GTAGGGTTGGGTTTGGTTAGTATTTGGATAG       	 >lcl|1856081_BS2_1
                       ............................. .
                       GTAGGGTTGGGTTTGGTTAGTATTTGGA          	 >lcl|1856083_BS2_1
                       ............................
                       GTAGGGTTGGGTTTGGTTAGTATTTGG           	 >lcl|1856084_BS2_1
                       ...........................
                       GTAGGGTTGGGTTTGGTTAGTATTT             	 >lcl|1856086_BS2_1
                       .........................
                       GTAGGGTTGGGTTTGGTTAGTACTTGGATGGG      	 >lcl|1856092_BS2_1
                       ......................C.........
                       GTAGGGTTGGGTTTGGTTAGTACTTGGATGG       	 >lcl|1856093_BS2_1
                       ......................C........
                       GTAGGGTTGGGTCTGGTTAGTATTTGGATGA       	 >lcl|1856114_BS2_1
                       ............C.................
                       GTAGGGTTGGGCTTGGTTAGTATTTGGATGGGA     	 >lcl|1856124_BS2_1
                       ...........C.....................
                       GTAGGGTTGGGCTTGGTTAGTATTTGGATGGG      	 >lcl|1856125_BS2_1
                       ...........C....................
        GGTTTTGGAAGTTAAGTAGGGTTGGGTTTGGTTAGTATTTGGAT         	 >lcl|1874977_BS2_1
        . ..........................................
                                GGTTTGGTTAGTATTTGGATGGGAAA   	 >lcl|1890372_BS2_1
                                ..........................
                                GGTTTGGTTAGTATTTGGATGGGAA    	 >lcl|1890373_BS2_1
                                .........................
   GGTTTGATTTTGGAAGTTAAGTAGGGTTGGGTCTGGTTAGTATGA             	 >lcl|1891595_BS2_1
    ...............................C..........
   GGTTTGATTTTGGAAGTTAAGTA                                   	 >lcl|1891596_BS2_1
    ......................
                           GGTTGGGTTTGGTTAGTATTTGGATGGGAG    	 >lcl|1917703_BS2_1
                           .............................
                           GGTTGGGTTTGGTTAGTATTTGGATGGGAA    	 >lcl|1917704_BS2_1
                           ..............................
                           GGTTGGGTTTGGTTAGTATTTGGATGGG      	 >lcl|1917705_BS2_1
                           ............................
                           GGTTGGGTTTGGTTAGTATTTGGATGAA      	 >lcl|1917707_BS2_1
                           ..........................
                           GGTTGGGTCTGGTTAGTACTTGGATGGGA     	 >lcl|1918266_BS2_1
                           ........C.........C..........
                           GGTTGGGCTTGGTTAGTATTTGGATGGGAA    	 >lcl|1918609_BS2_1
                           .......C......................
                           GGTTGGGCTTGGTTAGTATTTGGATGGAA     	 >lcl|1918610_BS2_1
                           .......C................... .
                           GGTTGGGCTTGGTTAGTATTTGGATGA       	 >lcl|1918611_BS2_1
                           .......C..................
                 GGTTAAGTAGGGTTGGGTTTGGTTAGTA                	 >lcl|1933024_BS2_1
                  ...........................
                               GGGTTTGGTTAGTATTTGGATGGGAGA   	 >lcl|1974820_BS2_1
                               ......................... .
                               GGGTTTGGTTAGTATTTGGATGGAA     	 >lcl|1974821_BS2_1
                               ....................... .
                          GGGTTGGGTTTGGTTAGTATTTGGATGGGAG    	 >lcl|1977676_BS2_1
                          ..............................
                          GGGTTGGGTTTGGTTAGTATTTGGATGGG      	 >lcl|1977677_BS2_1
                          .............................
                          GGGTTGGGTTTGGTTAGTATTTGGATG        	 >lcl|1977678_BS2_1
                          ...........................
                          GGGTTGGGTTTGGTTAGTATTTGGATCA       	 >lcl|1977679_BS2_1
                          ..........................C
                          GGGTTGGGTTTGGTTAGTATTTGGATA        	 >lcl|1977680_BS2_1
                          ..........................
                          GGGTTGGGTTTGGTTAGTATTTGGA          	 >lcl|1977681_BS2_1
                          .........................
                          GGGTTGGGTCTGGTTAGTATTTGGATGGGA     	 >lcl|1977900_BS2_1
                          .........C....................
                               GGGTCTGGTTAGTATTTGGATGGGA     	 >lcl|1986787_BS2_1
                               ....C....................
                               GGGCTTGGTTAGTATTTGGATGGGA     	 >lcl|2007818_BS2_1
                               ...C.....................
                               GGGCTTGGTTAGTACTTGGATGGGA     	 >lcl|2007823_BS2_1
                               ...C..........C..........
               GGAGTTAAGTAGGGTTGGGCTTGGTTA                   	 >lcl|2032698_BS2_1
               . .................C.......
              GGAAGTTAAGTAGGGTTGGGTTTGGTTAGTATTTGGATAA       	 >lcl|2041161_BS2_1
              ......................................
              GGAAGTTAAGTAGGGTTGGGTTTGGTTAGTATTTGGA          	 >lcl|2041162_BS2_1
              .....................................
              GGAAGTTAAGTAGGGTTGGGTTTGGTTAGTATTTGA           	 >lcl|2041163_BS2_1
              ...................................
              GGAAGTTAAGTAGGGTTGGGTTTGGTTAGTATTTA            	 >lcl|2041164_BS2_1
              ..................................
              GGAAGTTAAGTAGGGTTGGGTTTGGTTAGTATTA             	 >lcl|2041166_BS2_1
              .................................
              GGAAGTTAAGTAGGGTTGGGTTTGGTTAGTACTTA            	 >lcl|2041168_BS2_1
              ...............................C..
              GGAAGTTAAGTAGGGTTGGGTTTGGTTAGTACTA             	 >lcl|2041169_BS2_1
              ...............................C.
              GGAAGTTAAGTAGGGTTGGGTTTGGTTAGTA                	 >lcl|2041170_BS2_1
              ...............................
              GGAAGTTAAGTAGGGTTGGGTTTGGTTAGT                 	 >lcl|2041171_BS2_1
              ..............................
              GGAAGTTAAGTAGGGTTGGGTTTGGTTAA                  	 >lcl|2041172_BS2_1
              ............................
              GGAAGTTAAGTAGGGTTGGGTTTGGTA                    	 >lcl|2041174_BS2_1
              ..........................
              GGAAGTTAAGTAGGGTTGGGTTTGG                      	 >lcl|2041175_BS2_1
              .........................
              GGAAGTTAAGTAGGGTTGGGTCTGGTTAGTA                	 >lcl|2041180_BS2_1
              .....................C.........
              GGAAGTTAAGTAGGGTTGGGCTTGGTTAGTATTTGGATGA       	 >lcl|2041185_BS2_1
              ....................C..................
              GGAAGTTAAGTAGGGTTGGGCTTGGTTA                   	 >lcl|2041186_BS2_1
              ....................C.......
              GGAAGTTAAGCAGGGTTGGGTTTGGTTAGTATTTGGATGGGA     	 >lcl|2041206_BS2_1
              ..........C...............................
              GGAAGTTAAGCAGGGTTGGGCTTGGTTAGTATTTGGATGA       	 >lcl|2041208_BS2_1
              ..........C.........C..................
              GGAAGCTAAGTAGGGTTGGGTTTGGTTAGTATTTGGAA         	 >lcl|2041697_BS2_1
              .....C...............................
              GGAAGCTAAGTAGGGTTGGGTTTGGTTAGTAA               	 >lcl|2041698_BS2_1
              .....C.........................
              GGAAGCTAAGTAGGGTTGGGTTTGGTT                    	 >lcl|2041699_BS2_1
              .....C.....................
        GCTTTTGGAAGTTAAGTAGGGTTGGGTTTGGTTAGTATTTGGATGGGATAC  	 >lcl|2044548_BS2_1
        .C.............................................. .
        GCTTTTGGAAGTTAAGTAGGGTTGGGTTTGGTTAGTAA               	 >lcl|2044549_BS2_1
        .C...................................
        GCTTTTGGAAGTTAAGTAGGGTTGGGTCTGGTTAGTATTTGGATGGGA     	 >lcl|2044550_BS2_1
        .C.........................C....................
        GCTTTTGGAAGTTAAGTAGGGTTGGGTCTGGTTAGTAT               	 >lcl|2044551_BS2_1
        .C.........................C..........
        GCTTTTGGAAGTTAAGTAGGGTTGGGCCTGGTTAGTATTTGGATGGGA     	 >lcl|2044552_BS2_1
        .C........................CC....................
        GCTTTCGGAAGTTAAGTAGGGTTGGGTTTGGTTAGTATTTGGA          	 >lcl|2045579_BS2_1
        .C...Y.....................................
    GCTTGATTTTGGAAGTTAAGTAGGGTTGGGTTTGGTTAGTATTTGGAT         	 >lcl|2047976_BS2_1
    .C..............................................
    GCTTGATTTTGGAAGTTAAGTAGGGTTGGGTTTGGTTAGTATTTG            	 >lcl|2047977_BS2_1
    .C...........................................
    GCTTGATTTTGGAAGTTAAGCA                                   	 >lcl|2047980_BS2_1
    .C..................C.
        GCATTTGGAAGTTAAGTAGGGTTGGGTTTGGTTAGTA                	 >lcl|2069881_BS2_1
        .C ..................................
                       GCAGGGTTGGGCTTGGTTAGTATTTGGATGA       	 >lcl|2074913_BS2_1
                       .C.........C..................
              GCAAGTTAAGTAGGGTTGGGTTTGG                      	 >lcl|2077046_BS2_1
              .C.......................
        GATTTTGGAAGTTAAGTAGGGTTGGGTTTGGTTAGTATTTGGATGGA      	 >lcl|2081036_BS2_1
        ..............................................
        GATTTTGGAAGTTAAGTAGGGTTGGGTTTGGTTAGTATTTGGATGG       	 >lcl|2081037_BS2_1
        ..............................................
        GATTTTGGAAGTTAAGTAGGGTTGGGTTTGGTTAGTATTTGGATA        	 >lcl|2081038_BS2_1
        ............................................
        GATTTTGGAAGTTAAGTAGGGTTGGGTTTGGTTAGTATTTGGA          	 >lcl|2081039_BS2_1
        ...........................................
        GATTTTGGAAGTTAAGTAGGGTTGGGTTTGGTTAGTATTTGA           	 >lcl|2081040_BS2_1
        .........................................
        GATTTTGGAAGTTAAGTAGGGTTGGGTTTGGTTAGTATTT             	 >lcl|2081042_BS2_1
        ........................................
        GATTTTGGAAGTTAAGTAGGGTTGGGTTTGGTTAGTATT              	 >lcl|2081043_BS2_1
        .......................................
        GATTTTGGAAGTTAAGTAGGGTTGGGTTTGGTTAGTA                	 >lcl|2081044_BS2_1
        .....................................
        GATTTTGGAAGTTAAGTAGGGTTGGGTTTGGTTAA                  	 >lcl|2081045_BS2_1
        ..................................
        GATTTTGGAAGTTAAGTAGGGTTGGGTTTGA                      	 >lcl|2081047_BS2_1
        ..............................
        GATTTTGGAAGTTAAGTAGGGTTGGGTTTA                       	 >lcl|2081048_BS2_1
        .............................
        GATTTTGGAAGTTAAGTAGGGTTGGGTTCA                       	 >lcl|2081050_BS2_1
        ............................C
        GATTTTGGAAGTTAAGTAGGGTTGGGTCTGGTTAGTATTTGGATGGGAGGT  	 >lcl|2081051_BS2_1
        ...........................C....................  .
        GATTTTGGAAGTTAAGTAGGGTTGGGTCTGGTTAGTATTTGGATGA       	 >lcl|2081052_BS2_1
        ...........................C.................
        GATTTTGGAAGTTAAGTAGGGTTGGGTCTGGTTAGTATTTGA           	 >lcl|2081053_BS2_1
        ...........................C.............
        GATTTTGGAAGTTAAGTAGGGTTGGGTCTGGTTAGTACTTGGATGGGA     	 >lcl|2081054_BS2_1
        ...........................C.........C..........
        GATTTTGGAAGTTAAGTAGGGTTGGGTCTGA                      	 >lcl|2081055_BS2_1
        ...........................C..
        GATTTTGGAAGTTAAGTAGGGTTGGGCTTGGTTAGTATTTGGA          	 >lcl|2081056_BS2_1
        ..........................C................
        GATTTTGGAAGTTAAGTAGGGTTGGGCTTGGTTAGTACTTGGAA         	 >lcl|2081057_BS2_1
        ..........................C..........C.....
        GATTTTGGAAGTTAAGTAGGGTTGGGCTTGGTTA                   	 >lcl|2081058_BS2_1
        ..........................C.......
        GATTTTGGAAGTTAAGTAGGGTTGGGCTTGAA                     	 >lcl|2081059_BS2_1
        ..........................C...
        GATTTTGGAAGTTAAGTAGGGTTGGGCTA                        	 >lcl|2081060_BS2_1
        ..........................C.
        GATTTTGGAAGTTAAGTAGGGTTGGG                           	 >lcl|2081061_BS2_1
        ..........................
        GATTTTGGAAGTTAAGTAGGGTTGGA                           	 >lcl|2081063_BS2_1
        .........................
        GATTTTGGAAGTTAAGTAGGGTTGG                            	 >lcl|2081064_BS2_1
        .........................
        GATTTTGGAAGTTAAGTAGGGTTGAA                           	 >lcl|2081065_BS2_1
        ........................
        GATTTTGGAAGTTAAGTAGG                                 	 >lcl|2081074_BS2_1
        ....................
        GATTTTGGAAGTTAAGCAGGGTTGGGTTTGGTTAGTATTTGGATGGGAGAC  	 >lcl|2081075_BS2_1
        ................C............................... .
        GATTTTGGAAGTTAAGCAGGGTTGGGTTTGGTTAGTATTTGGATGGGAG    	 >lcl|2081076_BS2_1
        ................C...............................
        GATTTTGGAAGTTAAGCAGGGTTGGGTTTGGTTAGTATTTGGATGA       	 >lcl|2081077_BS2_1
        ................C............................
        GATTTTGGAAGTTAAGCAGGGTTGGGTTTGGTTAGTATTTGA           	 >lcl|2081078_BS2_1
        ................C........................
        GATTTTGGAAGTTAAGCAGGGTTGGGTTTGGTTAGTACTTGGATGGGA     	 >lcl|2081080_BS2_1
        ................C....................C..........
        GATTTTGGAAGTTAAGCAGGGTTGGGTTTGGTTAGTACTTGGAT         	 >lcl|2081081_BS2_1
        ................C....................C......
        GATTTTGGAAGTTAAGCAGGGTTGGGTTTGGTTAGTACTTA            	 >lcl|2081082_BS2_1
        ................C....................C..
        GATTTTGGAAGTTAAGCAGGGTTGGGCTTGGTTAGTATTTGGATGGGA     	 >lcl|2081083_BS2_1
        ................C.........C.....................
        GATTTTGGAAGTTAAG                                     	 >lcl|2081084_BS2_1
        ................
        GATTTTGGAAGCTAAGTAGGGTTGGGTTTGGTTAGTATTTGGATGA       	 >lcl|2081100_BS2_1
        ...........C.................................
        GATTTTGGAAGCTAAGTAGGGTTGGGTTTGGTTAGTATTTGGA          	 >lcl|2081101_BS2_1
        ...........C...............................
        GATTTTGGAAGCTAAGTAGGGTTGGGTTTGGTTAGTATTTGA           	 >lcl|2081102_BS2_1
        ...........C.............................
        GATTTTGGAAGCTAAGTAGGGTTGGGTTTGGTTAGTACTTGGATGGGA     	 >lcl|2081103_BS2_1
        ...........C.........................C..........
        GATTTTGGAAGCTAAGTAGGGTTGGGTCTGGTTAGTATTTGGATGGGAGAC  	 >lcl|2081104_BS2_1
        ...........C...............C.................... .
        GATTTTGGAAGCTAAGTAGGGTTGGGTCTGGTTAGTATTTGA           	 >lcl|2081105_BS2_1
        ...........C...............C.............
        GATTTTGGAAGCTAAGTAGGGTTGGGCTTGGTTAGTATTTGGATGGGA     	 >lcl|2081106_BS2_1
        ...........C..............C.....................
        GATTTTGGAAGCTAAGTAGGGTTGGGA                          	 >lcl|2081107_BS2_1
        ...........C..............
        GATTTTGGAAGCTAAGTAGGGTTA                             	 >lcl|2081108_BS2_1
        ...........C...........
        GATTTTGGAAGCTAAGCAGGGTTGGGTTTGGTTAGTATTTGA           	 >lcl|2081110_BS2_1
        ...........C....C........................
        GATTTTGGAAGCTAAG                                     	 >lcl|2081111_BS2_1
        ...........C....
        GATTTCGGAAGTTAAGTAGGGTTGGGTTTGGTTAGTATTTGGATGGGA     	 >lcl|2084616_BS2_1
        .....Y..........................................
        GATTTCGGAAGTTAAGTAGGGTTGGGTTTGGTTAGTATTTGGAT         	 >lcl|2084617_BS2_1
        .....Y......................................
        GATTTCGGAAGTTAAGTAGGGTTGGGCTTGGTTAGTATTTGGAT         	 >lcl|2084619_BS2_1
        .....Y....................C.................
        GATTTCGGAAGTTAAGTAGGGTCA                             	 >lcl|2084620_BS2_1
        .....Y................C
        GATTTCGGAAGTTAAGTAGGA                                	 >lcl|2084621_BS2_1
        .....Y..............
        GATTTCGGAAGTTAAGTAGA                                 	 >lcl|2084622_BS2_1
        .....Y.............
        GATTTCGGAAGCTAAGTAGGGTTGGGTTTGGTTA                   	 >lcl|2084624_BS2_1
        .....Y.....C......................
        GATTGTGGAAGTTAAGTAGGGTTGGGCCTGGTTAGTATTTGGATGGGA     	 >lcl|2086775_BS2_1
        .... .....................CC....................
    GATTGATTTTGGAAGTTAAGTAGGGTTGGGCTTGGTTAGTATT              	 >lcl|2088607_BS2_1
    . ............................C............
        GATCTTGGAAGTTAAGTAGGGTTGGGTTTGGTTAGTATTTGGATGGGA     	 >lcl|2107574_BS2_1
        ...C............................................
        GATCTTGGAAGTTAAGTAGGGTTGGGTTTGGTTAGTATTTGGAT         	 >lcl|2107575_BS2_1
        ...C........................................
        GATCTTGGAAGTTAAGTAGGGTTGGGTCTGGA                     	 >lcl|2107576_BS2_1
        ...C.......................C...
        GATCTTGGAAGTTAAGTAGGGTTGGGCTTGGTTAGTATTTGGATGGGA     	 >lcl|2107577_BS2_1
        ...C......................C.....................
        GATCTTGGAAGTTAAGTAGGGTTGA                            	 >lcl|2107578_BS2_1
        ...C....................
        GATCTTGGAAGCTAAG                                     	 >lcl|2107583_BS2_1
        ...C.......C....
        GATCTCGGAAGCTAAGCAGGG                                	 >lcl|2107891_BS2_1
        ...C.Y.....C....C....
    GAGTGATTTTGGAAGTTAAGTAGGGT                               	 >lcl|2120637_BS2_1
    .  .......................
        GACTTTGGAAGTTAAGTAGGGTTGGGTTTGGTTAGTATTTGGATGGGA     	 >lcl|2137917_BS2_1
        ..C.............................................
               GAAGTTAAGTAGGGTTGGGTTTGGTTAGTATTTGGATGGGAGACT 	 >lcl|2147317_BS2_1
               ......................................... .C.
               GAAGTTAAGTAGGGTTGGGTTTGGTTAGTATTTGGATGGGAGAC  	 >lcl|2147318_BS2_1
               ......................................... .
               GAAGTTAAGTAGGGTTGGGTTTGGTTAGTATTTGGATGGGAG    	 >lcl|2147319_BS2_1
               .........................................
               GAAGTTAAGTAGGGTTGGGTTTGGTTAGTATTTGGATGG       	 >lcl|2147320_BS2_1
               .......................................
               GAAGTTAAGTAGGGTTGGGTTTGGTTAGTATTTGA           	 >lcl|2147321_BS2_1
               ..................................
               GAAGTTAAGTAGGGTTGGGTTTGGTTAGTACTTGGATGGGAGATT 	 >lcl|2147323_BS2_1
               ..............................C.......... ...
               GAAGTTAAGTAGGGTTGGGTTTGGTTAGTAA               	 >lcl|2147325_BS2_1
               ..............................
               GAAGTTAAGTAGGGTTGGGTTTGGTTAGTA                	 >lcl|2147326_BS2_1
               ..............................
               GAAGTTAAGTAGGGTTGGGTTTGGTTAGT                 	 >lcl|2147327_BS2_1
               .............................
               GAAGTTAAGTAGGGTTGGGTCTGGTTAGTATTTGGATGGGAGATT 	 >lcl|2147331_BS2_1
               ....................C.................... ...
               GAAGTTAAGTAGGGTTGGGCTTGGTTAGTATTTGGATGGGA     	 >lcl|2147337_BS2_1
               ...................C.....................
               GAAGTTAAGTAGGGTTGGGCCTGGTTAGTATTTGGATGGGA     	 >lcl|2147340_BS2_1
               ...................CC....................
               GAAGTTAAGCAGGGTTGGGTCTGGTTAGTACTTGGATGA       	 >lcl|2147361_BS2_1
               .........C..........C.........C.......
               GAAGCTAAGTAGGGTTGGGTTTGGTTAGTATTTGGATGGGA     	 >lcl|2149307_BS2_1
               ....C....................................
               GAAGCTAAGTAGGGTTGGGTTTGGTTAGTATTTGGA          	 >lcl|2149308_BS2_1
               ....C...............................
               GAAGCTAAGTAGGGTTGGGTTTGGTTAGTATTTGA           	 >lcl|2149309_BS2_1
               ....C.............................
               GAAGCTAAGTAGGGTTGGGCTTGGTTAGTATTTGGATGGGA     	 >lcl|2149310_BS2_1
               ....C..............C.....................
CTTTGTTTGATTTTGGAAGTTAAGTAGGGTTGGGTTTGGTTAGTATTTG            	 >lcl|2162035_BS2_1
C................................................
 CTTGTTTGATTTTGGAAGTTAAGTAGGGTTGGGTTTGGTTAGTACTTG            	 >lcl|2166534_BS2_1
 C...........................................C...
 CTTGTTTGATTTTGGAAGTTAAGTAA                                  	 >lcl|2166535_BS2_1
 C........................
 CTTGTTTGATTTTGGAAGTTAAGTA                                   	 >lcl|2166536_BS2_1
 C........................
 CTTGTTTGATTTTGGAAGTTA                                       	 >lcl|2166537_BS2_1
 C....................
 CTTGTTTGATTTTGGAAGCTTA                                      	 >lcl|2166538_BS2_1
 C.................C. .
 CTTGTTTGATCTTGGAAGTTAAGTAGGGTTGGGTTTGGTTAGTATTTG            	 >lcl|2166543_BS2_1
 C.........C.....................................
           CTTGGAAGTTAAGTAGGGTTGGGTTTGGTTAGTATTTGGAT         	 >lcl|2169572_BS2_1
           C........................................
           CTTGGAAGTTAAGTAGGGTTGGGTTTGGTTAGTAA               	 >lcl|2169573_BS2_1
           C.................................
     CTTGATTTTGGAAGCTAAGTAGGGTTGGGTTTGGTTAGTATTTGGATGG       	 >lcl|2169938_BS2_1
     C.............C..................................
     CTTGATTTCGGAAGTTAAGTAGGGTTGGGTTTGGTTAGTATTTGGAA         	 >lcl|2169978_BS2_1
     C.......Y.....................................
  CTGTTTGATTTTGGAAGTTAAGTAGGGTA                              	 >lcl|2174539_BS2_1
  C...........................
      CTGATTTTGGAAGTTAAGTAGGGTTGGGTTTGGTTAGTATTTGGAT         	 >lcl|2181081_BS2_1
      C.............................................
      CTGATTTTGGAAGTTAAGTAGGGTTGGGTTTGGTTAGTACTTGGAT         	 >lcl|2181082_BS2_1
      C......................................C......
      CTGATTTTGGAAGTTAAGTAGGGTTGGGT                          	 >lcl|2181083_BS2_1
      C............................
      CTGATTTTGGAAGTTAAGTAGGGTTGA                            	 >lcl|2181084_BS2_1
      C.........................
      CTGATTTTGGAAGCTAAGTAGGGTTGGGTTTGGTTAGTACTTGGATGGGA     	 >lcl|2181086_BS2_1
      C............C.........................C..........
      CTGATTTTGGAAGCTAAGTAG                                  	 >lcl|2181087_BS2_1
      C............C.......
      CTGATCTCGGAAGCTAAGCAG                                  	 >lcl|2181488_BS2_1
      C....C.Y.....C....C..
      CTGATCTCGGAAGCTAAGCA                                   	 >lcl|2181489_BS2_1
      C....C.Y.....C....C.
                       CTAGGGTTGGGTTTGGTTAGTATTTGGATGA       	 >lcl|2187177_BS2_1
                       C.............................
                   CTAAGTAGGGTTGGGTTTGGTTAGTATTTGGATGA       	 >lcl|2189443_BS2_1
                   C.................................
                   CTAAGTAGGGTTGGGTTTGGTTAGTATTTGCA          	 >lcl|2189444_BS2_1
                   C.............................C.
                   CTAAGTAGGGTTGGGTTTGGTTAGTACTTGGATGGGA     	 >lcl|2189445_BS2_1
                   C.........................C..........
                   CTAAGTAGGGTTGGGTCTGGTTAGTATAA             	 >lcl|2189446_BS2_1
                   C...............C..........
   CGTTTGATTTTGGAAGTTAAGTAGGGTTGGGCTTGGTTAGTATTTGGATG        	 >lcl|2190700_BS2_1
   Y..............................C..................
   CGTTTGATTTTGGAAGTTAAGTAGA                                 	 >lcl|2190701_BS2_1
   Y.......................
   CGTTTGATTTTGGAAGTTAAGCAGGGTTGGGTTTGGTTAGTATTTGGATG        	 >lcl|2190702_BS2_1
   Y....................C............................
             CGGAAGTTAAGTAGGGTTGGGTCTGGTTAGTATTTA            	 >lcl|2205737_BS2_1
             Y.....................C............
             CGGAAGTTAAGCAGGGTTGGGTCTGA                      	 >lcl|2205740_BS2_1
             Y..........C..........C..
        CATTTTGGAAGTTAAGTAGGGTTGGGTTTGGTTAGTACTTGGATGGGA     	 >lcl|2225007_BS2_1
        C....................................C..........
                     CAGTAGGGTTGGGTTTGGTTAGTATTTGGATGA       	 >lcl|2232432_BS2_1
                     C...............................
         ATTTTGGAAGTTAAGTAGGGTTGGGTTTGGTTAGTATTTGGATGG       	 >lcl|2251341_BS2_1
         .............................................
         ATTTTGGAAGTTAAGTAGGGTTGGGTTTGGTTAGTATTTGGATA        	 >lcl|2251342_BS2_1
         ...........................................
         ATTTTGGAAGTTAAGTAGGGTTGGGTTTGGTTAGTACTTGGATGGGA     	 >lcl|2251343_BS2_1
         ....................................C..........
         ATTTTGGAAGTTAAGTAGGGTTGGGTTTGGTTAGTACTTA            	 >lcl|2251344_BS2_1
         ....................................C..
         ATTTTGGAAGTTAAGTAGGGTTGGGTTTGGTA                    	 >lcl|2251346_BS2_1
         ...............................
         ATTTTGGAAGTTAAGTAGGGTTGGGTTTAA                      	 >lcl|2251349_BS2_1
         ............................
         ATTTTGGAAGTTAAGTAGGGTTGGGTCTGGTTAGTATTTGGATGGGGGATT 	 >lcl|2251351_BS2_1
         ..........................C...................  ...
         ATTTTGGAAGTTAAGTAGGGTTGGGTCTGGTTAGTATTTGGATGGGA     	 >lcl|2251352_BS2_1
         ..........................C....................
         ATTTTGGAAGTTAAGTAGGGTTGGGTCTGGTTAGTATTTGGATGGG      	 >lcl|2251353_BS2_1
         ..........................C...................
         ATTTTGGAAGTTAAGTAGGGTTGGGTCTGGTTAGTACTTGGATGGA      	 >lcl|2251354_BS2_1
         ..........................C.........C........
         ATTTTGGAAGTTAAGTAGGGTTGGGTCA                        	 >lcl|2251355_BS2_1
         ..........................C
         ATTTTGGAAGTTAAGTAGGGTTGGGCTTGGTTAGTATTTGGAA         	 >lcl|2251356_BS2_1
         .........................C................
         ATTTTGGAAGTTAAGTAGGGTTGGGCTTGGTA                    	 >lcl|2251357_BS2_1
         .........................C.....
         ATTTTGGAAGTTAAGTAGGGTTGGGCTTGGA                     	 >lcl|2251359_BS2_1
         .........................C....
         ATTTTGGAAGTTAAGTAGGGTTGGGCTA                        	 >lcl|2251360_BS2_1
         .........................C.
         ATTTTGGAAGTTAAGTAGGGTTGGGCCTGGTTAGTATTTGGATGGGAGATT 	 >lcl|2251361_BS2_1
         .........................CC.................... ...
         ATTTTGGAAGTTAAGTAGGGTTGGGAA                         	 >lcl|2251362_BS2_1
         .........................
         ATTTTGGAAGTTAAGTAGGGTTGGGA                          	 >lcl|2251363_BS2_1
         .........................
         ATTTTGGAAGTTAAGTAGGGTTGGG                           	 >lcl|2251364_BS2_1
         .........................
         ATTTTGGAAGTTAAGTAGGGTTGGA                           	 >lcl|2251365_BS2_1
         ........................
         ATTTTGGAAGTTAAGTAGGGTTGG                            	 >lcl|2251366_BS2_1
         ........................
         ATTTTGGAAGTTAAGTAGGGTTG                             	 >lcl|2251367_BS2_1
         .......................
         ATTTTGGAAGTTAAGTAGGGTT                              	 >lcl|2251368_BS2_1
         ......................
         ATTTTGGAAGTTAAGTAGGGTC                              	 >lcl|2251376_BS2_1
         .....................
         ATTTTGGAAGTTAAGTAGGAA                               	 >lcl|2251377_BS2_1
         ...................
         ATTTTGGAAGTTAAGTAGGA                                	 >lcl|2251378_BS2_1
         ...................
         ATTTTGGAAGTTAAGTAGG                                 	 >lcl|2251379_BS2_1
         ...................
         ATTTTGGAAGTTAAGTAA                                  	 >lcl|2251380_BS2_1
         .................
         ATTTTGGAAGTTAAGT                                    	 >lcl|2251381_BS2_1
         ................
         ATTTTGGAAGTTAAGCAGGGTTGGGTTTGGTTAGTATTTGGATGG       	 >lcl|2251383_BS2_1
         ...............C.............................
         ATTTTGGAAGTTAAGCAGGGTTGGGTTTGGTTAGTACTTGGATGGGAGATT 	 >lcl|2251384_BS2_1
         ...............C....................C.......... ...
         ATTTTGGAAGTTAAGCAGGGTTGGGTTTGGTTA                   	 >lcl|2251385_BS2_1
         ...............C.................
         ATTTTGGAAGTTAAGCAGGGTTGGGTTTA                       	 >lcl|2251386_BS2_1
         ...............C............
         ATTTTGGAAGTTAAGCAGGGTTGGGCTTGGTTAGTATTTAA           	 >lcl|2251387_BS2_1
         ...............C.........C.............
         ATTTTGGAAGCTAAGTAGGGTTGGGTTTGGTTAGTATTTGGATGGGA     	 >lcl|2251398_BS2_1
         ..........C....................................
         ATTTTGGAAGCTAAGTAGGGTTGGGTTTGGTTAGTATTTGGATG        	 >lcl|2251399_BS2_1
         ..........C.................................
         ATTTTGGAAGCTAAGTAGGGTTGGGTTTGGTTAGTACTTGGATGGGAGATT 	 >lcl|2251400_BS2_1
         ..........C.........................C.......... ...
         ATTTTGGAAGCTAAGTAGGGTTGGGCTTGGTTAGTATTTGGATGGGAGATT 	 >lcl|2251401_BS2_1
         ..........C..............C..................... ...
         ATTTTGGAAGCTAAGTAGGGTTA                             	 >lcl|2251402_BS2_1
         ..........C...........
         ATTTCGGAAGTTAAGTAGGGTTGGGTTTGGTTAGTATTTGGATGGGA     	 >lcl|2260716_BS2_1
         ....Y..........................................
         ATTTCGGAAGTTAAGTAGGGTTGGGTTTGGTTAGTATTTGGATGA       	 >lcl|2260717_BS2_1
         ....Y.......................................
         ATTTCGGAAGTTAAGTAGGGTTGGGTCTGGTTAGTATTTGGATGGGAGATT 	 >lcl|2260718_BS2_1
         ....Y.....................C.................... ...
         ATTTCGGAAGTTAAGTAGGGTTGGGCTA                        	 >lcl|2260719_BS2_1
         ....Y....................C.
         ATTTCGGAAGCTAAGTAGGGTTGGGTTTGGTTAGTATTTGGGTG        	 >lcl|2260723_BS2_1
         ....Y.....C.............................. ..
         ATTTCGGAAGCTAAGTAGGGTTGGGTTTGGTTAGTATTTGGATG        	 >lcl|2260724_BS2_1
         ....Y.....C.................................
 ATTGTTTGATTTTGGAAGTTAAGTAGGGTTGGGTTTGGTTAGTATTTG            	 >lcl|2265675_BS2_1
  ...............................................
     ATTGATCTTGGAAGTTAAGTAGGGTTGGGTTTGGTTAGTATTTGGATGG       	 >lcl|2277888_BS2_1
      .....C..........................................
         ATTCTGGAAGTTAAGTAGGGTTGGGTTTGGTTAGTA                	 >lcl|2280545_BS2_1
         ...C................................
         ATCTTGGAAGTTAAGTAGGGTTGGGTTTGGTTAGTATTTGGATGGGAGATT 	 >lcl|2325445_BS2_1
         ..C............................................ ...
         ATCTTGGAAGTTAAGTAGGGTTGGGTTTGGTTAGTATTTGGATGGGA     	 >lcl|2325446_BS2_1
         ..C............................................
         ATCTTGGAAGTTAAGTAGGGTTGGGTTTGGTA                    	 >lcl|2325447_BS2_1
         ..C............................
         ATCTTGGAAGTTAAGTAGGGTTGGGCTTGGTTAGTATTTGGATGGGAGATT 	 >lcl|2325448_BS2_1
         ..C......................C..................... ...
         ATCTTGGAAGTTAAGTAGGGTTGGG                           	 >lcl|2325449_BS2_1
         ..C......................
         ATCTCGGAAGCTAAGCAGGGTCG                             	 >lcl|2326481_BS2_1
         ..C.Y.....C....C.....Y.
         ATCTCGGAAGCTAAGCAGGGTC                              	 >lcl|2326482_BS2_1
         ..C.Y.....C....C.....
           ATAGGAAGTTAAGTAGGGTTGGGTTTGGTTAGTATTTGGATA        	 >lcl|2343859_BS2_1
            . ......................................
   AGTTTGATTTCGGAAGTTAA                                      	 >lcl|2353233_BS2_1
    .........Y.........
                 AGTTAAGTAGGGTTGGGTTTGGTTAGTATTTGGATGGGAGGTT 	 >lcl|2364455_BS2_1
                 .......................................  ..
                 AGTTAAGTAGGGTTGGGTTTGGTTAGTATTTGGATGGGAGACT 	 >lcl|2364461_BS2_1
                 ....................................... .C.
                 AGTTAAGTAGGGTTGGGTTTGGTTAGTATTTGGATGGGAG    	 >lcl|2364463_BS2_1
                 .......................................
                 AGTTAAGTAGGGTTGGGTTTGGTTAGTATTTGGATGA       	 >lcl|2364464_BS2_1
                 ....................................
                 AGTTAAGTAGGGTTGGGTTTGGTTAGTATTTGGAGGA       	 >lcl|2364465_BS2_1
                 .................................. .
                 AGTTAAGTAGGGTTGGGTTTGGTTAGTATTTGGAA         	 >lcl|2364468_BS2_1
                 ..................................
                 AGTTAAGTAGGGTTGGGTTTGGTTAGTATTTG            	 >lcl|2364470_BS2_1
                 ................................
                 AGTTAAGTAGGGTTGGGTTTGGTTAGTATTTA            	 >lcl|2364471_BS2_1
                 ...............................
                 AGTTAAGTAGGGTTGGGTTTGGTTAGTATCA             	 >lcl|2364473_BS2_1
                 .............................C
                 AGTTAAGTAGGGTTGGGTTTGGTTAGTACTTGGATGGGAGATT 	 >lcl|2364475_BS2_1
                 ............................C.......... ...
                 AGTTAAGTAGGGTTGGGTTTGGTGA                   	 >lcl|2364479_BS2_1
                 ....................... .
                 AGTTAAGTAGGGTTGGGTCTGGTTAGTATTTGGAAA        	 >lcl|2364484_BS2_1
                 ..................C...............
                 AGTTAAGTAGGGTTGGGTCTGGTTAGTAT               	 >lcl|2364485_BS2_1
                 ..................C..........
                 AGTTAAGTAGGGTTGGGCTTGGTTAGTATTTGGATGGGAGATT 	 >lcl|2364492_BS2_1
                 .................C..................... ...
                 AGTTAAGTAGGGTTGGGCTTGGTTAGTATTTGGATGGGAGA   	 >lcl|2364495_BS2_1
                 .................C..................... .
                 AGTTAAGTAGGGTTGGGCTTGGTTAGTATTTGGATGGGA     	 >lcl|2364496_BS2_1
                 .................C.....................
                 AGTTAAGTAGGGTTGGGCTTGGTTAGTATTTGA           	 >lcl|2364497_BS2_1
                 .................C..............
                 AGTTAAGTAGGGTTGGGCTTGGTTAGTATTTG            	 >lcl|2364498_BS2_1
                 .................C..............
                 AGTTAAGTAGGGTTGGGCTTGGTTAGTATTA             	 >lcl|2364499_BS2_1
                 .................C............
                 AGTTAAGTAGGGTTGGGCTTGGTTAGCA                	 >lcl|2364501_BS2_1
                 .................C........C.
                 AGTTAAGTAGGGTTGGGCTTGGTTA                   	 >lcl|2364502_BS2_1
                 .................C.......
                 AGTTAAGCAGGGTTGGGTTTGGTTAGTATTTGGATA        	 >lcl|2364621_BS2_1
                 .......C...........................
                 AGTTAAGCAGGGTTGGGCTTGGTTAGTATTTA            	 >lcl|2364624_BS2_1
                 .......C.........C.............
                      AGTAGGGTTGGGTTTGGTTAGTATTTGGATGGGAGGT  	 >lcl|2387255_BS2_1
                      ..................................  .
                      AGTAGGGTTGGGTTTGGTTAGTATTTGGATGGGAGA   	 >lcl|2387287_BS2_1
                      .................................. .
                      AGTAGGGTTGGGTTTGGTTAGTATTTGGATGGA      	 >lcl|2387288_BS2_1
                      ................................
                      AGTAGGGTTGGGTTTGGTTAGTATTTGGATG        	 >lcl|2387290_BS2_1
                      ...............................
                      AGTAGGGTTGGGTTTGGTTAGTATTTGGATAA       	 >lcl|2387292_BS2_1
                      ..............................
                      AGTAGGGTTGGGTTTGGTTAGTATTTGGATA        	 >lcl|2387293_BS2_1
                      ..............................
                      AGTAGGGTTGGGTTTGGTTAGTATTTGGAT         	 >lcl|2387294_BS2_1
                      ..............................
                      AGTAGGGTTGGGTTTGGTTAGTATTTGA           	 >lcl|2387298_BS2_1
                      ...........................
                      AGTAGGGTTGGGTTTGGTTAGTACTTGGATGGGA     	 >lcl|2387310_BS2_1
                      .......................C..........
                      AGTAGGGTTGGGTTTGGTTAGTACTTGGAT         	 >lcl|2387311_BS2_1
                      .......................C......
                      AGTAGGGTTGGGTTTGGTTAGTACTCA            	 >lcl|2387312_BS2_1
                      .......................C.C
                      AGTAGGGTTGGGTCTGGTTAGTATTTGGATGA       	 >lcl|2387335_BS2_1
                      .............C.................
                         AGGGTTGGGTTTGGTTAGTATTTGGATGGGAG    	 >lcl|2403908_BS2_1
                         ...............................
                         AGGGTTGGGTTTGGTTAGTATTTGGATGGAA     	 >lcl|2403909_BS2_1
                         ............................. .
                         AGGGTTGGGTTTGGTTAGTATTTGGATGGA      	 >lcl|2403910_BS2_1
                         .............................
                         AGGGTTGGGTTTGGTTAGTATTTGGATGG       	 >lcl|2403911_BS2_1
                         .............................
                         AGGGTTGGGTTTGGTTAGTATTTGGATCA       	 >lcl|2403912_BS2_1
                         ...........................C
                         AGGGTTGGGTTTGGTTAGTATTTGGAA         	 >lcl|2403914_BS2_1
                         ..........................
                         AGGGTTGGGTCTGGTTAGTATTTGGATGGGA     	 >lcl|2404102_BS2_1
                         ..........C....................
                         AGGGTTGGGTCTGGTTAGTATTTGGATGGA      	 >lcl|2404103_BS2_1
                         ..........C..................
                         AGGGTTGGGTCTGGTTAGTATTTGGATAA       	 >lcl|2404104_BS2_1
                         ..........C................
                         AGGGTTGGGTCTGGTTAGTATTTGGATA        	 >lcl|2404105_BS2_1
                         ..........C................
                         AGGGTTGGGCTTGGTTAGTATTTGGATA        	 >lcl|2404148_BS2_1
                         .........C.................
                 AGCTAAGTAGGGTTGGGTTTGGTTAGTATTTGGATGA       	 >lcl|2417749_BS2_1
                 ..C.................................
                 AGCTAAGTAGGGTTGGGTTTGGTTAGTATTTGGATA        	 >lcl|2417750_BS2_1
                 ..C................................
                 AGCTAAGCAGGGTTGGGTTTGGTTAGTATTTGGATGA       	 >lcl|2417765_BS2_1
                 ..C....C............................
                      AGCAGGGTTGGGTTTGGTTAGTATTTGGATGA       	 >lcl|2420405_BS2_1
                      ..C............................
                      AGCAGGGTTGGGTTTGGTTAGTATTTA            	 >lcl|2420406_BS2_1
                      ..C.......................
                ACGTTAAGTAGGGTTGGGTTTGGTTAGTATTTGGATA        	 >lcl|2443763_BS2_1
                .Y..................................
                     ACGCAGGGTTGGGTCTGGTTAGTATTTGGATGGA      	 >lcl|2447776_BS2_1
                     .Y.C..........C..................
         AATTTGGAAGTTAAGTAGGGTTGGGTTTGGTTAGTATTTGGATGGGA     	 >lcl|2458263_BS2_1
         . .............................................
         AATTCGGAAGCTAAGCAGGGTTGGGCCTGGTTAGTATTTGGATGGGA     	 >lcl|2460746_BS2_1
         . ..Y.....C....C.........CC....................
                AAGTTAAGTAGGGTTGGGTTTGGTTAGTATTTGGATGGGAGATT 	 >lcl|2478692_BS2_1
                ........................................ ...
                AAGTTAAGTAGGGTTGGGTTTGGTTAGTATTTGGATGGG      	 >lcl|2478695_BS2_1
                .......................................
                AAGTTAAGTAGGGTTGGGTTTGGTTAGTATTTGGATGGA      	 >lcl|2478696_BS2_1
                ......................................
                AAGTTAAGTAGGGTTGGGTTTGGTTAGTATTTGGATGA       	 >lcl|2478697_BS2_1
                .....................................
                AAGTTAAGTAGGGTTGGGTTTGGTTAGTATTTGGATAA       	 >lcl|2478698_BS2_1
                ....................................
                AAGTTAAGTAGGGTTGGGTTTGGTTAGTATTTGGA          	 >lcl|2478699_BS2_1
                ...................................
                AAGTTAAGTAGGGTTGGGTTTGGTTAGTATTTGG           	 >lcl|2478700_BS2_1
                ..................................
                AAGTTAAGTAGGGTTGGGTTTGGTTAGT                 	 >lcl|2478703_BS2_1
                ............................
                AAGTTAAGTAGGGTTGGGTTTGGTTAGCA                	 >lcl|2478704_BS2_1
                ...........................C.
                AAGTTAAGTAGGGTTGGGTTTGGTTAA                  	 >lcl|2478705_BS2_1
                ..........................
                AAGTTAAGTAGGGTTGGGCTTGGTTAGTATTTGGATGGGA     	 >lcl|2478715_BS2_1
                ..................C.....................
                AAGTTAAGTAGGGTTGGGCCTGGTTA                   	 >lcl|2478718_BS2_1
                ..................CC......
                AAGTTAAGCAGGGTTGGGTTTGGTTAGTATTTGGATGGGA     	 >lcl|2478751_BS2_1
                ........C...............................
                AAGTTAAGCAGGGTTGGGTTTGGTTAGTATTTAA           	 >lcl|2478752_BS2_1
                ........C.......................
                     AAGTAGGGTTGGGTTTGGTTAGTATTTGGATGGG      	 >lcl|2481986_BS2_1
                     ..................................
                     AAGTAGGGTTGGGTTTGGTTAGTATTTGGATAA       	 >lcl|2481987_BS2_1
                     ...............................
                     AAGTAGGGTTGGGTTTGGTTAGTATTTGG           	 >lcl|2481990_BS2_1
                     .............................
                     AAGTAGGGTTGGGTTTGGTTAGTATTTA            	 >lcl|2481991_BS2_1
                     ...........................
                     AAGTAGGGTTGGGTTTGGTTAGTATTCA            	 >lcl|2481992_BS2_1
                     ..........................C
                     AAGTAGGGTTGGGTTTGGTTAGTATCA             	 >lcl|2481993_BS2_1
                     .........................C
                     AAGTAGGGTTGGGTTTGGTTAGTATAA             	 >lcl|2481994_BS2_1
                     .........................
                     AAGTAGGGTTGGGTTTGGTTAGTATA              	 >lcl|2481995_BS2_1
                     .........................
                     AAGTAGGGTTGGGTTTGGTTAGTACTTGGATGA       	 >lcl|2481996_BS2_1
                     ........................C.......
                     AAGTAGGGTTGGGTTTGGTTAGTACTTGGATAA       	 >lcl|2481997_BS2_1
                     ........................C......
                     AAGTAGGGTTGGGTTTGGTTAGTACA              	 >lcl|2481998_BS2_1
                     ........................C
                     AAGTAGGGTTGGGTCTGGTTAGTATTTGGA          	 >lcl|2482004_BS2_1
                     ..............C...............
                     AAGTAGGGTTGGGTCTGGTTAGTATTTA            	 >lcl|2482005_BS2_1
                     ..............C............
                     AAGTAGGGTTGGGTCTGGTTAGTATTA             	 >lcl|2482006_BS2_1
                     ..............C...........
                     AAGTAGGGTTGGGCTTGGTTAGTATTTGGA          	 >lcl|2482012_BS2_1
                     .............C................
                     AAGTAGGGTTGGGCTTGGTTAGTATTTGG           	 >lcl|2482013_BS2_1
                     .............C...............
                AAGCTAAGTAGGGTTGGGTTTGGTTAGTATTTGGATGGGA     	 >lcl|2487968_BS2_1
                ...C....................................
                AAGCTAAGTAGGGTTGGGTTTGGTTAGTAA               	 >lcl|2487969_BS2_1
                ...C.........................
                AAGCTAAGTAGGGTTGGGTTTGGTTAG                  	 >lcl|2487970_BS2_1
                ...C.......................
                AAGCTAAGCAGGGTTGGGCTTGGTTAGTATTTGGATGAA      	 >lcl|2487974_BS2_1
                ...C....C.........C..................
