# Supplementary material for: Cytosine methylation of mature microRNAs inhibits their functions and is associated with poor prognosis in glioblastoma multiforme
Source: Mol Cancer. 2020 Feb 25;19:36. doi: 10.1186/s12943-020-01155-z (PMC7041276; doi:10.1186/s12943-020-01155-z)
Supplement: Supplementary file 5 — Additional file 5. Sequence of selected miRNA-BS. [file 12943_2020_1155_MOESM5_ESM.zip › additional_file_selected_miR_BSx/additional_file_selected_miR_BS2/hsa-mir-7641-2.txt]

# Tags: 2399
  xxxxxxxxxxxxxxxxxxx
GUUUGAUCUCGGAAGCUAAGCAGGGUCGGGCCUGGUUAGUACUUGGAUGGGAG	>hsa-mir-7641-2|2|53|ORIG
    GATTTTGGAAGTTAAGTAGGGTTGGGTTTGGTTAGTATTTGGATGGGA 	 >lcl|22144_BS2_76
    ................................................
GTTTGATTTTGGAAGTTAAGTAGGGTTGGGTTTGGTTAGTATTTGGATGG   	 >lcl|25448_BS2_64
..................................................
   TGATTTTGGAAGTTAAGTAGGGTTGGGTTTGGTTAGTATTTGGATGGGA 	 >lcl|26085_BS2_62
   .................................................
 TTTGATTTTGGAAGTTAAGTAGGGTTGGGTTTGGTTAGTATTTGGATGG   	 >lcl|27476_BS2_58
 .................................................
  TTGATTTTGGAAGTTAAGTAGGGTTGGGTTTGGTTAGTATTTGGATGGGA 	 >lcl|28793_BS2_55
  ..................................................
        TTGGAAGTTAAGTAGGGTTGGGTTTGGTTAGTATTTGGATGGGA 	 >lcl|72360_BS2_19
        ............................................
         TGGAAGTTAAGTAGGGTTGGGTTTGGTTAGTATTTGGATGGGA 	 >lcl|72798_BS2_19
         ...........................................
                      GGGTTGGGTTTGGTTAGTATTTGGATGA   	 >lcl|86892_BS2_16
                      ...........................
       TTTGGAAGTTAAGTAGGGTTGGGTTTGGTTAGTATTTGGATGGGA 	 >lcl|88895_BS2_15
       .............................................
GTTTGATTTTGGAAGTTAAGTAGGGTTGA                        	 >lcl|90750_BS2_15
............................
GTTTGATTTTGGAAGTTAA                                  	 >lcl|96254_BS2_14
...................
                     AGGGTTGGGTTTGGTTAGTATTTGGATGA   	 >lcl|105682_BS2_13
                     ............................
                          TGGGTTTGGTTAGTATTTGGATGGGA 	 >lcl|108665_BS2_12
                          ..........................
                           GGGTTTGGTTAGTATTTGGATGGGA 	 >lcl|111927_BS2_12
                           .........................
                  AGTAGGGTTGGGTTTGGTTAGTATTA         	 >lcl|113331_BS2_12
                  .........................
      TTTTGGAAGTTAAGTAGGGTTGGGTTTGGTTAGTATTTGGATGGGA 	 >lcl|114763_BS2_11
      ..............................................
 TTTGATTTTGGAAGTTAA                                  	 >lcl|115175_BS2_11
 ..................
   TGATTTTGGAAGTTAAGTAA                              	 >lcl|116956_BS2_11
   ...................
     ATTTTGGAAGTTAAGTAGGGTTGGGTTTGGTTAGTATTTGGATGGGA 	 >lcl|121640_BS2_11
     ...............................................
                 AAGTAGGGTTGGGTTTGGTTAGTATTTGGATGA   	 >lcl|122561_BS2_11
                 ................................
   TGATTTTGGAAGTTAAGTAGGGTTGGGCTTGGTTAGTATTTGGATGGGA 	 >lcl|126565_BS2_10
   ...........................C.....................
GTTTGATTTTGGAAGTTAAGTAGGGTTGGGTTTGGTTAGTATTTGGAT     	 >lcl|128153_BS2_10
................................................
  TTGATTTTGGAAGTTAAGTAGGGTA                          	 >lcl|136306_BS2_9
  ........................
GTTTGATTTTGGAAGTTAAGTAGGGTA                          	 >lcl|139855_BS2_9
..........................
              GTTAAGTAGGGTTGGGTTTGGTTAGTATTA         	 >lcl|140728_BS2_9
              .............................
                       GGTTGGGTTTGGTTAGTATTTGGATGA   	 >lcl|142683_BS2_9
                       ..........................
    GATTTTGGAAGTTAAGTAGGGTTGGGTTTGGTTAGTACTTGGATGGGA 	 >lcl|143700_BS2_9
    .....................................C..........
 TTTGATTTTGGAAGTTAAGTAA                              	 >lcl|148346_BS2_8
 .....................
   TGATTTTGGAAGCTAAGTAGGGTTGGGTTTGGTTAGTATTTGGATGGGA 	 >lcl|151690_BS2_8
   ............C....................................
GTTTGATTTTGGAAGTTAAGTAA                              	 >lcl|153937_BS2_8
......................
 TTTGATTTTGGAAGTTAAGTAGGGTTGGGCTTGGTTAGTATTTGGATGG   	 >lcl|164725_BS2_7
 .............................C...................
  TTGATTTTGGAAGCTAAGTAGGGTTGGGTTTGGTTAGTATTTGGATGGGA 	 >lcl|166145_BS2_7
  .............C....................................
   TGATTTTGGAAGTTAAGTAGGGTTGGGTTTGGTTAGTATTTGGATGG   	 >lcl|168899_BS2_7
   ...............................................
   TGATTTTGGAAGTTAAGTAGGGTA                          	 >lcl|168900_BS2_7
   .......................
                TAAGTAGGGTTGGGTTTGGTTAGTATTA         	 >lcl|170918_BS2_7
                ...........................
GTTTGATTTCGGAAGTTAAGTAGGGTTGGGTTTGGTTAGTATTTGGATGG   	 >lcl|171862_BS2_7
.........Y........................................
GTTTGATCTTGGAAGTTAAGTAGGGTTGGGTTTGGTTAGTATTTGGATGG   	 >lcl|171876_BS2_7
.......C..........................................
                   GTAGGGTTGGGTTTGGTTAGTATTTGGATGA   	 >lcl|175676_BS2_7
                   ..............................
          GGAAGTTAAGTAGGGTTGGGTTTGGTTAGTATTTGGATGGGA 	 >lcl|177769_BS2_7
          ..........................................
                 AAGTAGGGTTGGGTTTGGTTAGTATTA         	 >lcl|181641_BS2_7
                 ..........................
 TTTGATTTTGGAAGTTAAGTAGGGTTGGGTTTGGTTAGTACTTGGATGG   	 >lcl|186299_BS2_6
 ........................................C........
 TTTGATTTTGGAAGCTAAGTAGGGTTGGGTTTGGTTAGTATTTGGATGG   	 >lcl|186300_BS2_6
 ..............C..................................
                         TTGGGTTTGGTTAGTATTTGGATGGA  	 >lcl|188072_BS2_6
                         .........................
  TTGATTTTGGAAGTTAAGTAGGGTTGGGCTTGGTTAGTATTTGGATGGGA 	 >lcl|188243_BS2_6
  ............................C.....................
                TAAGTAGGGTTGGGTTTGGTTAGTATTTGGATGA   	 >lcl|194804_BS2_6
                .................................
GTTTGATTTTGGAAGTTAAGTAGGGTTGGGTTTGGTTAGTATTTGGATG    	 >lcl|195968_BS2_6
.................................................
GTTTGATTTTGGAAGTTAAGTAGGGTTGGGTTTGGTTAGTATTT         	 >lcl|195969_BS2_6
............................................
GTTTGATTTTGGAAGTTAAGTAGGGTTGGGTTTGGTTAGTACTTGGATGG   	 >lcl|195970_BS2_6
.........................................C........
GTTTGATTTTGGAAGTTAAGTAGGGTTGGA                       	 >lcl|195971_BS2_6
.............................
    GATTTTGGAAGTTAAGTAGGGTTGGGTTTGGTTAGTATTTGGAT     	 >lcl|204270_BS2_6
    ............................................
     ATTTTGGAAGTTAAGTAGGGTTGGGTTTGGTTAGTATTTGGAT     	 >lcl|206252_BS2_6
     ...........................................
     ATTTTGGAAGTTAAGTAGGGTTGA                        	 >lcl|206253_BS2_6
     .......................
 TTTGATTTTGGAAGTTAAGCAGGGTTGGGTTTGGTTAGTATTTGGATGG   	 >lcl|215292_BS2_5
 ...................C.............................
        TTGGAAGTTAAGTAGGGTTGGGCTTGGTTAGTATTTGGATGGGA 	 >lcl|217992_BS2_5
        ......................C.....................
  TTGATTTTGGAAGTTAAGTA                               	 >lcl|218051_BS2_5
  ....................
  TTGATTTTGGAAGTTAA                                  	 >lcl|218052_BS2_5
  .................
               TTAAGTAGGGTTGGGTTTGGTTAGTATTTGGATGA   	 >lcl|219894_BS2_5
               ..................................
   TGATTTTGGAAGTTAAGTAGGGTTGGGTTTGGTTAGTATTTGGAT     	 >lcl|223386_BS2_5
   .............................................
   TGATTTTGGAAGTTAA                                  	 >lcl|223387_BS2_5
   ................
                    TAGGGTTGGGTTTGGTTAGTATTTGGATGGGA 	 >lcl|226848_BS2_5
                    ................................
                    TAGGGTTGGGTTTGGTTAGTATTTGGATGA   	 >lcl|226849_BS2_5
                    .............................
GTTTTATTTTGGAAGTTAAGTAGGGTTGGGTTTGGTTAGTATTTGGATGG   	 >lcl|228366_BS2_5
.... .............................................
GTTTGATTTTGGAAGTTAAGTAGGGTTGGGTTTGGTTAGTATTTG        	 >lcl|229069_BS2_5
.............................................
GTTTGATTTTGGAAGTTAAGTAGGGTTGGGCTTGGTTAGTATTTGGATGG   	 >lcl|229070_BS2_5
..............................C...................
                   GTAGGGTTGGGTTTGGTTAGTATTTGGATGGG  	 >lcl|236092_BS2_5
                   ................................
    GATTTTGGAAGTTAAGTAGGGTTGA                        	 >lcl|240674_BS2_5
    ........................
    GATTTTGGAAGTTAAGTAA                              	 >lcl|240675_BS2_5
    ..................
     ATTTTGGAAGTTAAGTAGGGTA                          	 >lcl|243573_BS2_5
     .....................
             AGTTAAGTAGGGTTGGGTTTGGTTAGTATTA         	 >lcl|245667_BS2_5
             ..............................
      TTTTGGAAGTTAAGTAGGGTTGGGTTTGGTTAGTATTTGGATGG   	 >lcl|254666_BS2_4
      ............................................
       TTTGGAAGTTAAGTAGGGTTGGGTTTGGTTAGTATTA         	 >lcl|257437_BS2_4
       ....................................
       TTTGGAAGCTAAGTAGGGTTGGGTTTGGTTAGTATTTGGATGGGA 	 >lcl|257440_BS2_4
       ........C....................................
 TTTGATTTTGGAAGTTAAGTAGGGTTGA                        	 >lcl|257487_BS2_4
 ...........................
 TTTGATTTTGGAAGTTAAGTAGGGTTAA                        	 >lcl|257488_BS2_4
 ..........................
                         TTGGGTTTGGTTAGTATTTGGATGGGA 	 >lcl|261411_BS2_4
                         ...........................
        TTGGAAGTTAAGTAGGGTTGGGTTTGGTTAGTATTA         	 >lcl|261723_BS2_4
        ...................................
        TTGGAAGTTAAGTAGGGTTGGGCTTA                   	 >lcl|261726_BS2_4
        ......................C..
  TTGATTTTGGAAGTTAAGTAGGGTTGA                        	 >lcl|261849_BS2_4
  ..........................
               TTAAGTAGGGTTGGGTTTGGTTAGTATTA         	 >lcl|264823_BS2_4
               ............................
         TGGAAGTTAAGTAGGGTTGGGTTTGGTTAGTATTTGGATGA   	 >lcl|270070_BS2_4
         ........................................
         TGGAAGTTAAGTAGGGTTGGGTTTGGTTAGTA            	 >lcl|270072_BS2_4
         ................................
   TGCTTTTGGAAGTTAAGTAGGGTTGGGTTTGGTTAGTATTTGGATGGGA 	 >lcl|270100_BS2_4
   ..C..............................................
   TGATTTTGGAAGTTAAGTAGGGTTGA                        	 >lcl|270408_BS2_4
   .........................
GTTTGATTTTGGAAGTTAAGTAGGGTTGGGTCTGGTTAGTATTTGGATGG   	 >lcl|279382_BS2_4
...............................C..................
GTTTGATTTTGGAAGCTAAGTAGGGTTGGGTTTGGTTAGTATTTGGATGG   	 >lcl|279383_BS2_4
...............C..................................
GTTTGATTTCGGAAGTTAA                                  	 >lcl|279386_BS2_4
.........Y.........
                        GTTGGGTTTGGTTAGTATTTGGATGGGA 	 >lcl|281653_BS2_4
                        ............................
                       GGTTGGGTTTGGTTAGTATTTGGATGGGA 	 >lcl|292390_BS2_4
                       .............................
                           GGGTTTGGTTAGTACTTGGATGGGA 	 >lcl|294281_BS2_4
                           ..............C..........
          GGAAGTTAAGTAGGGTTGGGTTTGGTTAGTATTTGGATGA   	 >lcl|296193_BS2_4
          .......................................
          GGAAGTTAAGTAGGGTTGGGCTTGGTTAGTATTTGGATGGGA 	 >lcl|296194_BS2_4
          ....................C.....................
    GATTTTGGAAGTTAAGTAGGGTTGGGCTTGGTTAGTATTTGGATGGGA 	 >lcl|297358_BS2_4
    ..........................C.....................
    GATTTTGGAAGTTAAGTAGGGTTA                         	 >lcl|297359_BS2_4
    .......................
    GATTTTGGAAGTTAAGTAGGGTA                          	 >lcl|297360_BS2_4
    ......................
    GATTTTGGAAGCTAAGTAGGGTTGGGTTTGGTTAGTATTTGGATGGGA 	 >lcl|297362_BS2_4
    ...........C....................................
           GAAGTTAAGTAGGGTTGGGTTTGGTTAGTATTTGGATGGGA 	 >lcl|299193_BS2_4
           .........................................
     ATTTTGGAAGTTAAGTAGGGTTGGGTTA                    	 >lcl|302082_BS2_4
     ...........................
     ATTTTGGAAGTTAAGTA                               	 >lcl|302083_BS2_4
     .................
                  AGTAGGGTTGGGTTTGGTTAGTATTTGGATGGGAG 	 >lcl|306140_BS2_4
                  ...................................
                  AGTAGGGTTGGGTTTGGTTAGTATTTGGATGGG  	 >lcl|306141_BS2_4
                  .................................
            AAGTTAAGTAGGGTTGGGTTTGGTTAGTATTA         	 >lcl|308592_BS2_4
            ...............................
       TTTGGAAGTTAAGTAGGGTTGGGTTA                    	 >lcl|325481_BS2_3
       .........................
       TTTGGAAGTTAAGTAGGGTTGGGCTA                    	 >lcl|325482_BS2_3
       .......................C.
 TTTGATTTTGGAAGTTAAGTAGGGTTGGGTCTGGTTAGTATTTGGATGG   	 >lcl|325584_BS2_3
 ..............................C..................
 TTTGATTTTGGAAGTTAAGTAGGGTCGGGTTTGGTTAGTATTTGGATGG   	 >lcl|325585_BS2_3
 .........................Y.......................
 TTTGATTTTGGAAGTTAAGTAGGGTA                          	 >lcl|325586_BS2_3
 .........................
 TTTGATTTCGGAAGTTAAGTAGGGTTGGGTTTGGTTAGTATTTGGATGG   	 >lcl|325603_BS2_3
 ........Y........................................
        TTGGAAGTTAAGTAGGGTTGGGTTTGGTTAGTATTTGGATGGGAG 	 >lcl|333257_BS2_3
        .............................................
        TTGGAAGTTAAGTAGGGTTGGGTTTGGTTAGTATTTGGATGA   	 >lcl|333258_BS2_3
        .........................................
        TTGGAAGTTAAGTAGGGTTGGGTTTGGTTAGTATTTGA       	 >lcl|333259_BS2_3
        .....................................
        TTGGAAGTTAAGTAGGGTTGGGTTTGGTTAGTACTTGGATGGGA 	 >lcl|333261_BS2_3
        .................................C..........
        TTGGAAGTTAAGTAGGGTTGGGTTTGGTTAGTA            	 >lcl|333262_BS2_3
        .................................
        TTGGAAGTTAAGTAGGGTTGGGTTTGGTTA               	 >lcl|333263_BS2_3
        ..............................
  TTGATTTTGGAAGTTAAGTAGGGTTGGGTTTGGTTAGTATTTGGATGG   	 >lcl|333503_BS2_3
  ................................................
  TTGATTTTGGAAGTTAAGTAGGGTTGGGTTTGGTTAGTATTTGGAT     	 >lcl|333504_BS2_3
  ..............................................
  TTGATTTTGGAAGTTAAGTAGGGTTGGGTCTGGTTAGTATTTGGATGGGA 	 >lcl|333505_BS2_3
  .............................C....................
  TTGATTTTGGAAGTTAAGTAA                              	 >lcl|333506_BS2_3
  ....................
  TTGATTTTGGAAGTTAAGCAGGGTTGGGTTTGGTTAGTATTTGGATGGGA 	 >lcl|333507_BS2_3
  ..................C...............................
                          TGGGTTTGGTTAGTATTTGGATGGG  	 >lcl|346650_BS2_3
                          .........................
   TGATTTTGGAAGTTAAGTAGGGTTGGGTTTGGTTAGTATTTGGATG    	 >lcl|348694_BS2_3
   ..............................................
   TGATTTTGGAAGTTAAGTAGGGTTGGGTTTGGTTAGTATTTG        	 >lcl|348695_BS2_3
   ..........................................
   TGATTTTGGAAGTTAAGTAGGGTTGGGTTTGGTTAGTACTTGGATGGGA 	 >lcl|348696_BS2_3
   ......................................C..........
   TGATTTTGGAAGTTAAGTAGGGTTGGGTA                     	 >lcl|348697_BS2_3
   ............................
   TGATTTTGGAAGTTAAGTAGGGTCGGGTTTGGTTAGTATTTGGATGGGA 	 >lcl|348698_BS2_3
   .......................Y.........................
   TGATTTTGGAAGCTAAGTAGGGTTGGGTCTGGTTAGTATTTGGATGGGA 	 >lcl|348700_BS2_3
   ............C...............C....................
   TGATCTCGGAAGCTAAGCAGGGTCGGGCCTGGTTAGTACTTGGATG    	 >lcl|349354_BS2_3
   ....C.Y.....C....C.....Y...CC.........C.......
      TCTTGGAAGTTAAGTAGGGTTGGGTTTGGTTAGTATTTGGATGGGA 	 >lcl|351172_BS2_3
      .C............................................
        TCGGAAGCTAAGCAGGGTCGGGCCTGGTTAGTACTTGGATG    	 >lcl|352642_BS2_3
        .Y.....C....C.....Y...CC.........C.......
                    TAGGGTTGGGTTTGGTTAGTATTTGGATGGG  	 >lcl|358631_BS2_3
                    ...............................
                    TAGGGTTGGGTTTGGTTAGTATTTGGATAA   	 >lcl|358632_BS2_3
                    ............................
                TAAGTAGGGTTGGGTTTGGTTAGTA            	 >lcl|360341_BS2_3
                .........................
                TAAGTAGGGTTGGGCTTGGTTAGTATA          	 >lcl|360343_BS2_3
                ..............C...........
GTTTGATTTTGGAAGTTAAGTAGGGTTGGGTTA                    	 >lcl|364829_BS2_3
................................
GTTTGATTTTGGAAGTTAAGTAGGGTTGGGCTTGGTTAGTATTTGGATG    	 >lcl|364830_BS2_3
..............................C..................
GTTTGATTTTGGAAGTTAAGTAGGGTTGGGCTTGGTTAGTATTTG        	 >lcl|364831_BS2_3
..............................C..............
GTTTGATTTTGGAAGTTAAGTAGGGTTGGGCTTGGTTAGTATTT         	 >lcl|364832_BS2_3
..............................C.............
GTTTGATTTTGGAAGTTAAGTA                               	 >lcl|364833_BS2_3
......................
GTTTGATTTTGGAAGTTAAGCAGGGTTGGGTTTGGTTAGTATTTGGATGG   	 >lcl|364834_BS2_3
....................C.............................
                        GTTGGGTTTGGTTAGTATTTGGATGA   	 >lcl|368926_BS2_3
                        .........................
              GTTAAGTAGGGTTGGGTTTGGTTAGTATTTGGATGA   	 >lcl|371620_BS2_3
              ...................................
                   GTAGGGTTGGGTTTGGTTAGTATTTGGATGGGAG 	 >lcl|383898_BS2_3
                   ..................................
    GGTTTTGGAAGTTAAGTAGGGTTGGGTTTGGTTAGTATTTGGATGGGA 	 >lcl|384908_BS2_3
    . ..............................................
                           GGGTTTGGTTAGTATTTGGATGGGAG 	 >lcl|391305_BS2_3
                           ..........................
                      GGGTTGGGTTTGGTTAGTATTTGGATAA   	 >lcl|391443_BS2_3
                      ..........................
          GGAAGCTAAGCAGGGTCGGGCCTGGTTAGTACTTGGATG    	 >lcl|394943_BS2_3
          .....C....C.....Y...CC.........C.......
    GATTTTGGAAGTTAAGTAGGGTTGGGTTTGGTTAGTATTTGGATGA   	 >lcl|397084_BS2_3
    .............................................
    GATTTTGGAAGTTAAGTAGGGA                           	 >lcl|397085_BS2_3
    .....................
    GATTTTGGAAGTTAAGTAGGG                            	 >lcl|397086_BS2_3
    .....................
    GATTTTGGAAGTTAAGCAGGGTTGGGTTTGGTTAGTATTTGGATGGGA 	 >lcl|397087_BS2_3
    ................C...............................
           GAAGTTAAGTAGGGTTGGGTTTGGTTAGTATTA         	 >lcl|400354_BS2_3
           ................................
  CTGATTTTGGAAGTTAAGTAGGGTTGGGTTTGGTTAGTATTTGGATGGGA 	 >lcl|402236_BS2_3
  C.................................................
  CTGATCTCGGAAGCTAAGCAGG                             	 >lcl|402250_BS2_3
  C....C.Y.....C....C...
                          CGGGTTTGGTTAGTATTTGGATGGGA 	 >lcl|403260_BS2_3
                          Y.........................
     ATTTTGGAAGTTAAGTAGGGTTGGGTTTGGTTAGTATTTGGATG    	 >lcl|406027_BS2_3
     ............................................
     ATTTTGGAAGTTAAGTAGGGTTGGGTTTGGTTAGTATTA         	 >lcl|406028_BS2_3
     ......................................
     ATTTTGGAAGTTAAGTAGGGA                           	 >lcl|406030_BS2_3
     ....................
             AGTTAAGTAGGGTTGGGTCTGGTTAGTA            	 >lcl|412207_BS2_3
             ..................C.........
                  AGTAGGGTTGGGTTTGGTTAGTATTTGGATGA   	 >lcl|413436_BS2_3
                  ...............................
                     AGGGTTGGGTTTGGTTAGTATTTGGATGGG  	 >lcl|414352_BS2_3
                     ..............................
      TTTTGGAAGTTAAGTAGGGTTGGGTTTGGTTAGTATTTGGATGGA  	 >lcl|445069_BS2_2
      ............................................
      TTTTGGAAGTTAAGTAGGGTTGGGTTTGGTTAGTATTTGGATG    	 >lcl|445070_BS2_2
      ...........................................
      TTTTGGAAGTTAAGTAGGGTTGGGTTTGGTTAGTATTA         	 >lcl|445071_BS2_2
      .....................................
      TTTTGGAAGTTAAGTAGGGTTGGGCTTGGTTAGTATTTGA       	 >lcl|445072_BS2_2
      ........................C..............
      TTTTGGAAGTTAAGCAGGGTTGGGTTTGGTTAGTATTTGGATGGGA 	 >lcl|445078_BS2_2
      ..............C...............................
      TTTTGGAAGCTAAGTAGGGTTGGGTTTGGTTAGTATTTGA       	 >lcl|445081_BS2_2
      .........C.............................
TTTTGATTTTGGAAGTTAAGCAGGGTTGGGTTTGGTTAGTATTTGGATGG   	 >lcl|445211_BS2_2
 ...................C.............................
TTTTGATTTTGGAAGCTAAGTAGGGTTGGGTTTGGTTAGTAA           	 >lcl|445212_BS2_2
 ..............C.........................
       TTTGGAAGTTAAGTAGGGTTGGGTTTGGTTAGTATTTGGATGA   	 >lcl|456846_BS2_2
       ..........................................
       TTTGGAAGTTAAGTAGGGTCGGGTTTGGTTAGTATTTGGATGG   	 >lcl|456850_BS2_2
       ...................Y.......................
 TTTGATTTTGGAAGTTAAGTAGGGTTGGGTTTGGTTAGTATTTG        	 >lcl|457083_BS2_2
 ............................................
 TTTGATTTTGGAAGTTAAGTAGGGTTGGGTTTGA                  	 >lcl|457084_BS2_2
 .................................
 TTTGATTTTGGAAGTTAAGTAGGGTTGGGTA                     	 >lcl|457085_BS2_2
 ..............................
 TTTGATTTTGGAAGTTAAGTAGGGCA                          	 >lcl|457086_BS2_2
 ........................C
 TTTGATTTTGGAAGTTAAGTAGGG                            	 >lcl|457087_BS2_2
 ........................
 TTTGATTTTGGAAGTTAAGTAGG                             	 >lcl|457088_BS2_2
 .......................
 TTTGATTTTGGAAGTTAAGTA                               	 >lcl|457089_BS2_2
 .....................
 TTTGATTTTGGAAGCTAAGTAGGA                            	 >lcl|457090_BS2_2
 ..............C........
 TTTGATTTCGGAAGTTAAGT                                	 >lcl|457145_BS2_2
 ........Y...........
 TTTGATCTTGGAAGTTAAGTAGGGTTGGGTTTGGTTAGTATTTGGATGG   	 >lcl|457389_BS2_2
 ......C..........................................
 TTTGATCTTGGAAGTTAA                                  	 >lcl|457390_BS2_2
 ......C...........
      TTTCGGAAGTTAAGTAGGGTTGGGTTTGGTTAGTATTTGGATGA   	 >lcl|460181_BS2_2
      ...Y.......................................
                         TTGGGTTTGGTTAGTATTTGGATGGG  	 >lcl|474232_BS2_2
                         ..........................
                         TTGGGTCTGGTTAGTATTTGGATGGGA 	 >lcl|474466_BS2_2
                         ......C....................
        TTGGAAGTTAAGTAGGGTTGGGTTTGGTTAGTATTTGGATAA   	 >lcl|475608_BS2_2
        ........................................
        TTGGAAGTTAAGTAGGGTTGGGTTTGGTTAGTATCA         	 >lcl|475610_BS2_2
        ..................................C
        TTGGAAGTTAAGTAGGGTTGGGTTTGGTTAGTAA           	 >lcl|475612_BS2_2
        .................................
        TTGGAAGTTAAGTAGGGTTGGGTTTGGT                 	 >lcl|475613_BS2_2
        ............................
        TTGGAAGTTAAGTAGGGTTGGGTTTGGA                 	 >lcl|475614_BS2_2
        ...........................
        TTGGAAGTTAAGTAGGGTTGGGTTTG                   	 >lcl|475615_BS2_2
        ..........................
        TTGGAAGTTAAGTAGGGTCGGGCTTGGTTAA              	 >lcl|475622_BS2_2
        ..................Y...C.......
        TTGGAAGCTAAGTAGGGTTGGGTTTGGTTAGTAA           	 >lcl|475630_BS2_2
        .......C.........................
  TTGCTTTTGGAAGTTAAGTAGGGTTGGGTTTGGTTAGTATTTGGATGGGA 	 >lcl|475691_BS2_2
  ...C..............................................
  TTGATTTTGGAAGTTAAGTAGGGTTGGGTTTGGTTAGTATTTGGATG    	 >lcl|476233_BS2_2
  ...............................................
  TTGATTTTGGAAGTTAAGTAGGGTTGGGTTT                    	 >lcl|476234_BS2_2
  ...............................
  TTGATTTTGGAAGTTAAGTAGGGTTGGGTCTGGTTAGTATTTGGAT     	 >lcl|476235_BS2_2
  .............................C................
  TTGATTTTGGAAGTTAAGTAGGGTTGGGTCTGGTTAGTATTA         	 >lcl|476236_BS2_2
  .............................C...........
  TTGATTTTGGAAGTTAAGTAGGGTTGGGCTA                    	 >lcl|476237_BS2_2
  ............................C.
  TTGATTTTGGAAGTTAAGTAGGGTTGGGA                      	 >lcl|476238_BS2_2
  ............................
  TTGATTTCGGAAGTTAAGTAGGGTTGGGTTTGGTTAGTATTTGGATGGGA 	 >lcl|476318_BS2_2
  .......Y..........................................
  TTGATTTCGGAAGCTAAGTAGGGTTGGGA                      	 >lcl|476319_BS2_2
  .......Y.....C..............
  TTGATCTTGGAAGTTAAGTAGGGTTGGGTTTGGTTAGTATTTGGATGGGA 	 >lcl|476687_BS2_2
  .....C............................................
               TTAAGTAGGGTTGGGTTTGGTTAGTATTTGGATGGGA 	 >lcl|489158_BS2_2
               .....................................
               TTAAGTAGGGTTGGGTTTGGTTAGTATTTGGATAA   	 >lcl|489159_BS2_2
               .................................
               TTAAGTAGGGTTGGGTTTGGTTAGTATTTGGATA    	 >lcl|489160_BS2_2
               .................................
               TTAAGTAGGGTTGGGTTTGGTTAGTATTTGGA      	 >lcl|489161_BS2_2
               ................................
               TTAAGTAGGGTTGGGTTTGGTTAGTA            	 >lcl|489163_BS2_2
               ..........................
                          TGGGTTTGGTTAGTATTTGGATGGAA 	 >lcl|508255_BS2_2
                          ........................ .
                          TGGGCTTGGTTAGTATTTGGATGGG  	 >lcl|509572_BS2_2
                          ....C....................
         TGGAAGTTAAGTAGGGTTGGGTTTGGTTAGTATTTGGATAA   	 >lcl|511472_BS2_2
         .......................................
         TGGAAGTTAAGTAGGGTTGGGTTTGGTTAGTATTA         	 >lcl|511473_BS2_2
         ..................................
         TGGAAGTTAAGTAGGGTTGGGTTTGGTTA               	 >lcl|511474_BS2_2
         .............................
         TGGAAGTTAAGTAGGGTTGGGTTTGGTA                	 >lcl|511475_BS2_2
         ...........................
         TGGAAGTTAAGTAGGGTTGGGTCTGGTTAGTATTTGGATGA   	 >lcl|511476_BS2_2
         ......................C.................
   TGATTTTGGAAGTTAAGTAGGGTTGGGTTTGGTTAGTATTTGA       	 >lcl|513261_BS2_2
   ..........................................
   TGATTTTGGAAGTTAAGTAGGGTTGGGTTTGGTTAGTATTA         	 >lcl|513262_BS2_2
   ........................................
   TGATTTTGGAAGTTAAGTAGGGTTGGGTTTGGTTAGTACTTGGAT     	 >lcl|513263_BS2_2
   ......................................C......
   TGATTTTGGAAGTTAAGTAGGGTTGGGTTTGA                  	 >lcl|513264_BS2_2
   ...............................
   TGATTTTGGAAGTTAAGTAGGGTTGGGTTA                    	 >lcl|513265_BS2_2
   .............................
   TGATTTTGGAAGCTAAGTAGGGTTGGGTTA                    	 >lcl|513266_BS2_2
   ............C................
   TGATTTCGGAAGTTAAGTAGGGTTGGGTTTGGTTAGTATTTGGATGGGA 	 >lcl|513538_BS2_2
   ......Y..........................................
   TGATCTTGGAAGTTAAGTAGGGA                           	 >lcl|514860_BS2_2
   ....C.................
   TGATCTCGGAAGCTAAGCAGGGTCGGGCCTGGTTAGTACTTGGAT     	 >lcl|514903_BS2_2
   ....C.Y.....C....C.....Y...CC.........C......
   TGATCTCGGAAGCTAAGCAGGGTCGGGCCTGGTTAGTACTTG        	 >lcl|514904_BS2_2
   ....C.Y.....C....C.....Y...CC.........C...
   TGATCTCGGAAGCTAAGCAGG                             	 >lcl|514905_BS2_2
   ....C.Y.....C....C...
   TGATCTCGGAAGCTAA                                  	 >lcl|514906_BS2_2
   ....C.Y.....C...
 TCTGATCTCGGAAGCTAAGCAGGGTCGGGC                      	 >lcl|520975_BS2_2
 .C....C.Y.....C....C.....Y...
 TCTGATCTCGGAAGCTA                                   	 >lcl|520976_BS2_2
 .C....C.Y.....C..
      TCTCGGAAGCTAAGCAGGGTCGGGCCTGGTTAGTACTTGGATGG   	 >lcl|521152_BS2_2
      .C.Y.....C....C.....Y...CC.........C........
        TCGGAAGCTAAGCAGGGTCGGGCCTGGTTAGTACTTGGATGGGA 	 >lcl|523149_BS2_2
        .Y.....C....C.....Y...CC.........C..........
 TATGATTTTGGAAGTTAA                                  	 >lcl|531068_BS2_2
 . ................
                    TAGGGTTGGGTTTGGTTAGTATTTGG       	 >lcl|537617_BS2_2
                    ..........................
                    TAGGGTTGGGTCTGGTTAGTATTTGGATGA   	 >lcl|537625_BS2_2
                    ...........C.................
                TAAGTAGGGTTGGGTTTGGTTAGTATTTGGATGGGA 	 >lcl|542182_BS2_2
                ....................................
                TAAGTAGGGTTGGGTTTGGTTAGTATT          	 >lcl|542183_BS2_2
                ...........................
                TAAGTAGGGTCGGGCTTGGTTAGTAA           	 >lcl|542189_BS2_2
                ..........Y...C..........
GTTTGATTTTGGAAGTTAAGTAGGGTTGGGTTTGGTTAGTA            	 >lcl|552834_BS2_2
.........................................
GTTTGATTTTGGAAGTTAAGTAGGGTTGGGTA                     	 >lcl|552835_BS2_2
...............................
GTTTGATTTTGGAAGTTAAGTAGGGTTGGGCTTGGTTAA              	 >lcl|552836_BS2_2
..............................C.......
GTTTGATTTTGGAAGTTAAGTAGGGTTAA                        	 >lcl|552837_BS2_2
...........................
GTTTGATTTTGGAAGTTAAGTAGGGCA                          	 >lcl|552838_BS2_2
.........................C
GTTTGATTTTGGAAGTTAAGTAGGG                            	 >lcl|552839_BS2_2
.........................
GTTTGATTTTGGAAGTTAAGTAGGA                            	 >lcl|552840_BS2_2
........................
GTTTGATTTTGGAAGTTAAGCA                               	 >lcl|552841_BS2_2
....................C.
GTTTGATTTCGGAAGTTAAGTAGGGTTGA                        	 >lcl|552855_BS2_2
.........Y..................
GTTTGATTTCGGAAGTTAAGTA                               	 >lcl|552856_BS2_2
.........Y............
GTTTGATTTCGGAAGTTAAGCAGGGTTGGGTTTGGTTAGTATTTGGATGG   	 >lcl|552857_BS2_2
.........Y..........C.............................
GTTTGATTTCGGAAGTTA                                   	 >lcl|552858_BS2_2
.........Y........
GTTTGATCTTGGAAGTTAAGTAGGGTTGGGTTTGGTTAGTATTT         	 >lcl|552945_BS2_2
.......C....................................
                        GTTGGGTTTGGTTAGTATTTGGATGGGAG 	 >lcl|562540_BS2_2
                        .............................
                        GTTGGGTTTGGTTAGTATTTGGATGGG  	 >lcl|562541_BS2_2
                        ...........................
                        GTTGGGTTTGGTTAGTATTTGGATGG   	 >lcl|562542_BS2_2
                        ..........................
                        GTTGGGTTTGGTTAGTATTTGGATG    	 >lcl|562543_BS2_2
                        .........................
              GTTAAGTAGGGTTGGGTTTGGTTAGTATTTGGATGGG  	 >lcl|569052_BS2_2
              .....................................
              GTTAAGTAGGGTTGGGTTTGGTTAGTATTTGGA      	 >lcl|569054_BS2_2
              .................................
              GTTAAGTAGGGTTGGGTTTGGTTAGTATTTGA       	 >lcl|569055_BS2_2
              ...............................
              GTTAAGTAGGGTTGGGTTTGGTTAGTATTTA        	 >lcl|569056_BS2_2
              ..............................
              GTTAAGTAGGGTTGGGTTTGGTTAGTATCA         	 >lcl|569058_BS2_2
              ............................C
              GTTAAGTAGGGTTGGGCTTGGTTAGTATTTGGATGA   	 >lcl|569066_BS2_2
              ................C..................
              GTTAAGTAGGGTTGGGCTTGGTTAGTATTA         	 >lcl|569067_BS2_2
              ................C............
GTCTGATCTCGGAAGCTAAGCAGGGTCGGGCCTGGTTAGTACTTGGATG    	 >lcl|586173_BS2_2
..C....C.Y.....C....C.....Y...CC.........C.......
GTCTGATCTCGGAAGCTAAGCAGGGTCGGGCCTGGTTAGTACTT         	 >lcl|586174_BS2_2
..C....C.Y.....C....C.....Y...CC.........C..
                   GTAGGGTTGGGTTTGGTTAGTATTTGGATAA   	 >lcl|598194_BS2_2
                   .............................
                   GTAGGGTTGGGTTTGGTTAGTATTTA        	 >lcl|598195_BS2_2
                   .........................
                   GTAGGGTTGGGTTTGGTTAGTACTTGGATGA   	 >lcl|598197_BS2_2
                   ......................C.......
                            GGTTTGGTTAGTATTTGGATGGGAG 	 >lcl|603305_BS2_2
                            .........................
                       GGTTGGGTTTGGTTAGTATTTGGATGGAA 	 >lcl|607807_BS2_2
                       ........................... .
                       GGTTGGGTTTGGTTAGTATTTGGATGGA  	 >lcl|607808_BS2_2
                       ...........................
                      GGGTTGGGTTTGGTTAGTATTTGGAT     	 >lcl|616253_BS2_2
                      ..........................
                      GGGTTGGGTCTGGTTAGTATTTGGATGA   	 >lcl|616279_BS2_2
                      .........C.................
                      GGGTCGGGTTTGGTTAGTATTTGGATGGA  	 >lcl|617536_BS2_2
                      ....Y.......................
                      GGGTCGGGTTTGGTTAGTATTTGGATGA   	 >lcl|617537_BS2_2
                      ....Y......................
                      GGGTCGGGTCTGGTTAGTATTTGGATAA   	 >lcl|617539_BS2_2
                      ....Y....C................
          GGAAGTTAAGTAGGGTTGGGTTTGGTTAGTATTTGGATGG   	 >lcl|625042_BS2_2
          ........................................
          GGAAGTTAAGTAGGGTTGGGTTTGGTTAGTACTTGGATGGGA 	 >lcl|625043_BS2_2
          ...............................C..........
          GGAAGTTAAGTAGGGTTGGGTTTGGA                 	 >lcl|625044_BS2_2
          .........................
          GGAAGCTAAGTAGGGTTGGGTTTGGTTAGTATTTGGATGGGA 	 >lcl|625098_BS2_2
          .....C....................................
    GCTTTTGGAAGTTAAGTAGGGTTGGGTTTGGTTAGTATTTGGATGGGA 	 >lcl|625486_BS2_2
    .C..............................................
    GATTTTGGAAGTTAAGTAGGGTTGGGTTTGGTTAGTATTTGGATGGG  	 >lcl|630586_BS2_2
    ...............................................
    GATTTTGGAAGTTAAGTAGGGTTGGGTTTGGTTAGTATTTGGATG    	 >lcl|630587_BS2_2
    .............................................
    GATTTTGGAAGTTAAGTAGGGTTGGGTTTGGTTAGTATTA         	 >lcl|630588_BS2_2
    .......................................
    GATTTTGGAAGTTAAGTAGGGTTGGGTTTGGTA                	 >lcl|630589_BS2_2
    ................................
    GATTTTGGAAGTTAAGTAGGGTTGGGTCTGGTTAGTATTTGGAA     	 >lcl|630590_BS2_2
    ...........................C...............
    GATTTTGGAAGTTAAGTAGGGTTGGGCTTGGTTAGTATTTGGATGG   	 >lcl|630591_BS2_2
    ..........................C...................
    GATTTTGGAAGTTAAGTAGGGTTGGGCTTGGTTAGTATTTGGAT     	 >lcl|630592_BS2_2
    ..........................C.................
    GATTTTGGAAGTTAAGTAGGGTTGGGCTTGGTTAGTATTTGA       	 >lcl|630593_BS2_2
    ..........................C..............
    GATTTTGGAAGTTAAGTAGGGTTGGGCTTGGTTAGTATTTA        	 >lcl|630594_BS2_2
    ..........................C.............
    GATTTTGGAAGTTAAGTAGGGTTGGGA                      	 >lcl|630595_BS2_2
    ..........................
    GATTTTGGAAGTTAAGTAGGGTTG                         	 >lcl|630596_BS2_2
    ........................
    GATTTTGGAAGTTAAGTAGGGT                           	 >lcl|630597_BS2_2
    ......................
    GATTTTGGAAGTTAAGTAGGA                            	 >lcl|630598_BS2_2
    ....................
    GATTTTGGAAGTTAAGTAGA                             	 >lcl|630600_BS2_2
    ...................
    GATTTTGGAAGTTAAGT                                	 >lcl|630601_BS2_2
    .................
    GATCTTGGAAGCTAAGTAGGGTTGGGTTTGGTTAGTATTTGGATGGGA 	 >lcl|634188_BS2_2
    ...C.......C....................................
    GATCTCGGAAGCTAAGCAGGGTCGGGCCTGGTTAGTACTTGGATG    	 >lcl|634234_BS2_2
    ...C.Y.....C....C.....Y...CC.........C.......
    GAATTTGGAAGTTAAGTAGGGTTGGGTTTGGTTAGTATTTGGATGGGA 	 >lcl|638585_BS2_2
    .. .............................................
           GAAGTTAAGTAGGGTTGGGTTTGGTTAGTATTTGGATGGG  	 >lcl|639140_BS2_2
           ........................................
           GAAGTTAAGTAGGGTTGGGTTTGGTTAGTATTTGGATGA   	 >lcl|639141_BS2_2
           ......................................
           GAAGTTAAGTAGGGTTGGGTTTGGTTAGTATTTGG       	 >lcl|639142_BS2_2
           ...................................
           GAAGCTAAGCAGGGTCGGGCCTGGTTAG              	 >lcl|639377_BS2_2
           ....C....C.....Y...CC.......
     CTTTTGGAAGTTAAGCAGGGTTGGGTTTGGTTAGTATTTGGATGGGA 	 >lcl|641102_BS2_2
     C..............C...............................
  CTGATCTCGGAAGCTAAGCAGGGTCGGGCCTGGTTAGTACTTGGATGGGA 	 >lcl|643851_BS2_2
  C....C.Y.....C....C.....Y...CC.........C..........
       CTCGGAAGCTAAGCAGGGTCGGGCCTGGTTAGTACTTGGATG    	 >lcl|644173_BS2_2
       C.Y.....C....C.....Y...CC.........C.......
     ATTTTGGAAGTTAAGTAGGGTTGGGTTTGGTTAGTATTTGGATGA   	 >lcl|653839_BS2_2
     ............................................
     ATTTTGGAAGTTAAGTAGGGTTGGGTTTGGTTAGTATTTA        	 >lcl|653840_BS2_2
     .......................................
     ATTTTGGAAGTTAAGTAGGGTTA                         	 >lcl|653843_BS2_2
     ......................
     ATTTTGGAAGTTAAGTAGGGTCGGGTTTGGTTAGTATTTGGATGG   	 >lcl|653844_BS2_2
     .....................Y.......................
     ATTTTGGAAGTTAAGTAGGG                            	 >lcl|653845_BS2_2
     ....................
     ATCTTGGAAGTTAAGTAGGGA                           	 >lcl|664235_BS2_2
     ..C.................
     ATCTCGGAAGCTAAGCAGGGTCGGGCCTGGTTAGTACTTGGATG    	 >lcl|664380_BS2_2
     ..C.Y.....C....C.....Y...CC.........C.......
     ATCTCGGAAGCTAAGCAGGGTCGGGCCTGGTTAGTACTTGGAT     	 >lcl|664381_BS2_2
     ..C.Y.....C....C.....Y...CC.........C......
             AGTTAAGTAGGGTTGGGTTTGGTTAGTATTTGG       	 >lcl|669701_BS2_2
             .................................
             AGTTAAGTAGGGTTGGGTTTGGTTAGTA            	 >lcl|669702_BS2_2
             ............................
             AGTTAAGTAGGGTTGGGCTTGGTTAGTATTTGGATGA   	 >lcl|669706_BS2_2
             .................C..................
             AGTTAAGCAGGGTTGGGTTTGGTTAGTATTTGGATAA   	 >lcl|669725_BS2_2
             .......C...........................
                  AGTAGGGTTGGGTTTGGTTAGTATTTG        	 >lcl|672882_BS2_2
                  ...........................
                  AGTAGGGTTGGGTTTGGTTAGTATTTA        	 >lcl|672883_BS2_2
                  ..........................
                  AGTAGGGTTGGGTTTGGTTAGTATCA         	 >lcl|672884_BS2_2
                  ........................C
                  AGTAGGGTTGGGTCTGGTTAGTATTA         	 >lcl|672889_BS2_2
                  .............C...........
                  AGTAGGGTTGGGCTTGGTTAGTATTTGGATGA   	 >lcl|672891_BS2_2
                  ............C..................
                  AGTAGGGTTGGGCTTGGTTAGTATTA         	 >lcl|672892_BS2_2
                  ............C............
                     AGGGTTGGGTTTGGTTAGTATTTGGATAA   	 >lcl|675100_BS2_2
                     ...........................
                     AGGGTTGGGTTTGGTTAGTACTTGGATGA   	 >lcl|675104_BS2_2
                     ....................C.......
                     AGGGTTGGGTCTGGTTAGTATTTGGATGA   	 >lcl|675128_BS2_2
                     ..........C.................
                     AGGGTTGGGCTTGGTTAGTATTTGGATGA   	 >lcl|675131_BS2_2
                     .........C..................
                     AGGGTCGGGTTTGGTTAGTATTTGGATGA   	 >lcl|675295_BS2_2
                     .....Y......................
            AAGTTAAGTAGGGTTGGGTTTGGTTAGTATTTGGATGGGA 	 >lcl|685111_BS2_2
            ........................................
            AAGTTAAGTAGGGTTGGGTTTGGTTAGTATTTA        	 >lcl|685112_BS2_2
            ................................
            AAGTTAAGTAGGGTTGGGTTTGGTTAGTA            	 >lcl|685113_BS2_2
            .............................
                 AAGTAGGGTTGGGTTTGGTTAGTATTTGGATGGGAG 	 >lcl|685528_BS2_2
                 ....................................
                 AAGTAGGGTTGGGTTTGGTTAGTATTTGGATGGGA 	 >lcl|685529_BS2_2
                 ...................................
                 AAGTAGGGTTGGGTTTGGTTAGTATTTGGATA    	 >lcl|685530_BS2_2
                 ...............................
                 AAGTAGGGTCGGGTTTGGTTAGTATTTGGATGA   	 >lcl|685536_BS2_2
                 .........Y......................
   TTTTTTTGGAAGTTAAGTAGGGTTGGGTTTGGTTAGTATTTGGATGGGA 	 >lcl|697575_BS2_1
   .  ..............................................
     TTTTTGGAAGCTAAGTAGGGTTGGGTTTGGTTAGTAA           	 >lcl|785212_BS2_1
      .........C.........................
      TTTTGGAAGTTAAGTAGGGTTGGGTTTGGTTAGTATTTGGATA    	 >lcl|833829_BS2_1
      ..........................................
      TTTTGGAAGTTAAGTAGGGTTGGGTTTGGTTAGTATTTGGAT     	 >lcl|833830_BS2_1
      ..........................................
      TTTTGGAAGTTAAGTAGGGTTGGGTTTGGTTAGTATTTGA       	 >lcl|833831_BS2_1
      .......................................
      TTTTGGAAGTTAAGTAGGGTTGGGTTTGGTTAGTATTTG        	 >lcl|833832_BS2_1
      .......................................
      TTTTGGAAGTTAAGTAGGGTTGGGTTTGGTTAGTATTCA        	 >lcl|833833_BS2_1
      .....................................C
      TTTTGGAAGTTAAGTAGGGTTGGGTTTGGTTAGTAT           	 >lcl|833834_BS2_1
      ....................................
      TTTTGGAAGTTAAGTAGGGTTGGGTTTGGTTAGTACTTGGATGG   	 >lcl|833836_BS2_1
      ...................................C........
      TTTTGGAAGTTAAGTAGGGTTGGGTTTGGTTAGTA            	 >lcl|833837_BS2_1
      ...................................
      TTTTGGAAGTTAAGTAGGGTTGGGTTTGGTTA               	 >lcl|833838_BS2_1
      ................................
      TTTTGGAAGTTAAGTAGGGTTGGGTTTGGTA                	 >lcl|833839_BS2_1
      ..............................
      TTTTGGAAGTTAAGTAGGGTTGGGTCTGGTTAGTA            	 >lcl|833841_BS2_1
      .........................C.........
      TTTTGGAAGTTAAGTAGGGTTGGGTA                     	 >lcl|833842_BS2_1
      .........................
      TTTTGGAAGTTAAGTAGGGTTGGGCTTGGTTAGTATTTGGATGGGA 	 >lcl|833843_BS2_1
      ........................C.....................
      TTTTGGAAGTTAAGTAGGGTTGGGCTTGGTTAGTATTTGGATGG   	 >lcl|833844_BS2_1
      ........................C...................
      TTTTGGAAGTTAAGTAGGGTTGGGCTTGGTTAGTATTTGGATG    	 >lcl|833845_BS2_1
      ........................C..................
      TTTTGGAAGTTAAGTAGGGTTGGGCTTGGTTAGTATTTGGAT     	 >lcl|833846_BS2_1
      ........................C.................
      TTTTGGAAGTTAAGTAGGGTTGGGCTTGGAA                	 >lcl|833847_BS2_1
      ........................C....
      TTTTGGAAGTTAAGTAGGGTTGGGCTTA                   	 >lcl|833848_BS2_1
      ........................C..
      TTTTGGAAGTTAAGTAGGGTCGGGTTTGGTTAGTA            	 >lcl|833855_BS2_1
      ....................Y..............
      TTTTGGAAGTTAAGTAGGGTCGGGTTTGGCT                	 >lcl|833856_BS2_1
      ....................Y........C.
      TTTTGGAAGTTAAGTAGGGTCGGGTCTGGTTAGTA            	 >lcl|833857_BS2_1
      ....................Y....C.........
      TTTTGGAAGTTAAGTAGGGTCGGGCTTGGTTAGTATTTGGATGA   	 >lcl|833859_BS2_1
      ....................Y...C..................
      TTTTGGAAGTTAAGTAGGGTCGGGCTTA                   	 >lcl|833860_BS2_1
      ....................Y...C..
      TTTTGGAAGTTAAGCAGGGTTGGGTTTGGTTAGTATTTGGATG    	 >lcl|833872_BS2_1
      ..............C............................
      TTTTGGAAGTTAAGCAGGGTTGGGTTTGGTTAGTACTTGGATGGGA 	 >lcl|833873_BS2_1
      ..............C....................C..........
      TTTTGGAAGTTAAGCAGGGTTGGGTTTGGTTAGTACA          	 >lcl|833874_BS2_1
      ..............C....................C
      TTTTGGAAGCTAAGTAGGGTTGGGTTTGGTTAGTATTTGGATGGGA 	 >lcl|833911_BS2_1
      .........C....................................
      TTTTGGAAGCTAAGTAGGGTTGGGTTTGGTTAGTATTTGGATG    	 >lcl|833912_BS2_1
      .........C.................................
      TTTTGGAAGCTAAGTAGGGTTGGGTTTGGTT                	 >lcl|833913_BS2_1
      .........C.....................
      TTTTGGAAGCTAAGTAGGGTTGGGTA                     	 >lcl|833914_BS2_1
      .........C...............
      TTTTGGAAGCTAAGTAGGGTTGGGCTTGGTTAGTATTTAA       	 >lcl|833915_BS2_1
      .........C..............C.............
      TTTTGGAAGCTAAGCAGGGTTGGGTTTGGC                 	 >lcl|833919_BS2_1
      .........C....C..............
 TTTTATTTTGGAAGTTAAGTAGGGTTGGGTTTGGTTAGTATTTGGATGG   	 >lcl|844659_BS2_1
 ... .............................................
 TTTTATCTCGGAAGCTAAGCAGGGTCGGGCCTGGTTAGTACTTG        	 >lcl|849134_BS2_1
 ... ..C.Y.....C....C.....Y...CC.........C...
 TTTGTTTTTGGAAGTTAAGTAGGGTTGGGTTTGGTTAGTATTTGGATGG   	 >lcl|869988_BS2_1
 .... ............................................
        TTTGTAGTTAAGTAGGGTTGGGTCTGGTTAGTATTTGGATGGG  	 >lcl|889105_BS2_1
        .. . ..................C...................
       TTTGGAAGTTAAGTAGGGTTGGGTTTGGTTAGTATTTGGGTGA   	 >lcl|907962_BS2_1
       ....................................... ..
       TTTGGAAGTTAAGTAGGGTTGGGTTTGGTTAGTATTTGGATGGGAG 	 >lcl|907967_BS2_1
       ..............................................
       TTTGGAAGTTAAGTAGGGTTGGGTTTGGTTAGTATTTGGATGGG  	 >lcl|907969_BS2_1
       ............................................
       TTTGGAAGTTAAGTAGGGTTGGGTTTGGTTAGTATTTGGATGG   	 >lcl|907970_BS2_1
       ...........................................
       TTTGGAAGTTAAGTAGGGTTGGGTTTGGTTAGTATTTGGATG    	 >lcl|907971_BS2_1
       ..........................................
       TTTGGAAGTTAAGTAGGGTTGGGTTTGGTTAGTATTTGG       	 >lcl|907973_BS2_1
       .......................................
       TTTGGAAGTTAAGTAGGGTTGGGTTTGGTTAGTATTTGA       	 >lcl|907974_BS2_1
       ......................................
       TTTGGAAGTTAAGTAGGGTTGGGTTTGGTTAGTATT          	 >lcl|907976_BS2_1
       ....................................
       TTTGGAAGTTAAGTAGGGTTGGGTTTGGTTAGTATCA         	 >lcl|907977_BS2_1
       ...................................C
       TTTGGAAGTTAAGTAGGGTTGGGTTTGGTTAGTACTTGGATGGGA 	 >lcl|907978_BS2_1
       ..................................C..........
       TTTGGAAGTTAAGTAGGGTTGGGTTTGGTTAGT             	 >lcl|907979_BS2_1
       .................................
       TTTGGAAGTTAAGTAGGGTTGGGTTTGGTTA               	 >lcl|907980_BS2_1
       ...............................
       TTTGGAAGTTAAGTAGGGTTGGGTTTGGTA                	 >lcl|907981_BS2_1
       .............................
       TTTGGAAGTTAAGTAGGGTTGGGTTTGGCA                	 >lcl|907982_BS2_1
       ............................C
       TTTGGAAGTTAAGTAGGGTTGGGTTTGGA                 	 >lcl|907983_BS2_1
       ............................
       TTTGGAAGTTAAGTAGGGTTGGGTTTGA                  	 >lcl|907984_BS2_1
       ...........................
       TTTGGAAGTTAAGTAGGGTTGGGTTTA                   	 >lcl|907985_BS2_1
       ..........................
       TTTGGAAGTTAAGTAGGGTTGGGTCTGGTTAGTATTTGGATGA   	 >lcl|907987_BS2_1
       ........................C.................
       TTTGGAAGTTAAGTAGGGTTGGGTCTGGTTAGTATTTGAA      	 >lcl|907988_BS2_1
       ........................C............. .
       TTTGGAAGTTAAGTAGGGTTGGGCTTGGTTAGTATTTGGATGA   	 >lcl|907992_BS2_1
       .......................C..................
       TTTGGAAGTTAAGTAGGGTTGGGCTTGGTTAGTATTTGGATAA   	 >lcl|907993_BS2_1
       .......................C.................
       TTTGGAAGTTAAGTAGGGTTGGGCTTGGTTAGTATTTGA       	 >lcl|907994_BS2_1
       .......................C..............
       TTTGGAAGTTAAGTAGGGTTGGGCTTGGTTAA              	 >lcl|907996_BS2_1
       .......................C.......
       TTTGGAAGTTAAGTAGGGTTGGGCCTGG                  	 >lcl|907998_BS2_1
       .......................CC...
       TTTGGAAGTTAAGTAGGGTCGGGTTTGGTTAGTATTTGGATGGGA 	 >lcl|908004_BS2_1
       ...................Y.........................
       TTTGGAAGTTAAGTAGGGTCGGGTTTGGTTAGTATTTA        	 >lcl|908005_BS2_1
       ...................Y.................
       TTTGGAAGTTAAGTAGGGTCGGGTTTGGTTAA              	 >lcl|908006_BS2_1
       ...................Y...........
       TTTGGAAGTTAAGTAGGGTCGGGTTTGGT                 	 >lcl|908007_BS2_1
       ...................Y.........
       TTTGGAAGTTAAGTAGGGTCGGGTTTA                   	 >lcl|908008_BS2_1
       ...................Y......
       TTTGGAAGTTAAGTAGGGTCGGGTCTGGTTAGTATTTGGATGGGA 	 >lcl|908009_BS2_1
       ...................Y....C....................
       TTTGGAAGTTAAGTAGGGTCGGGCTTGGTTAGTATTA         	 >lcl|908012_BS2_1
       ...................Y...C............
       TTTGGAAGTTAAGCAGGGTTGGGTCTGGTTAA              	 >lcl|908024_BS2_1
       .............C..........C......
       TTTGGAAGTTAAGCAGGGTTGGGCTTGGTTAGTATTTGGATGGGA 	 >lcl|908025_BS2_1
       .............C.........C.....................
       TTTGGAAGTTAAGCAGGGTTGGGCTTGGTTA               	 >lcl|908026_BS2_1
       .............C.........C.......
       TTTGGAAGCTAAGTAGGGTTGGGTTTGGTTAGTAA           	 >lcl|908063_BS2_1
       ........C.........................
       TTTGGAAGCTAAGTAGGGTTGGGTTTGGTTA               	 >lcl|908064_BS2_1
       ........C......................
       TTTGGAAGCTAAGTAGGGTTGGGTTTA                   	 >lcl|908065_BS2_1
       ........C.................
       TTTGGAAGCTAAGTAGGGTTGGGTTA                    	 >lcl|908066_BS2_1
       ........C................
       TTTGGAAGCTAAGTAGGGTTGGGTCTGGTTAGTATA          	 >lcl|908067_BS2_1
       ........C...............C..........
       TTTGGAAGCTAAGTAGGGTTGGGCTTGGTTAGTATTTGGATGGGA 	 >lcl|908071_BS2_1
       ........C..............C.....................
       TTTGGAAGCTAAGTAGGGTTGGGCTTGGTTAGTATTTGGATGG   	 >lcl|908072_BS2_1
       ........C..............C...................
       TTTGGAAGCTAAGCAGGGTTGGGTTTGGTTAGTATTTGGATGGGA 	 >lcl|908074_BS2_1
       ........C....C...............................
       TTTGGAAGCTAAGCAGGGTTGGGTTTGGTTAGTATTTGA       	 >lcl|908075_BS2_1
       ........C....C........................
 TTTGATTTTGGAAGTTAAGTAGGGTTTA                        	 >lcl|909685_BS2_1
 ..........................
 TTTGATTTTGGAAGTTAAGTAGGGTTGGGTTTGGTTAGTATTTGGATGGG  	 >lcl|909687_BS2_1
 ..................................................
 TTTGATTTTGGAAGTTAAGTAGGGTTGGGTTTGGTTAGTATTTGGATGA   	 >lcl|909688_BS2_1
 ................................................
 TTTGATTTTGGAAGTTAAGTAGGGTTGGGTTTGGTTAGTATTTGGATA    	 >lcl|909689_BS2_1
 ...............................................
 TTTGATTTTGGAAGTTAAGTAGGGTTGGGTTTGGTTAGTATTTGGAT     	 >lcl|909690_BS2_1
 ...............................................
 TTTGATTTTGGAAGTTAAGTAGGGTTGGGTTTGGTTAGTATTTGGAC     	 >lcl|909691_BS2_1
 ..............................................
 TTTGATTTTGGAAGTTAAGTAGGGTTGGGTTTGGTTAGTATTA         	 >lcl|909692_BS2_1
 ..........................................
 TTTGATTTTGGAAGTTAAGTAGGGTTGGGTTTGGTTAGTACTTAA       	 >lcl|909693_BS2_1
 ........................................C..
 TTTGATTTTGGAAGTTAAGTAGGGTTGGGTTTGGTTAGTA            	 >lcl|909694_BS2_1
 ........................................
 TTTGATTTTGGAAGTTAAGTAGGGTTGGGTTTGGTA                	 >lcl|909695_BS2_1
 ...................................
 TTTGATTTTGGAAGTTAAGTAGGGTTGGGTTT                    	 >lcl|909696_BS2_1
 ................................
 TTTGATTTTGGAAGTTAAGTAGGGTTGGGTTA                    	 >lcl|909697_BS2_1
 ...............................
 TTTGATTTTGGAAGTTAAGTAGGGTTGGGTT                     	 >lcl|909698_BS2_1
 ...............................
 TTTGATTTTGGAAGTTAAGTAGGGTTGGGTCTGGTTAGTATTTG        	 >lcl|909699_BS2_1
 ..............................C.............
 TTTGATTTTGGAAGTTAAGTAGGGTTGGGTCTAA                  	 >lcl|909700_BS2_1
 ..............................C.
 TTTGATTTTGGAAGTTAAGTAGGGTTGGGCTTGGTTAGTATTTGGATAA   	 >lcl|909702_BS2_1
 .............................C.................
 TTTGATTTTGGAAGTTAAGTAGGGTTGGGCTTGGTTAGTATTTGA       	 >lcl|909703_BS2_1
 .............................C..............
 TTTGATTTTGGAAGTTAAGTAGGGTTGGGCTTGGTTAGTATTTG        	 >lcl|909704_BS2_1
 .............................C..............
 TTTGATTTTGGAAGTTAAGTAGGGTTGGGCTTGGTTAGTACTTG        	 >lcl|909705_BS2_1
 .............................C..........C...
 TTTGATTTTGGAAGTTAAGTAGGGTTGGG                       	 >lcl|909706_BS2_1
 .............................
 TTTGATTTTGGAAGTTAAGTAGGGTTGGAA                      	 >lcl|909707_BS2_1
 ............................
 TTTGATTTTGGAAGTTAAGTAGGGTCGGGTTTGGTTAGTATTTGGAT     	 >lcl|909708_BS2_1
 .........................Y.....................
 TTTGATTTTGGAAGTTAAGTAGGGTCGGGTTTGGTTAGTATTTGA       	 >lcl|909709_BS2_1
 .........................Y..................
 TTTGATTTTGGAAGTTAAGTAGGGTCGGGTCTGGTTAGTATTTA        	 >lcl|909710_BS2_1
 .........................Y....C............
 TTTGATTTTGGAAGTTAAGTAGGGTCGGGCTTGGTTAGTATTTGGATGG   	 >lcl|909711_BS2_1
 .........................Y...C...................
 TTTGATTTTGGAAGTTAAGTAGGGTCGGA                       	 >lcl|909712_BS2_1
 .........................Y..
 TTTGATTTTGGAAGTTAAGTAGGGTCA                         	 >lcl|909713_BS2_1
 .........................C
 TTTGATTTTGGAAGTTAAGTAGGAA                           	 >lcl|909715_BS2_1
 .......................
 TTTGATTTTGGAAGTTAAGTAGGA                            	 >lcl|909716_BS2_1
 .......................
 TTTGATTTTGGAAGTTAAGT                                	 >lcl|909718_BS2_1
 ....................
 TTTGATTTTGGAAGTTAAGCAGGGTTGGGTA                     	 >lcl|909719_BS2_1
 ...................C..........
 TTTGATTTTGGAAGTTAAGCAGGGTTGGGCTTGGTTAGTATTTGGATGG   	 >lcl|909720_BS2_1
 ...................C.........C...................
 TTTGATTTTGGAAGTTAAGCAGGGTTAA                        	 >lcl|909722_BS2_1
 ...................C......
 TTTGATTTTGGAAGTTAAGCAGGGTCGGGTTA                    	 >lcl|909723_BS2_1
 ...................C.....Y.....
 TTTGATTTTGGAAGTTAAGCAGGGTCGGGCCTGGTTAA              	 >lcl|909724_BS2_1
 ...................C.....Y...CC......
 TTTGATTTTGGAAGTTAAGCAGG                             	 >lcl|909725_BS2_1
 ...................C...
 TTTGATTTTGGAAGTTAAGCA                               	 >lcl|909726_BS2_1
 ...................C.
 TTTGATTTTGGAAGTTA                                   	 >lcl|909728_BS2_1
 .................
 TTTGATTTTGGAAGCTAAGTAGGGTTGGGTTTGGTTAGTATTTGA       	 >lcl|909732_BS2_1
 ..............C.............................
 TTTGATTTTGGAAGCTAAGTAGGGTTGGGTTTGGTTAGTATTTG        	 >lcl|909733_BS2_1
 ..............C.............................
 TTTGATTTTGGAAGCTAAGTAGGGTTGGG                       	 >lcl|909735_BS2_1
 ..............C..............
 TTTGATTTTGGAAGCTAAGTA                               	 >lcl|909737_BS2_1
 ..............C......
 TTTGATTTTGGAAGCTAA                                  	 >lcl|909738_BS2_1
 ..............C...
 TTTGATTTTGGAAGCTA                                   	 >lcl|909739_BS2_1
 ..............C..
  TTTGATTTGGAAGTTAAGTAGGGTTGGGTTTGGTTAGTATTTG        	 >lcl|909959_BS2_1
  ..   ......................................
 TTTGATTTCGGAAGTTAAGTAGGGTTGGGCTTGGTTAGTATTTGGATGG   	 >lcl|910002_BS2_1
 ........Y....................C...................
 TTTGATTTCGGAAGTTAAGTAGGGTA                          	 >lcl|910003_BS2_1
 ........Y................
 TTTGATTTCGGAAGCTAAGTAGGGTA                          	 >lcl|910004_BS2_1
 ........Y.....C..........
 TTTGATCTTGGAAGTTAAGTAGGGTTGGGTTTGGTTAGTATTTGGAT     	 >lcl|911829_BS2_1
 ......C........................................
 TTTGATCTTGGAAGTTAAGTAGGGTTGGGTTTGGTTAGTATTTGA       	 >lcl|911830_BS2_1
 ......C.....................................
 TTTGATCTTGGAAGTTAAGTAGGGTTGGGTTTGGTTAGTATTT         	 >lcl|911831_BS2_1
 ......C....................................
 TTTGATCTTGGAAGTTAAGTAGGGTTGGGCTTGGA                 	 >lcl|911833_BS2_1
 ......C......................C....
 TTTGATCTTGGAAGTTAAGTAGGA                            	 >lcl|911835_BS2_1
 ......C................
 TTTGATCTTGGAAGTTAAGCAGGG                            	 >lcl|911836_BS2_1
 ......C............C....
 TTTGATCTTGGAAGTTAAA                                 	 >lcl|911837_BS2_1
 ......C...........
 TTTGATCTTGGAAGTTA                                   	 >lcl|911838_BS2_1
 ......C..........
 TTTGATCTTGGAAGCTAAGTAGGGTA                          	 >lcl|911839_BS2_1
 ......C.......C..........
 TTTGATCTCGGAAGCTAAGCAGGGTCGGGCCTGGTTAGTACTTG        	 >lcl|911875_BS2_1
 ......C.Y.....C....C.....Y...CC.........C...
        TTTGAAGTTAAGTAGGGTTGGGTTTGGTTAGTATTTGGATGGGAG 	 >lcl|915999_BS2_1
        .. ..........................................
        TTTGAAGTTAAGTAGGGTTGGGTTTGGTTAGTATTTGGATGA   	 >lcl|916000_BS2_1
        .. ......................................
        TTTGAAGTTAAGTAGGGTTGGGTTTGGTT                	 >lcl|916001_BS2_1
        .. ..........................
      TTTCGGAAGTTAAGTAGGGTTGGGTTTGGTTAA              	 >lcl|929994_BS2_1
      ...Y............................
      TTTCGGAAGTTAAGTAGGGTCGGGTTTGGTTAGTATTTGGATG    	 >lcl|929995_BS2_1
      ...Y................Y......................
      TTTAGGAAGTTAAGTAGGGTTGGGTTTGGTTA               	 >lcl|959189_BS2_1
      ... ............................
              TTTAAGTAGGGTTGGGTTTGGTTAGTA            	 >lcl|964969_BS2_1
               ..........................
              TTTAAGTAGGGTCGGGTTTGGTTAGTATTTGGATGA   	 >lcl|964970_BS2_1
               ...........Y......................
                          TTGGTTTGGTTAGTATTTGGATGGGA 	 >lcl|1006051_BS2_1
                          . ........................
                         TTGGGTTTGGTTAGTATTTGGATGGGAA 	 >lcl|1023611_BS2_1
                         ...........................
                         TTGGGTTTGGTTAGTATTTGGATGGAA 	 >lcl|1023612_BS2_1
                         ......................... .
                         TTGGGTTTGGTTAGTATTTGGATGG   	 >lcl|1023613_BS2_1
                         .........................
                         TTGGGTCTGGTTAGTATTTGGATGGGAA 	 >lcl|1025533_BS2_1
                         ......C....................
                         TTGGGCTTGGTTAGTATTTGGATGGA  	 >lcl|1027124_BS2_1
                         .....C...................
        TTGGAAGTTAAGTAGGGTTGGGTTTGGTTAGTATTTGGATGGG  	 >lcl|1033641_BS2_1
        ...........................................
        TTGGAAGTTAAGTAGGGTTGGGTTTGGTTAGTATTTGGATGG   	 >lcl|1033642_BS2_1
        ..........................................
        TTGGAAGTTAAGTAGGGTTGGGTTTGGTTAGTATTTGGATG    	 >lcl|1033643_BS2_1
        .........................................
        TTGGAAGTTAAGTAGGGTTGGGTTTGGTTAGTATTTGGA      	 >lcl|1033647_BS2_1
        .......................................
        TTGGAAGTTAAGTAGGGTTGGGTTTGGTTAGTATTTAA       	 >lcl|1033648_BS2_1
        ....................................
        TTGGAAGTTAAGTAGGGTTGGGTTTGGTTAGTATTT         	 >lcl|1033649_BS2_1
        ....................................
        TTGGAAGTTAAGTAGGGTTGGGTTTGGTTAGTATT          	 >lcl|1033651_BS2_1
        ...................................
        TTGGAAGTTAAGTAGGGTTGGGTTTGGTTAGTACTTGA       	 >lcl|1033655_BS2_1
        .................................C...
        TTGGAAGTTAAGTAGGGTTGGGTTTGGTTAGTACTTA        	 >lcl|1033656_BS2_1
        .................................C..
        TTGGAAGTTAAGTAGGGTTGGGTTTGGTTAGTAC           	 >lcl|1033658_BS2_1
        .................................
        TTGGAAGTTAAGTAGGGTTGGGTTTGGTA                	 >lcl|1033665_BS2_1
        ............................
        TTGGAAGTTAAGTAGGGTTGGGTTTGG                  	 >lcl|1033669_BS2_1
        ...........................
        TTGGAAGTTAAGTAGGGTTGGGTTTGAA                 	 >lcl|1033670_BS2_1
        ..........................
        TTGGAAGTTAAGTAGGGTTGGGTTT                    	 >lcl|1033671_BS2_1
        .........................
        TTGGAAGTTAAGTAGGGTTGGGTCTGGTTAGTATTTGGATGGGA 	 >lcl|1033680_BS2_1
        .......................C....................
        TTGGAAGTTAAGTAGGGTTGGGTCTGGTTAGTATTTGGATGA   	 >lcl|1033681_BS2_1
        .......................C.................
        TTGGAAGTTAAGTAGGGTTGGGTCTGGTTAGTATTTGA       	 >lcl|1033682_BS2_1
        .......................C.............
        TTGGAAGTTAAGTAGGGTTGGGTCTGGTTAGTATTA         	 >lcl|1033684_BS2_1
        .......................C...........
        TTGGAAGTTAAGTAGGGTTGGGTCTGGTTAA              	 >lcl|1033685_BS2_1
        .......................C......
        TTGGAAGTTAAGTAGGGTTGGGTCTGG                  	 >lcl|1033686_BS2_1
        .......................C...
        TTGGAAGTTAAGTAGGGTTGGGCTTGGTTA               	 >lcl|1033696_BS2_1
        ......................C.......
        TTGGAAGTTAAGTAGGGTTGGGCTTGG                  	 >lcl|1033697_BS2_1
        ......................C....
        TTGGAAGTTAAGTAGGGTTGGGCTTGAA                 	 >lcl|1033698_BS2_1
        ......................C...
        TTGGAAGTTAAGTAGGGTTGGGCTTGA                  	 >lcl|1033699_BS2_1
        ......................C...
        TTGGAAGTTAAGTAGGGTTGGGCTT                    	 >lcl|1033700_BS2_1
        ......................C..
        TTGGAAGTTAAGTAGGGTTGGGCCTGGTTA               	 >lcl|1033704_BS2_1
        ......................CC......
        TTGGAAGTTAAGTAGGGTCGGGTTTGGTTAGTATTTGGATGGGA 	 >lcl|1033716_BS2_1
        ..................Y.........................
        TTGGAAGTTAAGTAGGGTCGGGTCTGGTTAGTATTTGGATGGGA 	 >lcl|1033717_BS2_1
        ..................Y....C....................
        TTGGAAGTTAAGTAGGGTCGGGTCTGGTTAGTATTTA        	 >lcl|1033718_BS2_1
        ..................Y....C............
        TTGGAAGTTAAGTAGGGTCGGGCCTGGTTA               	 >lcl|1033720_BS2_1
        ..................Y...CC......
        TTGGAAGTTAAGCAGGGTTGGGTTTGGTTAGTATTTGGATGGCA 	 >lcl|1033742_BS2_1
        ............C.............................C.
        TTGGAAGTTAAGCAGGGTTGGGTTTGGTTAGTATTTGGATAA   	 >lcl|1033743_BS2_1
        ............C...........................
        TTGGAAGTTAAGCAGGGTTGGGTTTGGTTAGTATTTGA       	 >lcl|1033744_BS2_1
        ............C........................
        TTGGAAGTTAAGCAGGGTTGGGTTTGGTTA               	 >lcl|1033745_BS2_1
        ............C.................
        TTGGAAGTTAAGCAGGGTTGGGTTTA                   	 >lcl|1033747_BS2_1
        ............C............
        TTGGAAGTTAAGCAGGGTTGGGTCTGGTTAGTATTTGGATGGGA 	 >lcl|1033749_BS2_1
        ............C..........C....................
        TTGGAAGTTAAGCAGGGTCGGGTTTGGTTAGTATTT         	 >lcl|1033751_BS2_1
        ............C.....Y.................
        TTGGAAGCTAAGTAGGGTTGGGTTTGGTTAGTATTTGGAT     	 >lcl|1033819_BS2_1
        .......C................................
        TTGGAAGCTAAGTAGGGTTGGGTTTGGTTAGTATTTGGA      	 >lcl|1033820_BS2_1
        .......C...............................
        TTGGAAGCTAAGTAGGGTTGGGTTTGGA                 	 >lcl|1033822_BS2_1
        .......C...................
        TTGGAAGCTAAGTAGGGTTGGGTCTGGTTA               	 >lcl|1033823_BS2_1
        .......C...............C......
        TTGGAAGCTAAGTAGGGTTGGGCTTGGTTAGTATTTGGATGGGA 	 >lcl|1033826_BS2_1
        .......C..............C.....................
        TTGGAAGCTAAGCAGGGTTGGGCTTGG                  	 >lcl|1033830_BS2_1
        .......C....C.........C....
        TTGCAAGTTAAGTAGGGTTGGGCTTGGTTAGTA            	 >lcl|1037409_BS2_1
        ...C..................C..........
  TTGATTTTGGAAGTTAAT                                 	 >lcl|1038209_BS2_1
  .................
  TTGATTTTGGAAGTTAAGTAGGGTTGGGTTTGGTTAGTATTTGGATGGTA 	 >lcl|1038210_BS2_1
  ................................................ .
  TTGATTTTGGAAGTTAAGTAGGGTTGGGTTTGGTTAGTATTTGGATGGGG 	 >lcl|1038211_BS2_1
  .................................................
  TTGATTTTGGAAGTTAAGTAGGGTTGGGTTTGGTTAGTATTTGGATGGGAA 	 >lcl|1038212_BS2_1
  ..................................................
  TTGATTTTGGAAGTTAAGTAGGGTTGGGTTTGGTTAGTATTTG        	 >lcl|1038213_BS2_1
  ...........................................
  TTGATTTTGGAAGTTAAGTAGGGTTGGGTTTGGTTAGTACTTG        	 >lcl|1038214_BS2_1
  .......................................C...
  TTGATTTTGGAAGTTAAGTAGGGTTGGGTTTGGTTAGTA            	 >lcl|1038215_BS2_1
  .......................................
  TTGATTTTGGAAGTTAAGTAGGGTTGGGTTTGGTTAGT             	 >lcl|1038216_BS2_1
  ......................................
  TTGATTTTGGAAGTTAAGTAGGGTTGGGTTTGGTTAG              	 >lcl|1038217_BS2_1
  .....................................
  TTGATTTTGGAAGTTAAGTAGGGTTGGGTTTGGTTA               	 >lcl|1038218_BS2_1
  ....................................
  TTGATTTTGGAAGTTAAGTAGGGTTGGGTTTGAA                 	 >lcl|1038219_BS2_1
  ................................
  TTGATTTTGGAAGTTAAGTAGGGTTGGGTTTAA                  	 >lcl|1038220_BS2_1
  ...............................
  TTGATTTTGGAAGTTAAGTAGGGTTGGGTTA                    	 >lcl|1038221_BS2_1
  ..............................
  TTGATTTTGGAAGTTAAGTAGGGTTGGGTCTGGTTAGTATTTGGAA     	 >lcl|1038223_BS2_1
  .............................C...............
  TTGATTTTGGAAGTTAAGTAGGGTTGGGTCTGGTTAGTATTTGA       	 >lcl|1038224_BS2_1
  .............................C.............
  TTGATTTTGGAAGTTAAGTAGGGTTGGGTCTGGTTAGTATTTG        	 >lcl|1038225_BS2_1
  .............................C.............
  TTGATTTTGGAAGTTAAGTAGGGTTGGGTCTGA                  	 >lcl|1038226_BS2_1
  .............................C..
  TTGATTTTGGAAGTTAAGTAGGGTTGGGTA                     	 >lcl|1038227_BS2_1
  .............................
  TTGATTTTGGAAGTTAAGTAGGGTTGGGCTTGGTTAGTATA          	 >lcl|1038229_BS2_1
  ............................C...........
  TTGATTTTGGAAGTTAAGTAGGGTTGGGCTTGA                  	 >lcl|1038230_BS2_1
  ............................C...
  TTGATTTTGGAAGTTAAGTAGGGTTGGGCA                     	 >lcl|1038231_BS2_1
  ............................C
  TTGATTTTGGAAGTTAAGTAGGGTTGGA                       	 >lcl|1038233_BS2_1
  ...........................
  TTGATTTTGGAAGTTAAGTAGGGTTG                         	 >lcl|1038234_BS2_1
  ..........................
  TTGATTTTGGAAGTTAAGTAGGGTCGGGTTTGGTTAGTATTTGGATGGGA 	 >lcl|1038237_BS2_1
  ........................Y.........................
  TTGATTTTGGAAGTTAAGTAGGGTCGGGTTTGGTTAGTATTTGGATG    	 >lcl|1038238_BS2_1
  ........................Y......................
  TTGATTTTGGAAGTTAAGTAGGGTCGGGTTTGGTTAGTATTTGA       	 >lcl|1038239_BS2_1
  ........................Y..................
  TTGATTTTGGAAGTTAAGTAGGGTCGGGTTTGGTTAGTATTA         	 >lcl|1038240_BS2_1
  ........................Y................
  TTGATTTTGGAAGTTAAGTAGGGTCGGGTCTGGTTAGTATTTGGATGG   	 >lcl|1038241_BS2_1
  ........................Y....C..................
  TTGATTTTGGAAGTTAAGTAGGGT                           	 >lcl|1038242_BS2_1
  ........................
  TTGATTTTGGAAGTTAAGTAGGGA                           	 >lcl|1038243_BS2_1
  .......................
  TTGATTTTGGAAGTTAAGTAGGG                            	 >lcl|1038244_BS2_1
  .......................
  TTGATTTTGGAAGTTAAGT                                	 >lcl|1038246_BS2_1
  ...................
  TTGATTTTGGAAGTTAAGCAGGGTTGGGCTTGGTTAGTATTTGGATGGGA 	 >lcl|1038247_BS2_1
  ..................C.........C.....................
  TTGATTTTGGAAGTTAAGCAGGGTCGGGTTTGGTTAGTATTTGGATGGGA 	 >lcl|1038248_BS2_1
  ..................C.....Y.........................
  TTGATTTTGGAAGTTAAGCA                               	 >lcl|1038249_BS2_1
  ..................C.
  TTGATTTTGGAAGTTA                                   	 >lcl|1038250_BS2_1
  ................
  TTGATTTTGGAAGCTAAGCAGGGTTGGGTTTGGTTAGTATTTGGATGGGA 	 >lcl|1038252_BS2_1
  .............C....C...............................
  TTGATTTCGGAAGTTAAGCAGGGTTGGGTTTGGTTAGTATTTGGATGGGA 	 >lcl|1038852_BS2_1
  .......Y..........C...............................
  TTGATTTCGGAAGTTAAGCAGGGTTGGGCCTG                   	 >lcl|1038853_BS2_1
  .......Y..........C.........CC..
  TTGATTTCGGAAGCTAAGTAGGGTTGA                        	 >lcl|1038854_BS2_1
  .......Y.....C............
  TTGATCTTGGAAGTTAAGTAGGGTTGGGTTTGGTTAGTATTTGGATGA   	 >lcl|1041861_BS2_1
  .....C.........................................
  TTGATCTTGGAAGTTAAGTAGGGTTGGGTTTGGTTAGTATTTGGATG    	 >lcl|1041862_BS2_1
  .....C.........................................
  TTGATCTTGGAAGTTAAGTAGGGTTGGGTTTGGTTAGTATTTGGAT     	 >lcl|1041863_BS2_1
  .....C........................................
  TTGATCTTGGAAGTTAAGTAGGGTTGGGTTTGGTTAGTATTA         	 >lcl|1041864_BS2_1
  .....C...................................
  TTGATCTTGGAAGTTAAGTAGGGTTGGGCTA                    	 >lcl|1041866_BS2_1
  .....C......................C.
  TTGATCTTGGAAGTTAAGCAGGGTTGGGTTTGGTTAGTATTTGGATGGGA 	 >lcl|1041867_BS2_1
  .....C............C...............................
  TTGATCTTGGAAGCTAAGTAGGGTTGGGTTTGGTTAGTATTTGGATGGGA 	 >lcl|1041870_BS2_1
  .....C.......C....................................
  TTGATCTCGGAAGTTAA                                  	 >lcl|1041949_BS2_1
  .....C.Y.........
  TTGATCTCGGAAGCTAAGTAGGGTTGGGTTTGGTT                	 >lcl|1041950_BS2_1
  .....C.Y.....C.....................
  TTGAGTTTGGAAGCTAAGTAGGGTTGGGTTTGGTTAGTATTTGGATGGGA 	 >lcl|1043125_BS2_1
  .... ........C....................................
        TTGAAAGTTAAGTAGGGTTGGGTTTGGTTAGTATTTGGAT     	 >lcl|1049944_BS2_1
        ... ....................................
       TTCGGAAGTTAAGTAGGGTTGGGTTTGGTTAGTATTTGGATGGGA 	 >lcl|1074967_BS2_1
       ..Y..........................................
 TTCGATTTTGGAAGTTAAGTAGGGTTGGGTTTGGTTAGTATTTGGATGG   	 >lcl|1075228_BS2_1
 ..Y..............................................
   TTATTTTGGAAGTTAAGTAGGGTTGGGTTTGGTTAGTATTTGG       	 >lcl|1083063_BS2_1
   . .........................................
   TTATTTCGGAAGTTAAGTA                               	 >lcl|1084659_BS2_1
   . ....Y............
               TTACGTAGGGTTGGGTTTGGTTAGTATTTGGATGGG  	 >lcl|1124222_BS2_1
               ...Y................................
  TTAATTTTGGAAGTTAAGTAGGGTTGGGTTTGGTTAGTATTTGGATGG   	 >lcl|1125636_BS2_1
  .. .............................................
               TTAAGTAGGGTTGGGTTTGGTTAGTATTTGGATGGA  	 >lcl|1128704_BS2_1
               ...................................
               TTAAGTAGGGTTGGGTTTGGTTAGTATTTA        	 >lcl|1128709_BS2_1
               .............................
               TTAAGTAGGGTTGGGTTTGGTTAGTATCA         	 >lcl|1128710_BS2_1
               ...........................C
               TTAAGTAGGGTTGGGTTTGGTTAGTACTA         	 >lcl|1128713_BS2_1
               ..........................C.
               TTAAGTAGGGTTGGGTTTGGTTAGTACCA         	 >lcl|1128714_BS2_1
               ..........................CC
               TTAAGTAGGGTTGGGTCTGGTTAGTATTTGA       	 >lcl|1128725_BS2_1
               ................C.............
               TTAAGTAGGGTTGGGTCTGGTTAGTATTA         	 >lcl|1128726_BS2_1
               ................C...........
               TTAAGTAGGGTTGGGTCTGGTTAGTATCA         	 >lcl|1128727_BS2_1
               ................C..........C
               TTAAGTAGGGTTGGGCTTGGTTAGTATTA         	 >lcl|1128736_BS2_1
               ...............C............
               TTAAGTAGGGTCGGGTTTGGTTAGTATTTA        	 >lcl|1128747_BS2_1
               ...........Y.................
               TTAAGTAGGGTCGGGTTTGGTTAGTA            	 >lcl|1128748_BS2_1
               ...........Y..............
               TTAAGTAGGGTCGGGTCTGGTTAGTATCA         	 >lcl|1128752_BS2_1
               ...........Y....C..........C
               TTAAGCAGGGTTGGGTTTGGTTAGTATTTGGATGA   	 >lcl|1129513_BS2_1
               .....C............................
               TTAAGCAGGGTTGGGTTTGGTTAGTATTTGA       	 >lcl|1129514_BS2_1
               .....C........................
               TTAAGCAGGGTTGGGCTTGGTTAGTATTTGGATGGGA 	 >lcl|1129516_BS2_1
               .....C.........C.....................
      TGTTGGAAGTTAAGTAGGGTTGGGTTTGGTTAGTATTTGGATGGGA 	 >lcl|1155397_BS2_1
      . ............................................
      TGTTGGAAGTTAAGTAGGGTTGGGCTTGGTA                	 >lcl|1155398_BS2_1
      . ......................C.....
      TGTTGGAAGCTAAGTAGGGTTGGGTTTGGTTAGTACTTGGATGGGA 	 >lcl|1155404_BS2_1
      . .......C.........................C..........
       TGTGGAAGTTAAGTAGGGTTGGGTTTGGTTAGTATTTGGATGGGA 	 >lcl|1181806_BS2_1
       . ...........................................
       TGTGGAAGTTAAGTAGGGTTGGGTTTGGTTAGTATTA         	 >lcl|1181807_BS2_1
       . ..................................
 TGTGATTTTGGAAGTTAAGTAGGGTTGGGTTTGGTTAGTATCA         	 >lcl|1182829_BS2_1
 . .......................................C
 TGTGATTTTGGAAGTTA                                   	 >lcl|1182830_BS2_1
 . ...............
   TGGTTTTGGAAGTTAAGCAGGGTTGGGTTTGGTTAGTATTTGGATGGGA 	 >lcl|1212911_BS2_1
   .. ..............C...............................
                      TGGTTGGGTTTGGTTAGTATTTGGATGGGA 	 >lcl|1225931_BS2_1
                       .............................
                          TGGGTCTGGTTAGTATTTGGATGGGAG 	 >lcl|1263490_BS2_1
                          .....C.....................
         TGGGAGTTAAGTAGGGTTGGGTTTGGTTAGTATTTGGATGGG  	 >lcl|1268644_BS2_1
         ... ......................................
         TGGCAGTTAAGTAGGGTTGGGTTTGGTTAGTA            	 >lcl|1274508_BS2_1
         ...C............................
  TGGATTTTGGAAGTTAA                                  	 >lcl|1275126_BS2_1
  . ...............
         TGGAAGTTAAGTAGGGTTGGGTTTGGTTAGTATTTGGATGGGAG 	 >lcl|1282006_BS2_1
         ............................................
         TGGAAGTTAAGTAGGGTTGGGTTTGGTTAGTATTTGGATGGG  	 >lcl|1282007_BS2_1
         ..........................................
         TGGAAGTTAAGTAGGGTTGGGTTTGGTTAGTATTTGGAA     	 >lcl|1282009_BS2_1
         ......................................
         TGGAAGTTAAGTAGGGTTGGGTTTGGTTAGTATTTGG       	 >lcl|1282010_BS2_1
         .....................................
         TGGAAGTTAAGTAGGGTTGGGTTTGGTTAGTATTTG        	 >lcl|1282011_BS2_1
         ....................................
         TGGAAGTTAAGTAGGGTTGGGTTTGGTTAGTATTAA        	 >lcl|1282013_BS2_1
         ..................................
         TGGAAGTTAAGTAGGGTTGGGTTTGGTTAGTACTTGGATGGGG 	 >lcl|1282015_BS2_1
         ................................C.........
         TGGAAGTTAAGTAGGGTTGGGTTTGGTTAGTACTTGGATGGGA 	 >lcl|1282017_BS2_1
         ................................C..........
         TGGAAGTTAAGTAGGGTTGGGTTTGGTCA               	 >lcl|1282018_BS2_1
         ...........................C.
         TGGAAGTTAAGTAGGGTTGGGTTTGGCA                	 >lcl|1282019_BS2_1
         ..........................C
         TGGAAGTTAAGTAGGGTTGGGTTTGG                  	 >lcl|1282020_BS2_1
         ..........................
         TGGAAGTTAAGTAGGGTTGGGTTTGAA                 	 >lcl|1282021_BS2_1
         .........................
         TGGAAGTTAAGTAGGGTTGGGTTTGA                  	 >lcl|1282022_BS2_1
         .........................
         TGGAAGTTAAGTAGGGTTGGGTCTGGTTAGTACTTGGATGGGAG 	 >lcl|1282027_BS2_1
         ......................C.........C...........
         TGGAAGTTAAGTAGGGTTGGGTCTGGTTAGTACA          	 >lcl|1282028_BS2_1
         ......................C.........C
         TGGAAGTTAAGTAGGGTTGGGTCTGGTTA               	 >lcl|1282030_BS2_1
         ......................C......
         TGGAAGTTAAGTAGGGTTGGGCTTGGTTAGTATTTGGATGA   	 >lcl|1282033_BS2_1
         .....................C..................
         TGGAAGTTAAGTAGGGTTGGGCTTGGTTA               	 >lcl|1282034_BS2_1
         .....................C.......
         TGGAAGTTAAGTAGGGTTGGGCTTGGTA                	 >lcl|1282035_BS2_1
         .....................C.....
         TGGAAGTTAAGTAGGGTTGGGCTTGG                  	 >lcl|1282036_BS2_1
         .....................C....
         TGGAAGTTAAGTAGGGTTGGGCCTGGTTAGTATTTGA       	 >lcl|1282039_BS2_1
         .....................CC.............
         TGGAAGTTAAGTAGGGTCGGGTTTGGTTAGTATTTGGATGGGA 	 >lcl|1282045_BS2_1
         .................Y.........................
         TGGAAGTTAAGTAGGGTCGGGTTTGGA                 	 >lcl|1282046_BS2_1
         .................Y........
         TGGAAGTTAAGCAGGGTTGGGTTTGGTTAGTATTTGGATGGG  	 >lcl|1282066_BS2_1
         ...........C..............................
         TGGAAGTTAAGCAGGGTTGGGTTTGGTTAGTATTTGGATGG   	 >lcl|1282067_BS2_1
         ...........C.............................
         TGGAAGTTAAGCAGGGTTGGGTTTGGTTAGTATTTGGATGA   	 >lcl|1282068_BS2_1
         ...........C............................
         TGGAAGTTAAGCAGGGTTGGGTTTGGTTAGTATTTGA       	 >lcl|1282069_BS2_1
         ...........C........................
         TGGAAGCTAAGTAGGGTCGGGTTTGGTTA               	 >lcl|1282302_BS2_1
         ......C..........Y...........
   TGCTTTTGGAAGTTAAGTAGGGTTGGGTTTGGTTAGTA            	 >lcl|1283275_BS2_1
   ..C...................................
   TGCTGTTGGAAGTTAAGTAGGGTTGGGTTTGGTTAGTATTTGGATGGGA 	 >lcl|1284562_BS2_1
   ..C. ............................................
   TGCTCTTGGAAGTTAAGTAGGGTTGGGTTTGGTTAGTATTTGGATGA   	 >lcl|1285621_BS2_1
   ..C.C.........................................
   TGATTTTGGAAGTTAAGTAGGGTTGGGTTTGGTTAGTATTTGGATGA   	 >lcl|1294285_BS2_1
   ..............................................
   TGATTTTGGAAGTTAAGTAGGGTTGGGTTTGGTTAGTATTTA        	 >lcl|1294287_BS2_1
   .........................................
   TGATTTTGGAAGTTAAGTAGGGTTGGGTTTGGTTAGTACTTGGATGGGAG 	 >lcl|1294288_BS2_1
   ......................................C...........
   TGATTTTGGAAGTTAAGTAGGGTTGGGTTTGGTTAGTACTTGGATGG   	 >lcl|1294289_BS2_1
   ......................................C........
   TGATTTTGGAAGTTAAGTAGGGTTGGGTTTGGTTAGTACTTG        	 >lcl|1294290_BS2_1
   ......................................C...
   TGATTTTGGAAGTTAAGTAGGGTTGGGTTTGGTTAA              	 >lcl|1294291_BS2_1
   ...................................
   TGATTTTGGAAGTTAAGTAGGGTTGGGTTTGGTA                	 >lcl|1294294_BS2_1
   .................................
   TGATTTTGGAAGTTAAGTAGGGTTGGGTTTAA                  	 >lcl|1294295_BS2_1
   ..............................
   TGATTTTGGAAGTTAAGTAGGGTTGGGTTTA                   	 >lcl|1294296_BS2_1
   ..............................
   TGATTTTGGAAGTTAAGTAGGGTTGGGTCTGGTTAGTATTTGGATGGGA 	 >lcl|1294297_BS2_1
   ............................C....................
   TGATTTTGGAAGTTAAGTAGGGTTGGGTCTGGTTAGTATTTGGATGG   	 >lcl|1294298_BS2_1
   ............................C..................
   TGATTTTGGAAGTTAAGTAGGGTTGGGTCTGGTTAGTAA           	 >lcl|1294299_BS2_1
   ............................C.........
   TGATTTTGGAAGTTAAGTAGGGTTGGGTCTGGTTAA              	 >lcl|1294300_BS2_1
   ............................C......
   TGATTTTGGAAGTTAAGTAGGGTTGGGTCTGA                  	 >lcl|1294301_BS2_1
   ............................C..
   TGATTTTGGAAGTTAAGTAGGGTTGGGCTTGGTTAGTATTTGGAT     	 >lcl|1294302_BS2_1
   ...........................C.................
   TGATTTTGGAAGTTAAGTAGGGTTGGGCTTGGA                 	 >lcl|1294303_BS2_1
   ...........................C....
   TGATTTTGGAAGTTAAGTAGGGTTGGGAA                     	 >lcl|1294304_BS2_1
   ...........................
   TGATTTTGGAAGTTAAGTAGGGTTGGGA                      	 >lcl|1294305_BS2_1
   ...........................
   TGATTTTGGAAGTTAAGTAGGGTTGG                        	 >lcl|1294306_BS2_1
   ..........................
   TGATTTTGGAAGTTAAGTAGGGTTA                         	 >lcl|1294308_BS2_1
   ........................
   TGATTTTGGAAGTTAAGTAGGGTCGGGTTTGGTTAGTACTTGA       	 >lcl|1294309_BS2_1
   .......................Y..............C...
   TGATTTTGGAAGTTAAGTAGGGTCGGGTCTGGTTAGTATTTGGATAA   	 >lcl|1294311_BS2_1
   .......................Y....C................
   TGATTTTGGAAGTTAAGTAGGGTCGGGCTTGGTTAGTATTTGGATGGGA 	 >lcl|1294312_BS2_1
   .......................Y...C.....................
   TGATTTTGGAAGTTAAGTAGGGA                           	 >lcl|1294313_BS2_1
   ......................
   TGATTTTGGAAGTTAAGTA                               	 >lcl|1294315_BS2_1
   ...................
   TGATTTTGGAAGTTAAGT                                	 >lcl|1294316_BS2_1
   ..................
   TGATTTTGGAAGTTAAGCAGGGTTGGGTTTGGTTAGTATTTGGATGGGA 	 >lcl|1294317_BS2_1
   .................C...............................
   TGATTTTGGAAGTTAAGCAGGGTTGGGTTTGGTTAGTACTTGGATGGGA 	 >lcl|1294318_BS2_1
   .................C....................C..........
   TGATTTTGGAAGTTAAGCAGGGTTGGGCTTGGTTAGTATTTGGATGGGA 	 >lcl|1294319_BS2_1
   .................C.........C.....................
   TGATTTTGGAAGTTAAGCAGGGTTGG                        	 >lcl|1294320_BS2_1
   .................C........
   TGATTTTGGAAGTTAAGCA                               	 >lcl|1294321_BS2_1
   .................C.
   TGATTTTGGAAGTTAAG                                 	 >lcl|1294322_BS2_1
   .................
   TGATTTTGGAAGCTAAGTAGGGTTGGGTCCA                   	 >lcl|1294328_BS2_1
   ............C...............CC
   TGATTTTGGAAGCTAAGTAGGGTTGGGCCTGGTTAGTATTTG        	 >lcl|1294329_BS2_1
   ............C..............CC.............
   TGATTTTGGAAGCTAAGTAGGGTTG                         	 >lcl|1294330_BS2_1
   ............C............
   TGATTTTGGAAGCTAAGTAGGGT                           	 >lcl|1294331_BS2_1
   ............C..........
   TGATTTTGGAAGCTAAGTAGGG                            	 >lcl|1294332_BS2_1
   ............C.........
   TGATTTTGGAAGCTAAGCAGGGTTGGGTTTGGTTAGTATTTGGATGGGA 	 >lcl|1294333_BS2_1
   ............C....C...............................
   TGATTTCGGAAGTTAAGTAGGGTTGGGTTTGGTTAGTACTTGGATGGGA 	 >lcl|1296137_BS2_1
   ......Y...............................C..........
   TGATTTCGGAAGTTAAGTAGGGTTGGGTCTGGTTAGTATTTGGA      	 >lcl|1296138_BS2_1
   ......Y.....................C...............
   TGATTTCGGAAGTTAAGTAGGGTTGGGTCTGGTTAGTA            	 >lcl|1296139_BS2_1
   ......Y.....................C.........
   TGATTTCGGAAGTTAAGTAGGGTTGGGTA                     	 >lcl|1296140_BS2_1
   ......Y.....................
   TGATTTCGGAAGTTAAGTAGGGTCGGGCTTGGTTAGTA            	 >lcl|1296141_BS2_1
   ......Y................Y...C..........
   TGATTTCGGAAGTTAAGTAGGGTCGGGCTTGAA                 	 >lcl|1296142_BS2_1
   ......Y................Y...C...
   TGATTTCGGAAGTTAAGTAGGGGA                          	 >lcl|1296143_BS2_1
   ......Y...............
   TGATTTCGGAAGTTAAGTAGGA                            	 >lcl|1296144_BS2_1
   ......Y..............
   TGATTTCGGAAGTTAAGCAGGGTTGGGTTTGGTTAGTATTTGGATGGGA 	 >lcl|1296145_BS2_1
   ......Y..........C...............................
   TGATTTCGGAAGTTAAGCAGGGTTAA                        	 >lcl|1296146_BS2_1
   ......Y..........C......
   TGATTTCGGAAGCTAAGTAGGGTTGGGCTTGGTTAGTATTTG        	 >lcl|1296147_BS2_1
   ......Y.....C..............C..............
   TGATTTCGGAAGCTAAGTAGGGTCGGGTTTGGTTAGTATTTGGATGGGA 	 >lcl|1296148_BS2_1
   ......Y.....C..........Y.........................
   TGATTTCGGAAGCTAAGTAGGGTCGGGTTTGGTTAGTACTTGGATGGGA 	 >lcl|1296149_BS2_1
   ......Y.....C..........Y..............C..........
   TGATCTTGGAAGTTAAGTAGGGTTGGGTTTGGTTAGTATTTGGATGGGA 	 >lcl|1306222_BS2_1
   ....C............................................
   TGATCTTGGAAGTTAAGTAGGGTTGGGTTTGGTTAGTATTTGGATGG   	 >lcl|1306223_BS2_1
   ....C..........................................
   TGATCTTGGAAGTTAAGTAGGGTTGGGTTTGGTTAGTATTTG        	 >lcl|1306224_BS2_1
   ....C.....................................
   TGATCTTGGAAGTTAAGTAGGGTTGGGTCTGGTTAGTATTTGGATG    	 >lcl|1306225_BS2_1
   ....C.......................C.................
   TGATCTTGGAAGTTAAGTAGGGTTGGGCTTGGTTAGTATTTGGATGGGA 	 >lcl|1306226_BS2_1
   ....C......................C.....................
   TGATCTTGGAAGTTAAGTAGGGTTGGGA                      	 >lcl|1306227_BS2_1
   ....C......................
   TGATCTTGGAAGTTAAGTAGGGTTGA                        	 >lcl|1306228_BS2_1
   ....C....................
   TGATCTTGGAAGTTAAGTAGGGTCGGGTCTGGTTAGTATTTGGATGGGA 	 >lcl|1306229_BS2_1
   ....C..................Y....C....................
   TGATCTTGGAAGTTAAGTAGAA                            	 >lcl|1306231_BS2_1
   ....C...............
   TGATCTCGGAAGCTAAGCAGGGTCGGGCCTGGTTAGTACTTGGA      	 >lcl|1306503_BS2_1
   ....C.Y.....C....C.....Y...CC.........C.....
   TGATCTCGGAAGCTAAGCAGGGTCGGGCCTGGTTAGTACTTGG       	 >lcl|1306504_BS2_1
   ....C.Y.....C....C.....Y...CC.........C....
   TGATCTCGGAAGCTAAGCAGGGTCGGGCCTGGTTAGTACTA         	 >lcl|1306505_BS2_1
   ....C.Y.....C....C.....Y...CC.........C.
   TGATCTCGGAAGCTAAGCAGGGTCGGGCCTGGT                 	 >lcl|1306506_BS2_1
   ....C.Y.....C....C.....Y...CC....
   TGATCTCGGAAGCTAAGCAGGGTCGGGC                      	 >lcl|1306507_BS2_1
   ....C.Y.....C....C.....Y...
   TGATCTCGGAAGCTAAGCAGGG                            	 >lcl|1306508_BS2_1
   ....C.Y.....C....C....
   TGATCTCGGAAGCTAAG                                 	 >lcl|1306509_BS2_1
   ....C.Y.....C....
   TGACTTTGGAAGTTAAGTAGGGTTGGGTCTGGTTAGTATTTGGATGGGA 	 >lcl|1316341_BS2_1
   ...C........................C....................
   TGAATTTGGAAGCTAAGTAGGGTTGGGTTTGGTTAGTATTTGGATGGGA 	 >lcl|1318085_BS2_1
   ... ........C....................................
     TCTTCGGAAGTTAAGTAGGGTCGGGTTTGGTTAGTATTTGGATGA   	 >lcl|1338790_BS2_1
      C..Y................Y......................
       TCTGGAAGTTAAGTAGGGTTGGGTTTGGTTAGTATTTGGATGGGA 	 >lcl|1347884_BS2_1
       .C...........................................
 TCTGATTTTGGAAGTTAAGTAGGGTTGGGTTTGGTTAGTATTTGGATG    	 >lcl|1348302_BS2_1
 .C..............................................
 TCTGATTTCGGAAGTTAAGTAGGGTTGGGTTTA                   	 >lcl|1348383_BS2_1
 .C......Y.......................
 TCTGATCTCGGAAGCTAAGCAGGGTCGGGCCTG                   	 >lcl|1348807_BS2_1
 .C....C.Y.....C....C.....Y...CC..
 TCTGATCTCGGAAGCTAAGCAGGGTCGGGCCT                    	 >lcl|1348808_BS2_1
 .C....C.Y.....C....C.....Y...CC.
 TCTGATCTCGGAAGCTAAGCAGGGTCGGG                       	 >lcl|1348809_BS2_1
 .C....C.Y.....C....C.....Y...
      TCTCGGAAGCTAAGCAGGGTCGGGCCTGGTTAGTATTTGGATGGG  	 >lcl|1350078_BS2_1
      .C.Y.....C....C.....Y...CC...................
      TCTCGGAAGCTAAGCAGGGTCGGGCCTGGTTAGTACTTGGATG    	 >lcl|1350079_BS2_1
      .C.Y.....C....C.....Y...CC.........C.......
        TCGGAAGTTAAGTAGGGTTGGGTTTGGTTAGTACTTGGATGGGA 	 >lcl|1365132_BS2_1
        .Y...............................C..........
        TCGGAAGTTAAGTAGGGTTGGGTCTGGTTAA              	 >lcl|1365133_BS2_1
        .Y.....................C......
        TCGGAAGTTAAGCAGGGTTGGGCTTGGTTAGTATTTGGATGGGA 	 >lcl|1365135_BS2_1
        .Y..........C.........C.....................
  TCGATTTTGGAAGTTAAGTAGGGTTGGGTTTGGTTAGTATTTGGATGG   	 >lcl|1366304_BS2_1
  .Y..............................................
   TCATTTTGGAAGTTAAGCAGGGTTGGGTTTGGTTAGTATTTGGATGG   	 >lcl|1374128_BS2_1
   .C...............C.............................
   TCATCTTGGAAGTTAAGTAGGGTCGGGTTTGGTTAGTATTTGGATGG   	 >lcl|1376328_BS2_1
   .C..C..................Y.......................
                TCAGTAGGGTTGGGTTTGGTTAGTATTTGGATGA   	 >lcl|1378189_BS2_1
                .C...............................
       TATGGAAGTTAAGTAGGGTTGGGTTTGGTTAGTATTTGGATGGGA 	 >lcl|1421913_BS2_1
       . ...........................................
       TATGGAAGTTAAGCAGGGTTGGGTTTGGTTAGTATTA         	 >lcl|1421915_BS2_1
       . ...........C......................
 TATGATTTTGGAAGTTAAGTAGGGTTGGGTTTGGTTAGTATTT         	 >lcl|1422489_BS2_1
 . .........................................
 TATGATCTCGGAAGCTAAGCAGGGTCGGGCCTGGTTAGTACTTGGATG    	 >lcl|1424003_BS2_1
 . ....C.Y.....C....C.....Y...CC.........C.......
                    TAGGGTTGGGTTTGGTTAGTATTTGGATGGGAG 	 >lcl|1467097_BS2_1
                    .................................
                    TAGGGTTGGGTTTGGTTAGTATTTGGATGGAA 	 >lcl|1467098_BS2_1
                    .............................. .
                    TAGGGTTGGGTTTGGTTAGTATTTGGATGG   	 >lcl|1467099_BS2_1
                    ..............................
                    TAGGGTTGGGTTTGGTTAGTATTTGGATA    	 >lcl|1467101_BS2_1
                    ............................
                    TAGGGTTGGGTTTGGTTAGTATTTGA       	 >lcl|1467102_BS2_1
                    .........................
                    TAGGGTTGGGTTTGGTTAGTACTTGGATGA   	 >lcl|1467111_BS2_1
                    .....................C.......
                    TAGGGTTGGGTTTGGTTAGTACTTGGA      	 >lcl|1467112_BS2_1
                    .....................C.....
                    TAGGGTTGGGTCTGGTTAGTATTTGGATGGA  	 >lcl|1467129_BS2_1
                    ...........C..................
                    TAGGGTTGGGTCTGGTTAGTATTTGGATAA   	 >lcl|1467130_BS2_1
                    ...........C................
                    TAGGGTTGGGCTTGGTTAGTATTTGGATGGGAG 	 >lcl|1467140_BS2_1
                    ..........C......................
                    TAGGGTTGGGCTTGGTTAGTATTTGGATGGGA 	 >lcl|1467141_BS2_1
                    ..........C.....................
                    TAGGGTTGGGCTTGGTTAGTATTTGGATGA   	 >lcl|1467142_BS2_1
                    ..........C..................
                    TAGGGTCGGGTTTGGTTAGTATTTGGATGA   	 >lcl|1467989_BS2_1
                    ......Y......................
         TAGAAGTTAAGTAGGGTTGGGTTTGGTTAGTATTTGGATGGG  	 >lcl|1484399_BS2_1
         . ........................................
                TACGTAGGGTTGGGTTTGGTTAGTATT          	 >lcl|1488137_BS2_1
                ..Y........................
                TACGTAGGGTTGGGTTTGGTTAGTA            	 >lcl|1488138_BS2_1
                ..Y......................
   TAATTTTGGAAGTTAAGTAGGGTTGGGTTTGGTTAGTATTTGGATGG   	 >lcl|1492022_BS2_1
   . .............................................
   TAATTTTGGAAGTTAAGTAGGGTTGGGTTTGGTTAGTATTA         	 >lcl|1492023_BS2_1
   . ......................................
   TAATTTCGGAAGTTAA                                  	 >lcl|1492645_BS2_1
   . ....Y.........
   TAATGTTGGAAGTTAAGTAGGGTTGGGCTTGGTTAGTATTTGGATGGGA 	 >lcl|1493729_BS2_1
   . .. ......................C.....................
   TAATCTTGGAAGTTAAGTAGGGTTGGGTTTGGTTAA              	 >lcl|1495906_BS2_1
   . ..C..............................
                TAAGTAGGGTTGGGTTTGGTTAGTATTTGGATTA   	 >lcl|1499237_BS2_1
                ................................
                TAAGTAGGGTTGGGTTTGGTTAGTATTTGGATGGGAG 	 >lcl|1499260_BS2_1
                .....................................
                TAAGTAGGGTTGGGTTTGGTTAGTATTTGGATGGG  	 >lcl|1499262_BS2_1
                ...................................
                TAAGTAGGGTTGGGTTTGGTTAGTATTTGGATAA   	 >lcl|1499264_BS2_1
                ................................
                TAAGTAGGGTTGGGTTTGGTTAGTATTTGGA      	 >lcl|1499266_BS2_1
                ...............................
                TAAGTAGGGTTGGGTTTGGTTAGTATTT         	 >lcl|1499268_BS2_1
                ............................
                TAAGTAGGGTTGGGTTTGGTTAGTATCA         	 >lcl|1499269_BS2_1
                ..........................C
                TAAGTAGGGTTGGGTTTGGTTAGTATAA         	 >lcl|1499270_BS2_1
                ..........................
                TAAGTAGGGTTGGGTTTGGTTAGTACTTGGATGGG  	 >lcl|1499275_BS2_1
                .........................C.........
                TAAGTAGGGTTGGGTCTGGTTAGTATTTGGATGGG  	 >lcl|1499288_BS2_1
                ...............C...................
                TAAGTAGGGTTGGGTCTGGTTAGTATTTGA       	 >lcl|1499289_BS2_1
                ...............C.............
                TAAGTAGGGTTGGGTCTGGTTAGTA            	 >lcl|1499290_BS2_1
                ...............C.........
                TAAGTAGGGTTGGGCTTGGTTAGTATTTGGATGA   	 >lcl|1499298_BS2_1
                ..............C..................
                TAAGTAGGGTTGGGCTTGGTTAGTATTTGGATAA   	 >lcl|1499299_BS2_1
                ..............C.................
                TAAGTAGGGTTGGGCTTGGTTAGTATTTGGAT     	 >lcl|1499300_BS2_1
                ..............C.................
                TAAGTAGGGTTGGGCTTGGTTAGTATTA         	 >lcl|1499302_BS2_1
                ..............C............
                TAAGTAGGGTTGGGCTTGGTTAGTA            	 >lcl|1499304_BS2_1
                ..............C..........
                TAAGTAGGGTCGGGTTTGGTTAGTATTA         	 >lcl|1499319_BS2_1
                ..........Y................
                TAAGCAGGGTTGGGTTTGGTTAGTATTTGGATGGGA 	 >lcl|1501183_BS2_1
                ....C...............................
                TAAGCAGGGTTGGGTTTGGTTAGTA            	 >lcl|1501184_BS2_1
                ....C....................
    GTTTTTGGAAGTTAAGTAGGGTTGGGTTTGGTTAGTATTTGGATGGGA 	 >lcl|1526014_BS2_1
    . ..............................................
     GTTTTGGAAGTTAAGTAGGGTTGGGTTTGGTTAGTA            	 >lcl|1536404_BS2_1
      ...................................
GTTTTATTTTGGAAGTTAAGTAGGGTTGGGTCTGGTTAGTATTTGGATGG   	 >lcl|1540835_BS2_1
.... ..........................C..................
GTTTTATTTTGGAAGTTAAGTAGGGTTGGGCTTGGTTAGTATTTGGATGG   	 >lcl|1540836_BS2_1
.... .........................C...................
GTTTTATCTTGGAAGTTAAGTAGGGTTGGGTTTGGTTAGTATTTGGATGG   	 >lcl|1542125_BS2_1
.... ..C..........................................
GTTTGATTTTGGAAGTTAAGTAGGGTTGGGTTTT                   	 >lcl|1568564_BS2_1
.................................
GTTTGATTTTGGAAGTTAAGTAGGGTTGGGTTTGGTTAGTATTTGGATGA   	 >lcl|1568567_BS2_1
.................................................
GTTTGATTTTGGAAGTTAAGTAGGGTTGGGTTTGGTTAGTATTTGGACGG   	 >lcl|1568568_BS2_1
...............................................Y..
GTTTGATTTTGGAAGTTAAGTAGGGTTGGGTTTGGTTAGTATTTGG       	 >lcl|1568569_BS2_1
..............................................
GTTTGATTTTGGAAGTTAAGTAGGGTTGGGTTTGGTTAGTATAA         	 >lcl|1568570_BS2_1
..........................................
GTTTGATTTTGGAAGTTAAGTAGGGTTGGGTTTGGTTAGTACTTGGA      	 >lcl|1568571_BS2_1
.........................................C.....
GTTTGATTTTGGAAGTTAAGTAGGGTTGGGTTTGGTTAGTACTTGG       	 >lcl|1568572_BS2_1
.........................................C....
GTTTGATTTTGGAAGTTAAGTAGGGTTGGGTTTGGTTAGTACTTG        	 >lcl|1568573_BS2_1
.........................................C...
GTTTGATTTTGGAAGTTAAGTAGGGTTGGGTTTGGTTA               	 >lcl|1568574_BS2_1
......................................
GTTTGATTTTGGAAGTTAAGTAGGGTTGGGTTTGGTT                	 >lcl|1568575_BS2_1
.....................................
GTTTGATTTTGGAAGTTAAGTAGGGTTGGGTCTGGTTAGA             	 >lcl|1568576_BS2_1
...............................C.......
GTTTGATTTTGGAAGTTAAGTAGGGTTGGGCTTGGTTAGTATTTGGAT     	 >lcl|1568577_BS2_1
..............................C.................
GTTTGATTTTGGAAGTTAAGTAGGGTTGGGCTTGGTTAGTAA           	 >lcl|1568578_BS2_1
..............................C..........
GTTTGATTTTGGAAGTTAAGTAGGGTTGGGCTTA                   	 >lcl|1568579_BS2_1
..............................C..
GTTTGATTTTGGAAGTTAAGTAGGGTTGGGA                      	 >lcl|1568581_BS2_1
..............................
GTTTGATTTTGGAAGTTAAGTAGGGTTG                         	 >lcl|1568583_BS2_1
............................
GTTTGATTTTGGAAGTTAAGTAGGGTTA                         	 >lcl|1568585_BS2_1
...........................
GTTTGATTTTGGAAGTTAAGTAGGGTCGGGTTTGGTTAGTATTTGGATGG   	 >lcl|1568586_BS2_1
..........................Y.......................
GTTTGATTTTGGAAGTTAAGTAGGGTCGGGTTCA                   	 >lcl|1568587_BS2_1
..........................Y.....C
GTTTGATTTTGGAAGTTAAGTAGGGTCGGGTTA                    	 >lcl|1568588_BS2_1
..........................Y.....
GTTTGATTTTGGAAGTTAAGTAGGGTCGGCA                      	 >lcl|1568589_BS2_1
..........................Y..C
GTTTGATTTTGGAAGTTAAGTAGGGTCA                         	 >lcl|1568590_BS2_1
..........................C
GTTTGATTTTGGAAGTTAAGTAGAA                            	 >lcl|1568594_BS2_1
.......................
GTTTGATTTTGGAAGTTAAGCAGGGTTGGGCTTGGTTAGTATTTGGATGG   	 >lcl|1568595_BS2_1
....................C.........C...................
GTTTGATTTTGGAAGTTAAGCAGGGTTGGGCA                     	 >lcl|1568596_BS2_1
....................C.........C
GTTTGATTTTGGAAGTTAAG                                 	 >lcl|1568597_BS2_1
....................
GTTTGATTTTGGAAGTTA                                   	 >lcl|1568598_BS2_1
..................
GTTTGATTTTGGAAGCTAAGTAGGGTTGGGTTTGGTTAGTATTTGGATG    	 >lcl|1568606_BS2_1
...............C.................................
GTTTGATTTTGGAAGCTAAGTAGGGTTGGGTCTGGTTAGTATTTGA       	 >lcl|1568607_BS2_1
...............C...............C.............
GTTTGATTTTGGAAGCTAAGTAGGGTTGGGCTTGGTTAA              	 >lcl|1568608_BS2_1
...............C..............C.......
GTTTGATTTTGGAAGCTAAGTAGGGTTGGGCTTA                   	 >lcl|1568609_BS2_1
...............C..............C..
GTTTGATTTTGGAAGCTAAGTAGGGTTAA                        	 >lcl|1568610_BS2_1
...............C...........
GTTTGATTTTGGAAGCTAAGTAGGGTTA                         	 >lcl|1568611_BS2_1
...............C...........
GTTTGATTTTGGAAGCTAAGTAGGGTCGGGTCTGGTTAGTATTTGGATGG   	 >lcl|1568612_BS2_1
...............C..........Y....C..................
GTTTGATTTTGGAAGCTAAGTAGGGTA                          	 >lcl|1568613_BS2_1
...............C..........
GTTTGATTTTGGAAGCTAAGCAGGGTTGGGTTTGGTTAGTACTTGGATGG   	 >lcl|1568614_BS2_1
...............C....C....................C........
GTTTGATTTTGGAAGCTAAGCAA                              	 >lcl|1568615_BS2_1
...............C....C.
GTTTGATTTTGGAAGCTAA                                  	 >lcl|1568616_BS2_1
...............C...
GTTTGATTTCGGAAGTTAAGTAGGGTTGGGTTTGGTTAGTATTTGGATGA   	 >lcl|1568753_BS2_1
.........Y.......................................
GTTTGATTTCGGAAGTTAAGTAGGGTTGGGTTTGGTTAGTATTTGG       	 >lcl|1568754_BS2_1
.........Y....................................
GTTTGATTTCGGAAGTTAAGTAGGGTTGGGTTTGGTTAGTATTTGA       	 >lcl|1568755_BS2_1
.........Y...................................
GTTTGATTTCGGAAGTTAAGTAGGGTTGGGTTTGGTTAGTATTT         	 >lcl|1568756_BS2_1
.........Y..................................
GTTTGATTTCGGAAGTTAAGTAGGGTTGGGTTTGGTTAGTACTTGGATGG   	 >lcl|1568757_BS2_1
.........Y...............................C........
GTTTGATTTCGGAAGTTAAGTAGGGTTGGGTTTGGTTAGTACTT         	 >lcl|1568758_BS2_1
.........Y...............................C..
GTTTGATTTCGGAAGTTAAGTAGGGTTGGGTTTGGTTAA              	 >lcl|1568759_BS2_1
.........Y............................
GTTTGATTTCGGAAGTTAAGTAAA                             	 >lcl|1568760_BS2_1
.........Y............
GTTTGATTTCGGAAGTTAAGTAA                              	 >lcl|1568761_BS2_1
.........Y............
GTTTGATTTCGGAAGTTAAGCAGGGTTGGGTT                     	 >lcl|1568762_BS2_1
.........Y..........C...........
GTTTGATTTCGGAAGCTAAGTA                               	 >lcl|1568763_BS2_1
.........Y.....C......
GTTTGATCTTGGAAGTTAAGTAGGGTTGGGTTTGGTTAG              	 >lcl|1569424_BS2_1
.......C...............................
GTTTGATCTTGGAAGTTAAGTAGGGTTGGGTTTGGTA                	 >lcl|1569425_BS2_1
.......C............................
GTTTGATCTTGGAAGTTAAGTAGGGTTGGGTCTGGTTAGTATTTGGATGG   	 >lcl|1569426_BS2_1
.......C.......................C..................
GTTTGATCTTGGAAGTTAAGTAGGGTTGGGCTTGGTTTA              	 >lcl|1569427_BS2_1
.......C......................C......
GTTTGATCTTGGAAGTTAAGTAGGGTTGGGCTTGGTTAA              	 >lcl|1569428_BS2_1
.......C......................C.......
GTTTGATCTTGGAAGTTAAGTAGGGTCGGGTTTGGTTAGTATTTGGATGG   	 >lcl|1569429_BS2_1
.......C..................Y.......................
GTTTGATCTTGGAAGTTAAGTAGGGTA                          	 >lcl|1569430_BS2_1
.......C..................
GTTTGATCTTGGAAGTTAAGTAA                              	 >lcl|1569431_BS2_1
.......C..............
GTTTGATCTTGGAAGCTAAGTAGGGTTGGGTTTGGTTAGTATTTGGATGG   	 >lcl|1569432_BS2_1
.......C.......C..................................
GTTTGATCTTGGAAGCTAAGTAGGGTTGGGTTTGGTTAGTAA           	 >lcl|1569433_BS2_1
.......C.......C.........................
GTTTGATCTCGGAAGTTAAGTAGGGTTGGGTCTGGTTAGTATTTGGATGG   	 >lcl|1569444_BS2_1
.......C.Y.....................C..................
GTTTGATCTCGGAAGCTAAGTAGGGTTGGGTTTGGTTAGTATTTGGATGG   	 >lcl|1569445_BS2_1
.......C.Y.....C..................................
GTTTGATCTCGGAAGCTAAGCAGGGTCGGGCCTGGTTAGTACTTAA       	 >lcl|1569446_BS2_1
.......C.Y.....C....C.....Y...CC.........C..
              GTTTAGTAGGGTTGGGTTTGGTTAGTATTTGGATGGGAG 	 >lcl|1603647_BS2_1
              ... ...................................
GTTTAATTTTGGAAGTTAAGTAGGGTTGGGCTTGGTTAGTATTTGGATGG   	 >lcl|1607803_BS2_1
.... .........................C...................
                        GTTGGGTTTGGTTAGTATTTGGATGGGAA 	 >lcl|1629410_BS2_1
                        ............................
                        GTTGGGTTTGGTTAGTATTTGGATGGA  	 >lcl|1629411_BS2_1
                        ..........................
                        GTTGGGTTTGGTTAGTATTTGGATGAA  	 >lcl|1629412_BS2_1
                        .........................
                        GTTGGGTTTGGTTAGTACTTGGATGGGA 	 >lcl|1629422_BS2_1
                        .................C..........
                        GTTGGGTCTGGTTAGTATTTGGATGGGA 	 >lcl|1630354_BS2_1
                        .......C....................
                        GTTGGGCTTGGTTAGTATTTGGATGGAA 	 >lcl|1631062_BS2_1
                        ......C................... .
       GTTGGAAGTTAAGTAGGGTTGGGCTTGGTTAGTATTA         	 >lcl|1633075_BS2_1
        ......................C............
 GTTGATTTTGGAAGCTAAGTAGGGTTGGGTTTGGTTAGTATTTG        	 >lcl|1634429_BS2_1
  .............C.............................
GTTAGATCTTGGAAGTTAAGTAGGGTTGGGTTTGGTTAGTATTTGGATG    	 >lcl|1671081_BS2_1
... ...C.........................................
              GTTAAGTAGGGTTGGGTTTGGTTAGTATTTGGATGGGAG 	 >lcl|1673790_BS2_1
              .......................................
              GTTAAGTAGGGTTGGGTTTGGTTAGTATTTGGATGGGA 	 >lcl|1673791_BS2_1
              ......................................
              GTTAAGTAGGGTTGGGTTTGGTTAGTATTTGGATA    	 >lcl|1673795_BS2_1
              ..................................
              GTTAAGTAGGGTTGGGTTTGGTTAGTATTTGG       	 >lcl|1673798_BS2_1
              ................................
              GTTAAGTAGGGTTGGGTTTGGTTAGTATTTGAA      	 >lcl|1673799_BS2_1
              ............................... .
              GTTAAGTAGGGTTGGGTTTGGTTAGTATTT         	 >lcl|1673800_BS2_1
              ..............................
              GTTAAGTAGGGTTGGGTTTGGTTAGTATAA         	 >lcl|1673802_BS2_1
              ............................
              GTTAAGTAGGGTTGGGTTTGGTTAGTATA          	 >lcl|1673803_BS2_1
              ............................
              GTTAAGTAGGGTTGGGTTTGGTTAGTAT           	 >lcl|1673804_BS2_1
              ............................
              GTTAAGTAGGGTTGGGTTTGGTTAGTACTTGGATGGGA 	 >lcl|1673810_BS2_1
              ...........................C..........
              GTTAAGTAGGGTTGGGTTTGGTTAGTACTTGGATGGG  	 >lcl|1673811_BS2_1
              ...........................C.........
              GTTAAGTAGGGTTGGGTTTGGTTAGTACTTGGATGA   	 >lcl|1673812_BS2_1
              ...........................C.......
              GTTAAGTAGGGTTGGGTTTGGTTAGTACTA         	 >lcl|1673813_BS2_1
              ...........................C.
              GTTAAGTAGGGTTGGGTTTGGTTAGTACT          	 >lcl|1673814_BS2_1
              ...........................C.
              GTTAAGTAGGGTTGGGTTTGGTTAGCA            	 >lcl|1673816_BS2_1
              .........................C.
              GTTAAGTAGGGTTGGGTTTGGTTAG              	 >lcl|1673817_BS2_1
              .........................
              GTTAAGTAGGGTTGGGTCTGGTTAGTATTTGA       	 >lcl|1673832_BS2_1
              .................C.............
              GTTAAGTAGGGTTGGGTCTGGTTAGTATTTA        	 >lcl|1673833_BS2_1
              .................C............
              GTTAAGTAGGGTTGGGTCTGGTTAGTATTA         	 >lcl|1673834_BS2_1
              .................C...........
              GTTAAGTAGGGTTGGGTCTGGTTAGTA            	 >lcl|1673836_BS2_1
              .................C.........
              GTTAAGTAGGGTTGGGCTTGGTTAGTATTTGGA      	 >lcl|1673847_BS2_1
              ................C................
              GTTAAGTAGGGTTGGGCTTGGTTAGTATTTAA       	 >lcl|1673848_BS2_1
              ................C.............
              GTTAAGTAGGGTTGGGCTTGGTTAGTA            	 >lcl|1673850_BS2_1
              ................C..........
  GTGATTTTGGAAGTTAAGTAGGGTTGGGTTTGGTTAGTATTTGGAT     	 >lcl|1764011_BS2_1
   .............................................
  GTGATTTCGGAAGTTAAGTAA                              	 >lcl|1765041_BS2_1
   ......Y............
GTCTGATTTTGGAAGTTAAGTAGGGTTGGGTTTGGTTAGTATTTGGATGG   	 >lcl|1781915_BS2_1
..C...............................................
GTCTGATTTTGGAAGTTAAGTAGGGTTGGGTTTGGTTAGTATTTGGATG    	 >lcl|1781916_BS2_1
..C..............................................
GTCTGATTTTGGAAGTTAAGTAGGGTTGGGTTTGGTTAGTATTTG        	 >lcl|1781917_BS2_1
..C..........................................
GTCTGATTTTGGAAGTTAAGTAGGGTTGGGTTTGGTTAGTATTT         	 >lcl|1781918_BS2_1
..C.........................................
GTCTGATTTTGGAAGTTAAGTAGGGTTGGGTTTGGTTAG              	 >lcl|1781919_BS2_1
..C....................................
GTCTGATTTTGGAAGTTAAGTAGGGTTGGGTTTGGT                 	 >lcl|1781920_BS2_1
..C.................................
GTCTGATCTCGGAAGCTAAGCAGGGTCGGGTCTGGTTAGTACTTGGATG    	 >lcl|1782029_BS2_1
..C....C.Y.....C....C.....Y....C.........C.......
GTCTGATCTCGGAAGCTAAGCAGGGTCGGGCCTGGTTAGTATTTGGATGG   	 >lcl|1782030_BS2_1
..C....C.Y.....C....C.....Y...CC..................
GTCTGATCTCGGAAGCTAAGCAGGGTCGGGCCTGGTTAGTACTTGG       	 >lcl|1782031_BS2_1
..C....C.Y.....C....C.....Y...CC.........C....
GTCTGATCTCGGAAGCTAAGCAGGGTCGGGCCTGGTTAGTACTTG        	 >lcl|1782032_BS2_1
..C....C.Y.....C....C.....Y...CC.........C...
GTCTGATCTCGGAAGCTAAGCAGGGTCGGGCCTGGTT                	 >lcl|1782033_BS2_1
..C....C.Y.....C....C.....Y...CC.....
GTCTGATCTCGGAAGCTAAGCAGGGTCG                         	 >lcl|1782034_BS2_1
..C....C.Y.....C....C.....Y.
                   GTAGGGTTGGGTTTGGTTAGTATTTGGATGG   	 >lcl|1856080_BS2_1
                   ...............................
                   GTAGGGTTGGGTTTGGTTAGTATTTGGATAG   	 >lcl|1856081_BS2_1
                   ............................. .
                   GTAGGGTTGGGTTTGGTTAGTATTTGGA      	 >lcl|1856083_BS2_1
                   ............................
                   GTAGGGTTGGGTTTGGTTAGTATTTGG       	 >lcl|1856084_BS2_1
                   ...........................
                   GTAGGGTTGGGTTTGGTTAGTATTT         	 >lcl|1856086_BS2_1
                   .........................
                   GTAGGGTTGGGTTTGGTTAGTACTTGGATGGG  	 >lcl|1856092_BS2_1
                   ......................C.........
                   GTAGGGTTGGGTTTGGTTAGTACTTGGATGG   	 >lcl|1856093_BS2_1
                   ......................C........
                   GTAGGGTTGGGTCTGGTTAGTATTTGGATGA   	 >lcl|1856114_BS2_1
                   ............C.................
                   GTAGGGTTGGGCTTGGTTAGTATTTGGATGGGA 	 >lcl|1856124_BS2_1
                   ...........C.....................
                   GTAGGGTTGGGCTTGGTTAGTATTTGGATGGG  	 >lcl|1856125_BS2_1
                   ...........C....................
    GGTTTTGGAAGTTAAGTAGGGTTGGGTTTGGTTAGTATTTGGAT     	 >lcl|1874977_BS2_1
    . ..........................................
                       GGTTGGGTTTGGTTAGTATTTGGATGGGAG 	 >lcl|1917703_BS2_1
                       ..............................
                       GGTTGGGTTTGGTTAGTATTTGGATGGGAA 	 >lcl|1917704_BS2_1
                       .............................
                       GGTTGGGTTTGGTTAGTATTTGGATGGG  	 >lcl|1917705_BS2_1
                       ............................
                       GGTTGGGTTTGGTTAGTATTTGGATGAA  	 >lcl|1917707_BS2_1
                       ..........................
                       GGTTGGGTCTGGTTAGTACTTGGATGGGA 	 >lcl|1918266_BS2_1
                       ........C.........C..........
                       GGTTGGGCTTGGTTAGTATTTGGATGGGAA 	 >lcl|1918609_BS2_1
                       .......C.....................
                       GGTTGGGCTTGGTTAGTATTTGGATGGAA 	 >lcl|1918610_BS2_1
                       .......C................... .
                       GGTTGGGCTTGGTTAGTATTTGGATGA   	 >lcl|1918611_BS2_1
                       .......C..................
             GGTTAAGTAGGGTTGGGTTTGGTTAGTA            	 >lcl|1933024_BS2_1
              ...........................
                       GGTCGGGTTTGGTTAGTATTTGGATGA   	 >lcl|1961021_BS2_1
                       ...Y......................
                       GGTCGGGCCTGGTTAGTACTTGGATG    	 >lcl|1961102_BS2_1
                       ...Y...CC.........C.......
                           GGGTTTGGTTAGTATTTGGATGGAA 	 >lcl|1974821_BS2_1
                           ....................... .
                      GGGTTGGGTTTGGTTAGTATTTGGATGGGAG 	 >lcl|1977676_BS2_1
                      ...............................
                      GGGTTGGGTTTGGTTAGTATTTGGATGGG  	 >lcl|1977677_BS2_1
                      .............................
                      GGGTTGGGTTTGGTTAGTATTTGGATG    	 >lcl|1977678_BS2_1
                      ...........................
                      GGGTTGGGTTTGGTTAGTATTTGGATCA   	 >lcl|1977679_BS2_1
                      ..........................C
                      GGGTTGGGTTTGGTTAGTATTTGGATA    	 >lcl|1977680_BS2_1
                      ..........................
                      GGGTTGGGTTTGGTTAGTATTTGGA      	 >lcl|1977681_BS2_1
                      .........................
                      GGGTTGGGTCTGGTTAGTATTTGGATGGGA 	 >lcl|1977900_BS2_1
                      .........C....................
                           GGGTCTGGTTAGTATTTGGATGGGA 	 >lcl|1986787_BS2_1
                           ....C....................
                      GGGTCGGGCCTGGTTAGTATTTGGATGA   	 >lcl|1987149_BS2_1
                      ....Y...CC.................
                      GGGTCGGGCCTGGTTAGTACTTGGATG    	 >lcl|1987153_BS2_1
                      ....Y...CC.........C.......
                           GGGCTTGGTTAGTATTTGGATGGGA 	 >lcl|2007818_BS2_1
                           ...C.....................
                           GGGCTTGGTTAGTACTTGGATGGGA 	 >lcl|2007823_BS2_1
                           ...C..........C..........
           GGAGTTAAGTAGGGTTGGGCTTGGTTA               	 >lcl|2032698_BS2_1
           . .................C.......
          GGAAGTTAAGTAGGGTTGGGTTTGGTTAGTATTTGGATAA   	 >lcl|2041161_BS2_1
          ......................................
          GGAAGTTAAGTAGGGTTGGGTTTGGTTAGTATTTGGA      	 >lcl|2041162_BS2_1
          .....................................
          GGAAGTTAAGTAGGGTTGGGTTTGGTTAGTATTTGA       	 >lcl|2041163_BS2_1
          ...................................
          GGAAGTTAAGTAGGGTTGGGTTTGGTTAGTATTTA        	 >lcl|2041164_BS2_1
          ..................................
          GGAAGTTAAGTAGGGTTGGGTTTGGTTAGTATTA         	 >lcl|2041166_BS2_1
          .................................
          GGAAGTTAAGTAGGGTTGGGTTTGGTTAGTACTTA        	 >lcl|2041168_BS2_1
          ...............................C..
          GGAAGTTAAGTAGGGTTGGGTTTGGTTAGTACTA         	 >lcl|2041169_BS2_1
          ...............................C.
          GGAAGTTAAGTAGGGTTGGGTTTGGTTAGTA            	 >lcl|2041170_BS2_1
          ...............................
          GGAAGTTAAGTAGGGTTGGGTTTGGTTAGT             	 >lcl|2041171_BS2_1
          ..............................
          GGAAGTTAAGTAGGGTTGGGTTTGGTTAA              	 >lcl|2041172_BS2_1
          ............................
          GGAAGTTAAGTAGGGTTGGGTTTGGTA                	 >lcl|2041174_BS2_1
          ..........................
          GGAAGTTAAGTAGGGTTGGGTTTGG                  	 >lcl|2041175_BS2_1
          .........................
          GGAAGTTAAGTAGGGTTGGGTCTGGTTAGTA            	 >lcl|2041180_BS2_1
          .....................C.........
          GGAAGTTAAGTAGGGTTGGGCTTGGTTAGTATTTGGATGA   	 >lcl|2041185_BS2_1
          ....................C..................
          GGAAGTTAAGTAGGGTTGGGCTTGGTTA               	 >lcl|2041186_BS2_1
          ....................C.......
          GGAAGTTAAGTAGGGTCGGGTTTGGTTAGTATTTGGATGA   	 >lcl|2041195_BS2_1
          ................Y......................
          GGAAGTTAAGTAGGGTCGGGTTTGGTTAGTATTA         	 >lcl|2041196_BS2_1
          ................Y................
          GGAAGTTAAGCAGGGTTGGGTTTGGTTAGTATTTGGATGGGA 	 >lcl|2041206_BS2_1
          ..........C...............................
          GGAAGTTAAGCAGGGTTGGGCTTGGTTAGTATTTGGATGA   	 >lcl|2041208_BS2_1
          ..........C.........C..................
          GGAAGCTAAGTAGGGTTGGGTTTGGTTAGTATTTGGAA     	 >lcl|2041697_BS2_1
          .....C...............................
          GGAAGCTAAGTAGGGTTGGGTTTGGTTAGTAA           	 >lcl|2041698_BS2_1
          .....C.........................
          GGAAGCTAAGTAGGGTTGGGTTTGGTT                	 >lcl|2041699_BS2_1
          .....C.....................
          GGAAGCTAAGCAGGGTCGGGCCTGGTTAGT             	 >lcl|2041710_BS2_1
          .....C....C.....Y...CC........
    GCTTTTGGAAGTTAAGTAGGGTTGGGTTTGGTTAGTAA           	 >lcl|2044549_BS2_1
    .C...................................
    GCTTTTGGAAGTTAAGTAGGGTTGGGTCTGGTTAGTATTTGGATGGGA 	 >lcl|2044550_BS2_1
    .C.........................C....................
    GCTTTTGGAAGTTAAGTAGGGTTGGGTCTGGTTAGTAT           	 >lcl|2044551_BS2_1
    .C.........................C..........
    GCTTTTGGAAGTTAAGTAGGGTTGGGCCTGGTTAGTATTTGGATGGGA 	 >lcl|2044552_BS2_1
    .C........................CC....................
    GCTTTTGGAAGTTAAGTAGGGTCGGGTTTGGTTAGTATTTGGATGGGA 	 >lcl|2044553_BS2_1
    .C....................Y.........................
    GCTTTCGGAAGTTAAGTAGGGTTGGGTTTGGTTAGTATTTGGA      	 >lcl|2045579_BS2_1
    .C...Y.....................................
GCTTGATTTTGGAAGTTAAGTAGGGTTGGGTTTGGTTAGTATTTGGAT     	 >lcl|2047976_BS2_1
.C..............................................
GCTTGATTTTGGAAGTTAAGTAGGGTTGGGTTTGGTTAGTATTTG        	 >lcl|2047977_BS2_1
.C...........................................
GCTTGATTTTGGAAGTTAAGCA                               	 >lcl|2047980_BS2_1
.C..................C.
              GCTAAGCAGGGTCGGGCCTGGTTAGTACTTGGATGG   	 >lcl|2057166_BS2_1
              .C....C.....Y...CC.........C........
              GCTAAGCAGGGTCGGGCCTGGTTAGTACTTGGATG    	 >lcl|2057167_BS2_1
              .C....C.....Y...CC.........C.......
              GCTAAGCAGGGTCGGGCCTGGTTAGT             	 >lcl|2057168_BS2_1
              .C....C.....Y...CC........
              GCTAAGCAGGGTCGGGCCTGGTTAG              	 >lcl|2057169_BS2_1
              .C....C.....Y...CC.......
    GCATTTGGAAGTTAAGTAGGGTTGGGTTTGGTTAGTA            	 >lcl|2069881_BS2_1
    .C ..................................
                   GCAGGGTTGGGCTTGGTTAGTATTTGGATGA   	 >lcl|2074913_BS2_1
                   .C.........C..................
                   GCAGGGTCGGGTTTGGTTAGTATTTGGATGA   	 >lcl|2074956_BS2_1
                   .C.....Y......................
                   GCAGGGTCGGGCCTGGTTAGTACTTGGATGGGAG 	 >lcl|2074960_BS2_1
                   .C.....Y...CC.........C...........
          GCAAGTTAAGTAGGGTTGGGTTTGG                  	 >lcl|2077046_BS2_1
          .C.......................
    GATTTTGGAAGTTAAGTAGGGTTGGGTTTGGTTAGTATTTGGATGGA  	 >lcl|2081036_BS2_1
    ..............................................
    GATTTTGGAAGTTAAGTAGGGTTGGGTTTGGTTAGTATTTGGATGG   	 >lcl|2081037_BS2_1
    ..............................................
    GATTTTGGAAGTTAAGTAGGGTTGGGTTTGGTTAGTATTTGGATA    	 >lcl|2081038_BS2_1
    ............................................
    GATTTTGGAAGTTAAGTAGGGTTGGGTTTGGTTAGTATTTGGA      	 >lcl|2081039_BS2_1
    ...........................................
    GATTTTGGAAGTTAAGTAGGGTTGGGTTTGGTTAGTATTTGA       	 >lcl|2081040_BS2_1
    .........................................
    GATTTTGGAAGTTAAGTAGGGTTGGGTTTGGTTAGTATTT         	 >lcl|2081042_BS2_1
    ........................................
    GATTTTGGAAGTTAAGTAGGGTTGGGTTTGGTTAGTATT          	 >lcl|2081043_BS2_1
    .......................................
    GATTTTGGAAGTTAAGTAGGGTTGGGTTTGGTTAGTA            	 >lcl|2081044_BS2_1
    .....................................
    GATTTTGGAAGTTAAGTAGGGTTGGGTTTGGTTAA              	 >lcl|2081045_BS2_1
    ..................................
    GATTTTGGAAGTTAAGTAGGGTTGGGTTTGA                  	 >lcl|2081047_BS2_1
    ..............................
    GATTTTGGAAGTTAAGTAGGGTTGGGTTTA                   	 >lcl|2081048_BS2_1
    .............................
    GATTTTGGAAGTTAAGTAGGGTTGGGTTCA                   	 >lcl|2081050_BS2_1
    ............................C
    GATTTTGGAAGTTAAGTAGGGTTGGGTCTGGTTAGTATTTGGATGA   	 >lcl|2081052_BS2_1
    ...........................C.................
    GATTTTGGAAGTTAAGTAGGGTTGGGTCTGGTTAGTATTTGA       	 >lcl|2081053_BS2_1
    ...........................C.............
    GATTTTGGAAGTTAAGTAGGGTTGGGTCTGGTTAGTACTTGGATGGGA 	 >lcl|2081054_BS2_1
    ...........................C.........C..........
    GATTTTGGAAGTTAAGTAGGGTTGGGTCTGA                  	 >lcl|2081055_BS2_1
    ...........................C..
    GATTTTGGAAGTTAAGTAGGGTTGGGCTTGGTTAGTATTTGGA      	 >lcl|2081056_BS2_1
    ..........................C................
    GATTTTGGAAGTTAAGTAGGGTTGGGCTTGGTTAGTACTTGGAA     	 >lcl|2081057_BS2_1
    ..........................C..........C.....
    GATTTTGGAAGTTAAGTAGGGTTGGGCTTGGTTA               	 >lcl|2081058_BS2_1
    ..........................C.......
    GATTTTGGAAGTTAAGTAGGGTTGGGCTTGAA                 	 >lcl|2081059_BS2_1
    ..........................C...
    GATTTTGGAAGTTAAGTAGGGTTGGGCTA                    	 >lcl|2081060_BS2_1
    ..........................C.
    GATTTTGGAAGTTAAGTAGGGTTGGG                       	 >lcl|2081061_BS2_1
    ..........................
    GATTTTGGAAGTTAAGTAGGGTTGGA                       	 >lcl|2081063_BS2_1
    .........................
    GATTTTGGAAGTTAAGTAGGGTTGG                        	 >lcl|2081064_BS2_1
    .........................
    GATTTTGGAAGTTAAGTAGGGTTGAA                       	 >lcl|2081065_BS2_1
    ........................
    GATTTTGGAAGTTAAGTAGGGTCGGGTTTGGTTAGTATTTGGATGGGA 	 >lcl|2081068_BS2_1
    ......................Y.........................
    GATTTTGGAAGTTAAGTAGGGTCGGGTTTGGTTAGTATTTGGAT     	 >lcl|2081069_BS2_1
    ......................Y.....................
    GATTTTGGAAGTTAAGTAGGGTCGGGTTTGGTTAGTATTA         	 >lcl|2081070_BS2_1
    ......................Y................
    GATTTTGGAAGTTAAGTAGGGTCGGGTTTGA                  	 >lcl|2081071_BS2_1
    ......................Y.......
    GATTTTGGAAGTTAAGTAGGGTCGGGCTTGGTTAGTATTTGGATGA   	 >lcl|2081072_BS2_1
    ......................Y...C..................
    GATTTTGGAAGTTAAGTAGGGTCGA                        	 >lcl|2081073_BS2_1
    ......................Y.
    GATTTTGGAAGTTAAGTAGG                             	 >lcl|2081074_BS2_1
    ....................
    GATTTTGGAAGTTAAGCAGGGTTGGGTTTGGTTAGTATTTGGATGGGAG 	 >lcl|2081076_BS2_1
    ................C................................
    GATTTTGGAAGTTAAGCAGGGTTGGGTTTGGTTAGTATTTGGATGA   	 >lcl|2081077_BS2_1
    ................C............................
    GATTTTGGAAGTTAAGCAGGGTTGGGTTTGGTTAGTATTTGA       	 >lcl|2081078_BS2_1
    ................C........................
    GATTTTGGAAGTTAAGCAGGGTTGGGTTTGGTTAGTACTTGGATGGGA 	 >lcl|2081080_BS2_1
    ................C....................C..........
    GATTTTGGAAGTTAAGCAGGGTTGGGTTTGGTTAGTACTTGGAT     	 >lcl|2081081_BS2_1
    ................C....................C......
    GATTTTGGAAGTTAAGCAGGGTTGGGTTTGGTTAGTACTTA        	 >lcl|2081082_BS2_1
    ................C....................C..
    GATTTTGGAAGTTAAGCAGGGTTGGGCTTGGTTAGTATTTGGATGGGA 	 >lcl|2081083_BS2_1
    ................C.........C.....................
    GATTTTGGAAGTTAAG                                 	 >lcl|2081084_BS2_1
    ................
    GATTTTGGAAGCTAAGTAGGGTTGGGTTTGGTTAGTATTTGGATGA   	 >lcl|2081100_BS2_1
    ...........C.................................
    GATTTTGGAAGCTAAGTAGGGTTGGGTTTGGTTAGTATTTGGA      	 >lcl|2081101_BS2_1
    ...........C...............................
    GATTTTGGAAGCTAAGTAGGGTTGGGTTTGGTTAGTATTTGA       	 >lcl|2081102_BS2_1
    ...........C.............................
    GATTTTGGAAGCTAAGTAGGGTTGGGTTTGGTTAGTACTTGGATGGGA 	 >lcl|2081103_BS2_1
    ...........C.........................C..........
    GATTTTGGAAGCTAAGTAGGGTTGGGTCTGGTTAGTATTTGA       	 >lcl|2081105_BS2_1
    ...........C...............C.............
    GATTTTGGAAGCTAAGTAGGGTTGGGCTTGGTTAGTATTTGGATGGGA 	 >lcl|2081106_BS2_1
    ...........C..............C.....................
    GATTTTGGAAGCTAAGTAGGGTTGGGA                      	 >lcl|2081107_BS2_1
    ...........C..............
    GATTTTGGAAGCTAAGTAGGGTTA                         	 >lcl|2081108_BS2_1
    ...........C...........
    GATTTTGGAAGCTAAGTAGGGTCGGGTTTGGTTAGTATTTGGATG    	 >lcl|2081109_BS2_1
    ...........C..........Y......................
    GATTTTGGAAGCTAAGCAGGGTTGGGTTTGGTTAGTATTTGA       	 >lcl|2081110_BS2_1
    ...........C....C........................
    GATTTTGGAAGCTAAG                                 	 >lcl|2081111_BS2_1
    ...........C....
    GATTTCGGAAGTTAAGTAGGGTTGGGTTTGGTTAGTATTTGGATGGGA 	 >lcl|2084616_BS2_1
    .....Y..........................................
    GATTTCGGAAGTTAAGTAGGGTTGGGTTTGGTTAGTATTTGGAT     	 >lcl|2084617_BS2_1
    .....Y......................................
    GATTTCGGAAGTTAAGTAGGGTTGGGCTTGGTTAGTATTTGGAT     	 >lcl|2084619_BS2_1
    .....Y....................C.................
    GATTTCGGAAGTTAAGTAGGGTCA                         	 >lcl|2084620_BS2_1
    .....Y................C
    GATTTCGGAAGTTAAGTAGGA                            	 >lcl|2084621_BS2_1
    .....Y..............
    GATTTCGGAAGTTAAGTAGA                             	 >lcl|2084622_BS2_1
    .....Y.............
    GATTTCGGAAGCTAAGTAGGGTTGGGTTTGGTTA               	 >lcl|2084624_BS2_1
    .....Y.....C......................
    GATTTCGGAAGCTAAGTAGGGTCGGGTTTGGTTAAA             	 >lcl|2084625_BS2_1
    .....Y.....C..........Y...........
    GATTTCGGAAGCTAAGTAGGGTCGGGCCTGGTTAGTATTTGGATGGGA 	 >lcl|2084626_BS2_1
    .....Y.....C..........Y...CC....................
    GATTGTGGAAGTTAAGTAGGGTTGGGCCTGGTTAGTATTTGGATGGGA 	 >lcl|2086775_BS2_1
    .... .....................CC....................
GATTGATTTTGGAAGTTAAGTAGGGTTGGGCTTGGTTAGTATT          	 >lcl|2088607_BS2_1
. ............................C............
GATTGATTTTGGAAGTTAAGTAGGGTCGGGTTTGGTTAA              	 >lcl|2088608_BS2_1
. ........................Y...........
    GATCTTGGAAGTTAAGTAGGGTTGGGTTTGGTTAGTATTTGGATGGGA 	 >lcl|2107574_BS2_1
    ...C............................................
    GATCTTGGAAGTTAAGTAGGGTTGGGTTTGGTTAGTATTTGGAT     	 >lcl|2107575_BS2_1
    ...C........................................
    GATCTTGGAAGTTAAGTAGGGTTGGGTCTGGA                 	 >lcl|2107576_BS2_1
    ...C.......................C...
    GATCTTGGAAGTTAAGTAGGGTTGGGCTTGGTTAGTATTTGGATGGGA 	 >lcl|2107577_BS2_1
    ...C......................C.....................
    GATCTTGGAAGTTAAGTAGGGTTGA                        	 >lcl|2107578_BS2_1
    ...C....................
    GATCTTGGAAGTTAAGTAGGGTCGGGTTTGGTTAGTACTTGGATGGGA 	 >lcl|2107579_BS2_1
    ...C..................Y..............C..........
    GATCTTGGAAGCTAAG                                 	 >lcl|2107583_BS2_1
    ...C.......C....
    GATCTCGGAAGCTAAGCAGGGTCGGGCCTGGTTAGTACTTGGATGGGA 	 >lcl|2107887_BS2_1
    ...C.Y.....C....C.....Y...CC.........C..........
    GATCTCGGAAGCTAAGCAGGGTCGGGCCTGGTTAGTAC           	 >lcl|2107888_BS2_1
    ...C.Y.....C....C.....Y...CC.........
    GATCTCGGAAGCTAAGCAGGGTCGGGCCTGGTTAGTA            	 >lcl|2107889_BS2_1
    ...C.Y.....C....C.....Y...CC.........
    GATCTCGGAAGCTAAGCAGGGTCGGGCCTGG                  	 >lcl|2107890_BS2_1
    ...C.Y.....C....C.....Y...CC...
    GATCTCGGAAGCTAAGCAGGG                            	 >lcl|2107891_BS2_1
    ...C.Y.....C....C....
GAGTGATTTTGGAAGTTAAGTAGGGT                           	 >lcl|2120637_BS2_1
.  .......................
    GACTTTGGAAGTTAAGTAGGGTTGGGTTTGGTTAGTATTTGGATGGGA 	 >lcl|2137917_BS2_1
    ..C.............................................
           GAAGTTAAGTAGGGTTGGGTTTGGTTAGTATTTGGATGGGAG 	 >lcl|2147319_BS2_1
           ..........................................
           GAAGTTAAGTAGGGTTGGGTTTGGTTAGTATTTGGATGG   	 >lcl|2147320_BS2_1
           .......................................
           GAAGTTAAGTAGGGTTGGGTTTGGTTAGTATTTGA       	 >lcl|2147321_BS2_1
           ..................................
           GAAGTTAAGTAGGGTTGGGTTTGGTTAGTAA           	 >lcl|2147325_BS2_1
           ..............................
           GAAGTTAAGTAGGGTTGGGTTTGGTTAGTA            	 >lcl|2147326_BS2_1
           ..............................
           GAAGTTAAGTAGGGTTGGGTTTGGTTAGT             	 >lcl|2147327_BS2_1
           .............................
           GAAGTTAAGTAGGGTTGGGCTTGGTTAGTATTTGGATGGGA 	 >lcl|2147337_BS2_1
           ...................C.....................
           GAAGTTAAGTAGGGTTGGGCCTGGTTAGTATTTGGATGGGA 	 >lcl|2147340_BS2_1
           ...................CC....................
           GAAGTTAAGTAGGGTCGGGTTTGGTTAGTATTTGGATGGG  	 >lcl|2147347_BS2_1
           ...............Y........................
           GAAGTTAAGTAGGGTCGGGCTTGGTTAGTATTTA        	 >lcl|2147348_BS2_1
           ...............Y...C.............
           GAAGTTAAGCAGGGTTGGGTCTGGTTAGTACTTGGATGA   	 >lcl|2147361_BS2_1
           .........C..........C.........C.......
           GAAGTTAAGCAGGGTCGGGTTTGGTTAGTATTTGGATGGGA 	 >lcl|2147365_BS2_1
           .........C.....Y.........................
           GAAGCTAAGTAGGGTTGGGTTTGGTTAGTATTTGGATGGGA 	 >lcl|2149307_BS2_1
           ....C....................................
           GAAGCTAAGTAGGGTTGGGTTTGGTTAGTATTTGGA      	 >lcl|2149308_BS2_1
           ....C...............................
           GAAGCTAAGTAGGGTTGGGTTTGGTTAGTATTTGA       	 >lcl|2149309_BS2_1
           ....C.............................
           GAAGCTAAGTAGGGTTGGGCTTGGTTAGTATTTGGATGGGA 	 >lcl|2149310_BS2_1
           ....C..............C.....................
           GAAGCTAAGCAGGGTCGGGCCTGGTT                	 >lcl|2149312_BS2_1
           ....C....C.....Y...CC.....
       CTTGGAAGTTAAGTAGGGTTGGGTTTGGTTAGTATTTGGAT     	 >lcl|2169572_BS2_1
       C........................................
       CTTGGAAGTTAAGTAGGGTTGGGTTTGGTTAGTAA           	 >lcl|2169573_BS2_1
       C.................................
 CTTGATTTTGGAAGCTAAGTAGGGTTGGGTTTGGTTAGTATTTGGATGG   	 >lcl|2169938_BS2_1
 C.............C..................................
 CTTGATTTCGGAAGTTAAGTAGGGTTGGGTTTGGTTAGTATTTGGAA     	 >lcl|2169978_BS2_1
 C.......Y.....................................
  CTGATTTTGGAAGTTAAGTAGGGTTGGGTTTGGTTAGTATTTGGAT     	 >lcl|2181081_BS2_1
  C.............................................
  CTGATTTTGGAAGTTAAGTAGGGTTGGGTTTGGTTAGTACTTGGAT     	 >lcl|2181082_BS2_1
  C......................................C......
  CTGATTTTGGAAGTTAAGTAGGGTTGGGT                      	 >lcl|2181083_BS2_1
  C............................
  CTGATTTTGGAAGTTAAGTAGGGTTGA                        	 >lcl|2181084_BS2_1
  C.........................
  CTGATTTTGGAAGTTAAGTAGGGTCGGGCTTGGTTAGTATTTGGATGGGA 	 >lcl|2181085_BS2_1
  C.......................Y...C.....................
  CTGATTTTGGAAGCTAAGTAGGGTTGGGTTTGGTTAGTACTTGGATGGGA 	 >lcl|2181086_BS2_1
  C............C.........................C..........
  CTGATTTTGGAAGCTAAGTAG                              	 >lcl|2181087_BS2_1
  C............C.......
  CTGATCTCGGAAGCTAAGCAGGGTCGGGCCTGGTTAGTACTTGGATGGGG 	 >lcl|2181483_BS2_1
  C....C.Y.....C....C.....Y...CC.........C.........
  CTGATCTCGGAAGCTAAGCAGGGTCGGGCCTGGTTAGTACTTGGAT     	 >lcl|2181484_BS2_1
  C....C.Y.....C....C.....Y...CC.........C......
  CTGATCTCGGAAGCTAAGCAGGGTCGGGCCTGGTTAGTACTT         	 >lcl|2181485_BS2_1
  C....C.Y.....C....C.....Y...CC.........C..
  CTGATCTCGGAAGCTAAGCAG                              	 >lcl|2181488_BS2_1
  C....C.Y.....C....C..
  CTGATCTCGGAAGCTAAGCA                               	 >lcl|2181489_BS2_1
  C....C.Y.....C....C.
       CTCGGAAGCTAAGCAGGGTCGGGCCTGGTTAGTACTTGGATGG   	 >lcl|2183543_BS2_1
       C.Y.....C....C.....Y...CC.........C........
       CTCGGAAGCTAAGCAGGGTCGGGCCT                    	 >lcl|2183544_BS2_1
       C.Y.....C....C.....Y...CC.
                   CTAGGGTTGGGTTTGGTTAGTATTTGGATGA   	 >lcl|2187177_BS2_1
                   C.............................
               CTAAGTAGGGTTGGGTTTGGTTAGTATTTGGATGA   	 >lcl|2189443_BS2_1
               C.................................
               CTAAGTAGGGTTGGGTTTGGTTAGTATTTGCA      	 >lcl|2189444_BS2_1
               C.............................C.
               CTAAGTAGGGTTGGGTTTGGTTAGTACTTGGATGGGA 	 >lcl|2189445_BS2_1
               C.........................C..........
               CTAAGTAGGGTTGGGTCTGGTTAGTATAA         	 >lcl|2189446_BS2_1
               C...............C..........
               CTAAGTAGGGTCGGGTTTGGTTAGTATTTGGATGGA  	 >lcl|2189449_BS2_1
               C..........Y.......................
               CTAAGTAGGGTCGGGTTTGGTTAGTATTTGA       	 >lcl|2189450_BS2_1
               C..........Y..................
               CTAAGCAGGGTCGGGCCTGGTTAGTACTTGGA      	 >lcl|2189538_BS2_1
               C....C.....Y...CC.........C.....
               CTAAGCAGGGTCGGGCCTGGTTAGTACTT         	 >lcl|2189539_BS2_1
               C....C.....Y...CC.........C..
                          CGGGTTTGGTTAGTATTTGGATGGAA 	 >lcl|2201754_BS2_1
                          Y....................... .
         CGGGAGCTAAGCAGGGTCGGGCCTGGTTAGTACTTGGATGGGA 	 >lcl|2203666_BS2_1
         Y.. ..C....C.....Y...CC.........C..........
         CGGAAGTTAAGTAGGGTTGGGTCTGGTTAGTATTTA        	 >lcl|2205737_BS2_1
         Y.....................C............
         CGGAAGTTAAGTAGGGTCGGGTTTGGTTAGTATTTGGAA     	 >lcl|2205738_BS2_1
         Y................Y....................
         CGGAAGTTAAGCAGGGTTGGGTCTGA                  	 >lcl|2205740_BS2_1
         Y..........C..........C..
         CGGAAGCTAAGCAGGGTCGGGCCTGGTTAGTACTTG        	 >lcl|2205781_BS2_1
         Y.....C....C.....Y...CC.........C...
         CGGAAGCTAAGCAGGGTCGGGCCTGGTTAGTACTT         	 >lcl|2205782_BS2_1
         Y.....C....C.....Y...CC.........C..
         CGGAAGCTAAGCAGGGTCGGGCCTGGTTAGTACT          	 >lcl|2205783_BS2_1
         Y.....C....C.....Y...CC.........C.
    CATTTTGGAAGTTAAGTAGGGTTGGGTTTGGTTAGTACTTGGATGGGA 	 >lcl|2225007_BS2_1
    C....................................C..........
                 CAGTAGGGTTGGGTTTGGTTAGTATTTGGATGA   	 >lcl|2232432_BS2_1
                 C...............................
     ATTTTGGAAGTTAAGTAGGGTTGGGTTTGGTTAGTATTTGGATGG   	 >lcl|2251341_BS2_1
     .............................................
     ATTTTGGAAGTTAAGTAGGGTTGGGTTTGGTTAGTATTTGGATA    	 >lcl|2251342_BS2_1
     ...........................................
     ATTTTGGAAGTTAAGTAGGGTTGGGTTTGGTTAGTACTTGGATGGGA 	 >lcl|2251343_BS2_1
     ....................................C..........
     ATTTTGGAAGTTAAGTAGGGTTGGGTTTGGTTAGTACTTA        	 >lcl|2251344_BS2_1
     ....................................C..
     ATTTTGGAAGTTAAGTAGGGTTGGGTTTGGTA                	 >lcl|2251346_BS2_1
     ...............................
     ATTTTGGAAGTTAAGTAGGGTTGGGTTTAA                  	 >lcl|2251349_BS2_1
     ............................
     ATTTTGGAAGTTAAGTAGGGTTGGGTCTGGTTAGTATTTGGATGGGA 	 >lcl|2251352_BS2_1
     ..........................C....................
     ATTTTGGAAGTTAAGTAGGGTTGGGTCTGGTTAGTATTTGGATGGG  	 >lcl|2251353_BS2_1
     ..........................C...................
     ATTTTGGAAGTTAAGTAGGGTTGGGTCTGGTTAGTACTTGGATGGA  	 >lcl|2251354_BS2_1
     ..........................C.........C........
     ATTTTGGAAGTTAAGTAGGGTTGGGTCA                    	 >lcl|2251355_BS2_1
     ..........................C
     ATTTTGGAAGTTAAGTAGGGTTGGGCTTGGTTAGTATTTGGAA     	 >lcl|2251356_BS2_1
     .........................C................
     ATTTTGGAAGTTAAGTAGGGTTGGGCTTGGTA                	 >lcl|2251357_BS2_1
     .........................C.....
     ATTTTGGAAGTTAAGTAGGGTTGGGCTTGGA                 	 >lcl|2251359_BS2_1
     .........................C....
     ATTTTGGAAGTTAAGTAGGGTTGGGCTA                    	 >lcl|2251360_BS2_1
     .........................C.
     ATTTTGGAAGTTAAGTAGGGTTGGGAA                     	 >lcl|2251362_BS2_1
     .........................
     ATTTTGGAAGTTAAGTAGGGTTGGGA                      	 >lcl|2251363_BS2_1
     .........................
     ATTTTGGAAGTTAAGTAGGGTTGGG                       	 >lcl|2251364_BS2_1
     .........................
     ATTTTGGAAGTTAAGTAGGGTTGGA                       	 >lcl|2251365_BS2_1
     ........................
     ATTTTGGAAGTTAAGTAGGGTTGG                        	 >lcl|2251366_BS2_1
     ........................
     ATTTTGGAAGTTAAGTAGGGTTG                         	 >lcl|2251367_BS2_1
     .......................
     ATTTTGGAAGTTAAGTAGGGTT                          	 >lcl|2251368_BS2_1
     ......................
     ATTTTGGAAGTTAAGTAGGGTCGGGTTTGGTTAGTATTTGGATGGGA 	 >lcl|2251369_BS2_1
     .....................Y.........................
     ATTTTGGAAGTTAAGTAGGGTCGGGTTTGGTTAGTATTTGGAT     	 >lcl|2251370_BS2_1
     .....................Y.....................
     ATTTTGGAAGTTAAGTAGGGTCGGGTTTGGTTAGA             	 >lcl|2251371_BS2_1
     .....................Y............
     ATTTTGGAAGTTAAGTAGGGTCGGGTCTGGTTAGTATTA         	 >lcl|2251372_BS2_1
     .....................Y....C...........
     ATTTTGGAAGTTAAGTAGGGTCGGGTA                     	 >lcl|2251373_BS2_1
     .....................Y....
     ATTTTGGAAGTTAAGTAGGGTCGGGCTGA                   	 >lcl|2251374_BS2_1
     .....................Y...C.
     ATTTTGGAAGTTAAGTAGGGTCGGGCTCA                   	 >lcl|2251375_BS2_1
     .....................Y...C.C
     ATTTTGGAAGTTAAGTAGGGTC                          	 >lcl|2251376_BS2_1
     .....................
     ATTTTGGAAGTTAAGTAGGAA                           	 >lcl|2251377_BS2_1
     ...................
     ATTTTGGAAGTTAAGTAGGA                            	 >lcl|2251378_BS2_1
     ...................
     ATTTTGGAAGTTAAGTAGG                             	 >lcl|2251379_BS2_1
     ...................
     ATTTTGGAAGTTAAGTAA                              	 >lcl|2251380_BS2_1
     .................
     ATTTTGGAAGTTAAGT                                	 >lcl|2251381_BS2_1
     ................
     ATTTTGGAAGTTAAGCAGGGTTGGGTTTGGTTAGTATTTGGATGG   	 >lcl|2251383_BS2_1
     ...............C.............................
     ATTTTGGAAGTTAAGCAGGGTTGGGTTTGGTTA               	 >lcl|2251385_BS2_1
     ...............C.................
     ATTTTGGAAGTTAAGCAGGGTTGGGTTTA                   	 >lcl|2251386_BS2_1
     ...............C............
     ATTTTGGAAGTTAAGCAGGGTTGGGCTTGGTTAGTATTTAA       	 >lcl|2251387_BS2_1
     ...............C.........C.............
     ATTTTGGAAGCTAAGTAGGGTTGGGTTTGGTTAGTATTTGGATGGGA 	 >lcl|2251398_BS2_1
     ..........C....................................
     ATTTTGGAAGCTAAGTAGGGTTGGGTTTGGTTAGTATTTGGATG    	 >lcl|2251399_BS2_1
     ..........C.................................
     ATTTTGGAAGCTAAGTAGGGTTA                         	 >lcl|2251402_BS2_1
     ..........C...........
     ATTTTGGAAGCTAAGTAGGGTCGG                        	 >lcl|2251404_BS2_1
     ..........C..........Y..
     ATTTCGGAAGTTAAGTAGGGTTGGGTTTGGTTAGTATTTGGATGGGA 	 >lcl|2260716_BS2_1
     ....Y..........................................
     ATTTCGGAAGTTAAGTAGGGTTGGGTTTGGTTAGTATTTGGATGA   	 >lcl|2260717_BS2_1
     ....Y.......................................
     ATTTCGGAAGTTAAGTAGGGTTGGGCTA                    	 >lcl|2260719_BS2_1
     ....Y....................C.
     ATTTCGGAAGTTAAGTAGGGTCGGGTTTGGTTAGTA            	 >lcl|2260720_BS2_1
     ....Y................Y..............
     ATTTCGGAAGCTAAGTAGGGTTGGGTTTGGTTAGTATTTGGGTG    	 >lcl|2260723_BS2_1
     ....Y.....C.............................. ..
     ATTTCGGAAGCTAAGTAGGGTTGGGTTTGGTTAGTATTTGGATG    	 >lcl|2260724_BS2_1
     ....Y.....C.................................
 ATTGATCTTGGAAGTTAAGTAGGGTTGGGTTTGGTTAGTATTTGGATGG   	 >lcl|2277888_BS2_1
  .....C..........................................
     ATTCTGGAAGTTAAGTAGGGTTGGGTTTGGTTAGTA            	 >lcl|2280545_BS2_1
     ...C................................
     ATCTTGGAAGTTAAGTAGGGTTGGGTTTGGTTAGTATTTGGATGGGA 	 >lcl|2325446_BS2_1
     ..C............................................
     ATCTTGGAAGTTAAGTAGGGTTGGGTTTGGTA                	 >lcl|2325447_BS2_1
     ..C............................
     ATCTTGGAAGTTAAGTAGGGTTGGG                       	 >lcl|2325449_BS2_1
     ..C......................
     ATCTCGGAAGCTAAGCAGGGTCGGGCCTGGTTAGTACTTG        	 >lcl|2326479_BS2_1
     ..C.Y.....C....C.....Y...CC.........C...
     ATCTCGGAAGCTAAGCAGGGTCGG                        	 >lcl|2326480_BS2_1
     ..C.Y.....C....C.....Y..
     ATCTCGGAAGCTAAGCAGGGTCG                         	 >lcl|2326481_BS2_1
     ..C.Y.....C....C.....Y.
     ATCTCGGAAGCTAAGCAGGGTC                          	 >lcl|2326482_BS2_1
     ..C.Y.....C....C.....
       ATAGGAAGTTAAGTAGGGTTGGGTTTGGTTAGTATTTGGATA    	 >lcl|2343859_BS2_1
        . ......................................
             AGTTAAGTAGGGTTGGGTTTGGTTAGTATTTGGATGGGAG 	 >lcl|2364463_BS2_1
             ........................................
             AGTTAAGTAGGGTTGGGTTTGGTTAGTATTTGGATGA   	 >lcl|2364464_BS2_1
             ....................................
             AGTTAAGTAGGGTTGGGTTTGGTTAGTATTTGGAGGA   	 >lcl|2364465_BS2_1
             .................................. .
             AGTTAAGTAGGGTTGGGTTTGGTTAGTATTTGGAA     	 >lcl|2364468_BS2_1
             ..................................
             AGTTAAGTAGGGTTGGGTTTGGTTAGTATTTG        	 >lcl|2364470_BS2_1
             ................................
             AGTTAAGTAGGGTTGGGTTTGGTTAGTATTTA        	 >lcl|2364471_BS2_1
             ...............................
             AGTTAAGTAGGGTTGGGTTTGGTTAGTATCA         	 >lcl|2364473_BS2_1
             .............................C
             AGTTAAGTAGGGTTGGGTTTGGTGA               	 >lcl|2364479_BS2_1
             ....................... .
             AGTTAAGTAGGGTTGGGTCTGGTTAGTATTTGGAAA    	 >lcl|2364484_BS2_1
             ..................C...............
             AGTTAAGTAGGGTTGGGTCTGGTTAGTAT           	 >lcl|2364485_BS2_1
             ..................C..........
             AGTTAAGTAGGGTTGGGCTTGGTTAGTATTTGGATGGGA 	 >lcl|2364496_BS2_1
             .................C.....................
             AGTTAAGTAGGGTTGGGCTTGGTTAGTATTTGA       	 >lcl|2364497_BS2_1
             .................C..............
             AGTTAAGTAGGGTTGGGCTTGGTTAGTATTTG        	 >lcl|2364498_BS2_1
             .................C..............
             AGTTAAGTAGGGTTGGGCTTGGTTAGTATTA         	 >lcl|2364499_BS2_1
             .................C............
             AGTTAAGTAGGGTTGGGCTTGGTTAGCA            	 >lcl|2364501_BS2_1
             .................C........C.
             AGTTAAGTAGGGTTGGGCTTGGTTA               	 >lcl|2364502_BS2_1
             .................C.......
             AGTTAAGTAGGGTCGGGTTTGGTTAGTATTTGGATGA   	 >lcl|2364513_BS2_1
             .............Y......................
             AGTTAAGTAGGGTCGGGTTTGGTTAGTATTA         	 >lcl|2364514_BS2_1
             .............Y................
             AGTTAAGCAGGGTTGGGTTTGGTTAGTATTTGGATA    	 >lcl|2364621_BS2_1
             .......C...........................
             AGTTAAGCAGGGTTGGGCTTGGTTAGTATTTA        	 >lcl|2364624_BS2_1
             .......C.........C.............
                  AGTAGGGTTGGGTTTGGTTAGTATTTGGATGGA  	 >lcl|2387288_BS2_1
                  ................................
                  AGTAGGGTTGGGTTTGGTTAGTATTTGGATG    	 >lcl|2387290_BS2_1
                  ...............................
                  AGTAGGGTTGGGTTTGGTTAGTATTTGGATAA   	 >lcl|2387292_BS2_1
                  ..............................
                  AGTAGGGTTGGGTTTGGTTAGTATTTGGATA    	 >lcl|2387293_BS2_1
                  ..............................
                  AGTAGGGTTGGGTTTGGTTAGTATTTGGAT     	 >lcl|2387294_BS2_1
                  ..............................
                  AGTAGGGTTGGGTTTGGTTAGTATTTGA       	 >lcl|2387298_BS2_1
                  ...........................
                  AGTAGGGTTGGGTTTGGTTAGTACTTGGATGGGA 	 >lcl|2387310_BS2_1
                  .......................C..........
                  AGTAGGGTTGGGTTTGGTTAGTACTTGGAT     	 >lcl|2387311_BS2_1
                  .......................C......
                  AGTAGGGTTGGGTTTGGTTAGTACTCA        	 >lcl|2387312_BS2_1
                  .......................C.C
                  AGTAGGGTTGGGTCTGGTTAGTATTTGGATGA   	 >lcl|2387335_BS2_1
                  .............C.................
                  AGTAGGGTCGGGTTTGGTTAGTATTTGGATGA   	 >lcl|2387519_BS2_1
                  ........Y......................
                  AGTAGGGTCGGGTTTGGTTAGTATTTGGATAA   	 >lcl|2387520_BS2_1
                  ........Y.....................
                     AGGGTTGGGTTTGGTTAGTATTTGGATGGGAG 	 >lcl|2403908_BS2_1
                     ................................
                     AGGGTTGGGTTTGGTTAGTATTTGGATGGAA 	 >lcl|2403909_BS2_1
                     ............................. .
                     AGGGTTGGGTTTGGTTAGTATTTGGATGGA  	 >lcl|2403910_BS2_1
                     .............................
                     AGGGTTGGGTTTGGTTAGTATTTGGATGG   	 >lcl|2403911_BS2_1
                     .............................
                     AGGGTTGGGTTTGGTTAGTATTTGGATCA   	 >lcl|2403912_BS2_1
                     ...........................C
                     AGGGTTGGGTTTGGTTAGTATTTGGAA     	 >lcl|2403914_BS2_1
                     ..........................
                     AGGGTTGGGTCTGGTTAGTATTTGGATGGGA 	 >lcl|2404102_BS2_1
                     ..........C....................
                     AGGGTTGGGTCTGGTTAGTATTTGGATGGA  	 >lcl|2404103_BS2_1
                     ..........C..................
                     AGGGTTGGGTCTGGTTAGTATTTGGATAA   	 >lcl|2404104_BS2_1
                     ..........C................
                     AGGGTTGGGTCTGGTTAGTATTTGGATA    	 >lcl|2404105_BS2_1
                     ..........C................
                     AGGGTTGGGCTTGGTTAGTATTTGGATA    	 >lcl|2404148_BS2_1
                     .........C.................
                     AGGGTCGGGTCTGGTTAGTATTTGGATGA   	 >lcl|2405414_BS2_1
                     .....Y....C.................
                     AGGGTCGGGCCTGGTTAGTACTTGGATGGGA 	 >lcl|2405425_BS2_1
                     .....Y...CC.........C..........
             AGCTAAGTAGGGTTGGGTTTGGTTAGTATTTGGATGA   	 >lcl|2417749_BS2_1
             ..C.................................
             AGCTAAGTAGGGTTGGGTTTGGTTAGTATTTGGATA    	 >lcl|2417750_BS2_1
             ..C................................
             AGCTAAGCAGGGTTGGGTTTGGTTAGTATTTGGATGA   	 >lcl|2417765_BS2_1
             ..C....C............................
             AGCTAAGCAGGGTCGGGCCTGGTTAGTACTT         	 >lcl|2417767_BS2_1
             ..C....C.....Y...CC.........C..
             AGCTAAGCAGGGTCGGGCCTGGTTAG              	 >lcl|2417768_BS2_1
             ..C....C.....Y...CC.......
                  AGCAGGGTTGGGTTTGGTTAGTATTTGGATGA   	 >lcl|2420405_BS2_1
                  ..C............................
                  AGCAGGGTTGGGTTTGGTTAGTATTTA        	 >lcl|2420406_BS2_1
                  ..C.......................
            ACGTTAAGTAGGGTTGGGTTTGGTTAGTATTTGGATA    	 >lcl|2443763_BS2_1
            .Y..................................
                 ACGCAGGGTTGGGTCTGGTTAGTATTTGGATGGA  	 >lcl|2447776_BS2_1
                 .Y.C..........C..................
     AATTTGGAAGTTAAGTAGGGTTGGGTTTGGTTAGTATTTGGATGGGA 	 >lcl|2458263_BS2_1
     . .............................................
     AATTCGGAAGCTAAGCAGGGTTGGGCCTGGTTAGTATTTGGATGGGA 	 >lcl|2460746_BS2_1
     . ..Y.....C....C.........CC....................
            AAGTTAAGTAGGGTTGGGTTTGGTTAGTATTTGGATGGG  	 >lcl|2478695_BS2_1
            .......................................
            AAGTTAAGTAGGGTTGGGTTTGGTTAGTATTTGGATGGA  	 >lcl|2478696_BS2_1
            ......................................
            AAGTTAAGTAGGGTTGGGTTTGGTTAGTATTTGGATGA   	 >lcl|2478697_BS2_1
            .....................................
            AAGTTAAGTAGGGTTGGGTTTGGTTAGTATTTGGATAA   	 >lcl|2478698_BS2_1
            ....................................
            AAGTTAAGTAGGGTTGGGTTTGGTTAGTATTTGGA      	 >lcl|2478699_BS2_1
            ...................................
            AAGTTAAGTAGGGTTGGGTTTGGTTAGTATTTGG       	 >lcl|2478700_BS2_1
            ..................................
            AAGTTAAGTAGGGTTGGGTTTGGTTAGT             	 >lcl|2478703_BS2_1
            ............................
            AAGTTAAGTAGGGTTGGGTTTGGTTAGCA            	 >lcl|2478704_BS2_1
            ...........................C.
            AAGTTAAGTAGGGTTGGGTTTGGTTAA              	 >lcl|2478705_BS2_1
            ..........................
            AAGTTAAGTAGGGTTGGGCTTGGTTAGTATTTGGATGGGA 	 >lcl|2478715_BS2_1
            ..................C.....................
            AAGTTAAGTAGGGTTGGGCCTGGTTA               	 >lcl|2478718_BS2_1
            ..................CC......
            AAGTTAAGTAGGGTCGGGCCTGGTTAGTA            	 >lcl|2478732_BS2_1
            ..............Y...CC.........
            AAGTTAAGCAGGGTTGGGTTTGGTTAGTATTTGGATGGGA 	 >lcl|2478751_BS2_1
            ........C...............................
            AAGTTAAGCAGGGTTGGGTTTGGTTAGTATTTAA       	 >lcl|2478752_BS2_1
            ........C.......................
                 AAGTAGGGTTGGGTTTGGTTAGTATTTGGATGGG  	 >lcl|2481986_BS2_1
                 ..................................
                 AAGTAGGGTTGGGTTTGGTTAGTATTTGGATAA   	 >lcl|2481987_BS2_1
                 ...............................
                 AAGTAGGGTTGGGTTTGGTTAGTATTTGG       	 >lcl|2481990_BS2_1
                 .............................
                 AAGTAGGGTTGGGTTTGGTTAGTATTTA        	 >lcl|2481991_BS2_1
                 ...........................
                 AAGTAGGGTTGGGTTTGGTTAGTATTCA        	 >lcl|2481992_BS2_1
                 ..........................C
                 AAGTAGGGTTGGGTTTGGTTAGTATCA         	 >lcl|2481993_BS2_1
                 .........................C
                 AAGTAGGGTTGGGTTTGGTTAGTATAA         	 >lcl|2481994_BS2_1
                 .........................
                 AAGTAGGGTTGGGTTTGGTTAGTATA          	 >lcl|2481995_BS2_1
                 .........................
                 AAGTAGGGTTGGGTTTGGTTAGTACTTGGATGA   	 >lcl|2481996_BS2_1
                 ........................C.......
                 AAGTAGGGTTGGGTTTGGTTAGTACTTGGATAA   	 >lcl|2481997_BS2_1
                 ........................C......
                 AAGTAGGGTTGGGTTTGGTTAGTACA          	 >lcl|2481998_BS2_1
                 ........................C
                 AAGTAGGGTTGGGTCTGGTTAGTATTTGGA      	 >lcl|2482004_BS2_1
                 ..............C...............
                 AAGTAGGGTTGGGTCTGGTTAGTATTTA        	 >lcl|2482005_BS2_1
                 ..............C............
                 AAGTAGGGTTGGGTCTGGTTAGTATTA         	 >lcl|2482006_BS2_1
                 ..............C...........
                 AAGTAGGGTTGGGCTTGGTTAGTATTTGGA      	 >lcl|2482012_BS2_1
                 .............C................
                 AAGTAGGGTTGGGCTTGGTTAGTATTTGG       	 >lcl|2482013_BS2_1
                 .............C...............
                 AAGTAGGGTCGGGTTTGGTTAGTACTTGGATGA   	 >lcl|2482031_BS2_1
                 .........Y..............C.......
            AAGCTAAGTAGGGTTGGGTTTGGTTAGTATTTGGATGGGA 	 >lcl|2487968_BS2_1
            ...C....................................
            AAGCTAAGTAGGGTTGGGTTTGGTTAGTAA           	 >lcl|2487969_BS2_1
            ...C.........................
            AAGCTAAGTAGGGTTGGGTTTGGTTAG              	 >lcl|2487970_BS2_1
            ...C.......................
            AAGCTAAGCAGGGTTGGGCTTGGTTAGTATTTGGATGAA  	 >lcl|2487974_BS2_1
            ...C....C.........C..................
            AAGCTAAGCAGGGTCGGGCCTGGTTAGTACTTGGG      	 >lcl|2487977_BS2_1
            ...C....C.....Y...CC.........C....
            AAGCTAAGCAGGGTCGGGCCTGGTTAGTAC           	 >lcl|2487981_BS2_1
            ...C....C.....Y...CC.........
                 AAATAGGGTTGGGTCTGGTTAGTATTTGGATGGGAG 	 >lcl|2499811_BS2_1
                 .. ...........C.....................
