# Supplementary material for: Cytosine methylation of mature microRNAs inhibits their functions and is associated with poor prognosis in glioblastoma multiforme
Source: Mol Cancer. 2020 Feb 25;19:36. doi: 10.1186/s12943-020-01155-z (PMC7041276; doi:10.1186/s12943-020-01155-z)
Supplement: Supplementary file 5 — Additional file 5. Sequence of selected miRNA-BS. [file 12943_2020_1155_MOESM5_ESM.zip › additional_file_selected_miR_BSx/additional_file_selected_miR_BS2/hsa-mir-320a.txt]

# Tags: 966
                                               xxxxxxxxxxxxxxxxxxxxxx
GCUUCGCUCCCCUCCGCCUUCUCUUCCCGGUUCUUCCCGGAGUCGGGAAAAGCUGGGUUGAGAGGGCGAAAAAGGAUGAGGU	>hsa-mir-320a|6|82|ORIG
                                               AAAAGTTGGGTTGAGAGGGTGA             	 >lcl|6701_BS2_308
                                               ......................
                                               AAAAGTTGGGTTGAGAGGGTGAA            	 >lcl|25269_BS2_65
                                               .......................
                                               AAAAGTTGGGTTGAGAGGGTAA             	 >lcl|27024_BS2_60
                                               .................... .
                                               AAAAGTTGGGTTGAGAGGGTGTA            	 >lcl|33734_BS2_46
                                               ..................... .
                                               AAAAGTTGGGTTGAGAGGGTGATA           	 >lcl|42723_BS2_35
                                               ...................... .
                                                AAAGTTGGGTTGAGAGGGTGA             	 >lcl|49226_BS2_30
                                                .....................
                                                 AAGTTGGGTTGAGAGGGTGA             	 >lcl|54207_BS2_27
                                                 ....................
                                                  AGTTGGGTTGAGAGGGTGA             	 >lcl|56019_BS2_26
                                                  ...................
                                               AAAAGTTGGGTTGAGAGGGTGAAAA          	 >lcl|56148_BS2_26
                                               .........................
                                                   GTTGGGTTGAGAGGGTGA             	 >lcl|61742_BS2_23
                                                   ..................
                                               AAAAGTTGGGTTGAGAGGGTGAAA           	 >lcl|68374_BS2_21
                                               ........................
                                               AAAAGTTGGGTTGAGAGGGA               	 >lcl|68375_BS2_21
                                               ...................
                                               AAAAGTTGGGTTGAGAGGGTGAATA          	 >lcl|78949_BS2_18
                                               ....................... .
                                              GAAAAGTTGGGTTGAGAGGGTGA             	 >lcl|98229_BS2_14
                                              .......................
                                                AAAGTTGGGTTGAGAGGGTAA             	 >lcl|113664_BS2_12
                                                ................... .
                                               AAAAGTTGGGTTGAGAGGGTA              	 >lcl|113684_BS2_12
                                               ....................
                                               AAAAGTTGGGTTGAGAGGGTTA             	 >lcl|133288_BS2_10
                                               .................... .
                                                 AAGTTGGGTTGAGAGGGTGAA            	 >lcl|181593_BS2_7
                                                 .....................
                                                  AGTTGGGTTGAGAGGGTGAA            	 >lcl|207604_BS2_6
                                                  ....................
                                               ACAAGTTGGGTTGAGAGGGTGA             	 >lcl|208663_BS2_6
                                               .C....................
                                                AAAGTTGGGTTGAGAGGGTGAAAA          	 >lcl|209171_BS2_6
                                                ........................
                                               AAAAGTTGGGTTGAGAGGA                	 >lcl|209235_BS2_6
                                               ..................
                                               AAAAGCTGGGTTGAGAGGGTGA             	 >lcl|209236_BS2_6
                                               .....C................
                                                 ACGTTGGGTTGAGAGGGTGA             	 >lcl|246988_BS2_5
                                                 .Y..................
                                                AACGTTGGGTTGAGAGGGTGA             	 >lcl|247788_BS2_5
                                                ..Y..................
                                                AAAGTTGGGTTGAGAGGGTGAA            	 >lcl|247918_BS2_5
                                                ......................
                                               AAAAGTTGGGTTGAGAGGGTGCA            	 >lcl|248019_BS2_5
                                               .....................C.
                                               AAAAGTTGGGTTGAGAGGGTGACA           	 >lcl|248020_BS2_5
                                               ......................C.
                                               AAAAGTTGGGTTGAGAGGGCGTA            	 >lcl|248021_BS2_5
                                               ...................Y. .
                                                   GTTGGGTTGAGAGGGTGAA            	 >lcl|281656_BS2_4
                                                   ...................
                                                  AGTTGGGTTGAGAGGGTGAAA           	 >lcl|305266_BS2_4
                                                  .....................
                                               AAAAGTTGGGTTGAGAGGGTGAAATA         	 >lcl|309330_BS2_4
                                               ........................ .
                                               AAAAGTTGGGTTGAGAGGGTGAAAAA         	 >lcl|309331_BS2_4
                                               ..........................
                                               AAAAGTTGGGTTGAGAGGGCGAA            	 >lcl|309332_BS2_4
                                               ...................Y...
                                               GAAAGTTGGGTTGAGAGGGTGA             	 >lcl|400663_BS2_3
                                                .....................
                                                ACAGTTGGGTTGAGAGGGTGA             	 >lcl|416825_BS2_3
                                                .C...................
                                                 AAGTTGGGTTGAGAGGGTGATA           	 >lcl|418021_BS2_3
                                                 .................... .
                                               AACAGTTGGGTTGAGAGGGTGAA            	 >lcl|418920_BS2_3
                                               ..C....................
                                                AAAGTTGGGTTGAGAGGGTGTA            	 >lcl|419211_BS2_3
                                                .................... .
                                                AAAGTTGGGTTGAGAGGGTGAATA          	 >lcl|419213_BS2_3
                                                ...................... .
                                                AAAGTTGGGTTGAGAGGGCGA             	 >lcl|419214_BS2_3
                                                ..................Y..
                                               AAAAGTTGGGTTGAGAGGGCGA             	 >lcl|419532_BS2_3
                                               ...................Y..
                                               AAAAGTTGGGTTGAGAGG                 	 >lcl|419533_BS2_3
                                               ..................
                                              GAAAAGTTGGGTTGAGAGGGTGAA            	 >lcl|640167_BS2_2
                                              ........................
                                              GAAAAGTTGGGTTGAGAGGGTAA             	 >lcl|640168_BS2_2
                                              ..................... .
                                                  CGTTGGGTTGAGAGGGTGAAAA          	 >lcl|645271_BS2_2
                                                  Y.....................
                                                  ATTTGGGTTGAGAGGGTGA             	 >lcl|654771_BS2_2
                                                  . .................
                                                  AGTTGGGTTGAGAGGGTGATA           	 >lcl|668937_BS2_2
                                                  ................... .
                                                  AGTTGGGTTGAGAGGGTGAAAA          	 >lcl|668938_BS2_2
                                                  ......................
                                                 ACGCTGGGTTGAGAGGGTGA             	 >lcl|680647_BS2_2
                                                 .Y.C................
                                                 AAGTTGGGTTGAGAGGGTGAAAA          	 >lcl|684888_BS2_2
                                                 .......................
                                                 AAGTTGGGTTGAGAGGGCGA             	 >lcl|684889_BS2_2
                                                 .................Y..
                                                AACGTTGGGTTGAGAGGGTGAA            	 >lcl|686911_BS2_2
                                                ..Y...................
                                               AAAAGTTGGGTTGAGAGGGTGGA            	 >lcl|688942_BS2_2
                                               ..................... .
                                               AAAAGTTGGGTTGAGAGGGTG              	 >lcl|688944_BS2_2
                                               .....................
                                               AAAAGTTGGGTTGAGAGGGCA              	 >lcl|688945_BS2_2
                                               ...................C
                                               AAAAGCTGGGTTGAGAGGGTTA             	 >lcl|689009_BS2_2
                                               .....C.............. .
                                               AAAAGCTGGGTTGAGAGGGCGAA            	 >lcl|689010_BS2_2
                                               .....C.............Y...
                                               AAAAGCTGGGTTGAGAGGGA               	 >lcl|689011_BS2_2
                                               .....C.............
                  TTTTTTTTTTGGTTCTTTTTGGAGTTGGGAAAAGTTGGGTTGAGAGTA                	 >lcl|689532_BS2_1
                  ..............C...............................
                  TTTTTTTCTTGGTTTTTTTTGGAGTTGGGAAAAGTTGGGTTGAGATTA                	 >lcl|698211_BS2_1
                  .......C.....................................
                   TCTTTTCTTGGTTTTTTTTGGAGTTGGGAAAAGTTGGGTTGAGAGGGTGTC            	 >lcl|1325807_BS2_1
                   .C....C..........................................
                                               TAAAGTTGGGTTGAGAGGGTGAAAA          	 >lcl|1505037_BS2_1
                                                ........................
                                                   GTTGGGTTGAGAGGGTGAAAAA         	 >lcl|1629525_BS2_1
                                                   ......................
                                                   GTTGGGTTGAGAGGGTGAAAA          	 >lcl|1629526_BS2_1
                                                   .....................
                                                  GGTTGGGTTGAGAGGGTGAA            	 >lcl|1917806_BS2_1
                                                   ...................
                                             GGAAAAGTTGGGTTGAGAGGGTA              	 >lcl|2043470_BS2_1
                                             ......................
                                                   GCTGGGTTGAGAGGGTGAAA           	 >lcl|2052439_BS2_1
                                                   .C..................
                                                   GCTGGGTTGAGAGGGTGA             	 >lcl|2052440_BS2_1
                                                   .C................
                                               GCAAGTTGGGTTGAGAGGGTGAA            	 >lcl|2077029_BS2_1
                                                C.....................
                                                GAAGTTGGGTTGAGAGGGTGAAA           	 >lcl|2147139_BS2_1
                                                 ......................
                                              GAAAAGTTGGGTTGAGAGGGTTA             	 >lcl|2154953_BS2_1
                                              ..................... .
                                              GAAAAGTTGGGTTGAGAGGGTA              	 >lcl|2154955_BS2_1
                                              .....................
                                                  CGTTGGGTTGAGAGGGTGAA            	 >lcl|2191651_BS2_1
                                                  Y...................
                                                  CGTTGGGTTGAGAGGGTGA             	 >lcl|2191652_BS2_1
                                                  Y..................
                                                 CCGTTGGGTTGAGAGGGTGA             	 >lcl|2216865_BS2_1
                                                 CY..................
                                                CAAGTTGGGTTGAGAGGGTGA             	 >lcl|2240985_BS2_1
                                                C....................
                                                 ATGTTGGGTTGAGAGGGTGA             	 >lcl|2293126_BS2_1
                                                 . ..................
                                                ATAGTTGGGTTGAGAGGGTGA             	 >lcl|2339109_BS2_1
                                                . ...................
                                                  AGTTGGGTTGAGAGGGTGAATA          	 >lcl|2358536_BS2_1
                                                  .................... .
                                                  AGTTGGGTTGAGAGGGCGAA            	 >lcl|2358540_BS2_1
                                                  ................Y...
                                                  AGTTGGGTTGAGAGGGCGA             	 >lcl|2358541_BS2_1
                                                  ................Y..
                                        AGTTGGGAAAAGCTGGGTTGAGAGGGCGA             	 >lcl|2358753_BS2_1
                                        ............C.............Y..
                                                  AGCTGGGTTGAGAGGGTGA             	 >lcl|2417103_BS2_1
                                                  ..C................
                                               AGAAGTTGGGTTGAGAGGGTGAAAA          	 >lcl|2434657_BS2_1
                                               . .......................
                                               AGAAGTTGGGTTGAGAGG                 	 >lcl|2434658_BS2_1
                                               . ................
                                                 ACGTTGGGTTGAGAGGGTGAA            	 >lcl|2443452_BS2_1
                                                 .Y...................
                                               ACAAGTTGGGTTGAGAGGGTGAAAA          	 >lcl|2455334_BS2_1
                                               .C.......................
                                                 AATTTGGGTTGAGAGGGTGAA            	 >lcl|2458198_BS2_1
                                                 .. ..................
                                                  AATTGGGTTGAGAGGGTGA             	 >lcl|2459953_BS2_1
                                                  . .................
                                                 AAGTTGGGTTGAGAGGGTGACA           	 >lcl|2477274_BS2_1
                                                 ....................C.
                                                 AAGTTGGGTTGAGAGGGTGAC            	 >lcl|2477275_BS2_1
                                                 ....................
                                                 AAGTTGGGTTGAGAGGGTGAATA          	 >lcl|2477276_BS2_1
                                                 ..................... .
                                                 AAGTTGGGTTGAGAGGGTGAAATA         	 >lcl|2477277_BS2_1
                                                 ...................... .
                                               AAGAGTTGGGTTGAGAGGGTGAAA           	 >lcl|2489937_BS2_1
                                               .. .....................
                                               AAGAGTTGGGTTGAGAGGGTGAA            	 >lcl|2489938_BS2_1
                                               .. ....................
                                               AAGAGTTGGGTTGAGAGGGTGA             	 >lcl|2489939_BS2_1
                                               .. ...................
                                               AACAGTTGGGTTGAGAGGGTGA             	 >lcl|2495024_BS2_1
                                               ..C...................
                                                AAAGTTGGGTTGAGAGGGTGGA            	 >lcl|2501082_BS2_1
                                                .................... .
                                                AAAGTTGGGTTGAGAGGGTGATA           	 >lcl|2501084_BS2_1
                                                ..................... .
                                                AAAGTTGGGTTGAGAGGGTGACA           	 >lcl|2501086_BS2_1
                                                .....................C.
                                                AAAGTTGGGTTGAGAGGGTGAAAAA         	 >lcl|2501089_BS2_1
                                                .........................
                                                AAAGTTGGGTTGAGAGGGTGAAA           	 >lcl|2501090_BS2_1
                                                .......................
                                                AAAGTTGGGTTGAGAGGGTG              	 >lcl|2501091_BS2_1
                                                ....................
                                                AAAGTTGGGTTGAGAGGGTA              	 >lcl|2501092_BS2_1
                                                ...................
                                                AAAGTTGGGTTGAGAGGGT               	 >lcl|2501093_BS2_1
                                                ...................
                                                AAAGTTGGGTTGAGAGGGCGAAGA          	 >lcl|2501094_BS2_1
                                                ..................Y... .
                                                AAAGTTGGGTTGAGAGGGCA              	 >lcl|2501095_BS2_1
                                                ..................C
                                                AAAGCTGGGTTGAGAGGGTGAAA           	 >lcl|2503780_BS2_1
                                                ....C..................
                                                AAAGCTGGGTTGAGAGGGTGA             	 >lcl|2503781_BS2_1
                                                ....C................
                                               AAAAGTTGGGTTGAGAGGGTGG             	 >lcl|2507715_BS2_1
                                               .....................
                                               AAAAGTTGGGTTGAGAGGGTGAGA           	 >lcl|2507727_BS2_1
                                               ...................... .
                                               AAAAGTTGGGTTGAGAGGGTGAAAATA        	 >lcl|2507738_BS2_1
                                               .........................
                                               AAAAGTTGGGTTGAGAGGGTGAAAAAGA       	 >lcl|2507739_BS2_1
                                               ...........................
                                               AAAAGTTGGGTTGAGAGGGTCA             	 >lcl|2507740_BS2_1
                                               ....................C.
                                               AAAAGTTGGGTTGAGAGGGCAA             	 >lcl|2507749_BS2_1
                                               ...................C .
                                               AAAAGTTGGGTTGAGAGGGAA              	 >lcl|2507751_BS2_1
                                               ...................
                                               AAAAGTTGGGTTGAGAGGG                	 >lcl|2507752_BS2_1
                                               ...................
                                               AAAAGCTGGGTTGAGAGGGTGAATA          	 >lcl|2508297_BS2_1
                                               .....C................. .
                                               AAAAGCTGGGTTGAGAGGGTGAAATA         	 >lcl|2508298_BS2_1
                                               .....C.................. .
                                               AAAAGCTGGGTTGAGAGGGTGAAAA          	 >lcl|2508299_BS2_1
                                               .....C...................
                                               AAAAGCTGGGTTGAGAGGGTGAAA           	 >lcl|2508300_BS2_1
                                               .....C..................
                                               AAAAGCTGGGTTGAGAGGGTGAA            	 >lcl|2508301_BS2_1
                                               .....C.................
                                               AAAAGCTGGGTTGAGAGGGTAA             	 >lcl|2508302_BS2_1
                                               .....C.............. .
                                               AAAAGCTGGGTTGAGAGGGCGAAAA          	 >lcl|2508304_BS2_1
                                               .....C.............Y.....
