# Supplementary material for: Cytosine methylation of mature microRNAs inhibits their functions and is associated with poor prognosis in glioblastoma multiforme
Source: Mol Cancer. 2020 Feb 25;19:36. doi: 10.1186/s12943-020-01155-z (PMC7041276; doi:10.1186/s12943-020-01155-z)
Supplement: Supplementary file 5 — Additional file 5. Sequence of selected miRNA-BS. [file 12943_2020_1155_MOESM5_ESM.zip › additional_file_selected_miR_BSx/additional_file_selected_miR_BS2/hsa-mir-151b.txt]

# Tags: 34
                                                           xxxxxxxxxxxxxxxxxx
ACCUCUGAUGUGUCAGUCUCUCUUCAGGGCUCCCGAGACACAGAAACAGACACCUGCCCUCGAGGAGCUCACAGUCUAGACAAACAAACCCAGGGU	>hsa-mir-151b|2|96|ORIG
                                                           TTGAGGAGTTTATAGTTTAGTA               	 >lcl|75929_BS2_18
                                                           ....................
                                                          TTTGAGGAGTTTATAGTTTAGTA               	 >lcl|257633_BS2_4
                                                          .....................
                                                           TTGAGGAGTTTACAGTTTAGTA               	 >lcl|262075_BS2_4
                                                           ............C.......
                                                           TTGAGGAGTTTATAGTTTAGCA               	 >lcl|477206_BS2_2
                                                           ....................C
                                                           TTGAGGAGTTTATAGTTTAGA                	 >lcl|1045791_BS2_1
                                                           .....................
                                                           TTGAGGAGTTTATAGTTTA                  	 >lcl|1045792_BS2_1
                                                           ...................
                                                           TTGAGGAGCTTATAGTTTAGTA               	 >lcl|1045829_BS2_1
                                                           ........C...........
                                                            TGAGGAGTTTATAGTTTAGTA               	 >lcl|1313909_BS2_1
                                                            ...................
                                                           TCGAGGAGCTCACAGTCTA                  	 >lcl|1367846_BS2_1
                                                           .Y......C.C.C...C..
                                                             GAGGAGTTTATAGTTTAGAA               	 >lcl|2130367_BS2_1
                                                             ...................
