# Supplementary material for: Cytosine methylation of mature microRNAs inhibits their functions and is associated with poor prognosis in glioblastoma multiforme
Source: Mol Cancer. 2020 Feb 25;19:36. doi: 10.1186/s12943-020-01155-z (PMC7041276; doi:10.1186/s12943-020-01155-z)
Supplement: Supplementary file 5 — Additional file 5. Sequence of selected miRNA-BS. [file 12943_2020_1155_MOESM5_ESM.zip › additional_file_selected_miR_BSx/additional_file_selected_miR_BS2/hsa-mir-484.txt]

# Tags: 37
       xxxxxxxxxxxxxxxxxxxxxx
AGCCUCGUCAGGCUCAGUCCCCUCCCGAUAAACCCCUAAAUAGGGACUUUCCCGGGGGGUGACCCUGGCUUUUUUGGCG	>hsa-mir-484|4|79|ORIG
       TTAGGTTTAGTTTTTTTTTGATTA                                                	 >lcl|80109_BS2_17
       ...................... .
       TTAGGTTTAGTTTTCTTTTGATTA                                                	 >lcl|264440_BS2_4
       ..............C....... .
       TTAGGTTTAGTTTTTTTTTGATA                                                 	 >lcl|487470_BS2_2
       .......................
       TTAGGCTTAGTTTTTTTTTGATAA                                                	 >lcl|487735_BS2_2
       .....C..................
       TTAGGTTTAGTTTTTTTTTGATAA                                                	 >lcl|1115537_BS2_1
       ........................
       TTAGGTTTAGTTTTTTTTTGAAA                                                 	 >lcl|1115539_BS2_1
       ..................... .
       TTAGGTTTAGTTTTTTTTTGA                                                   	 >lcl|1115540_BS2_1
       .....................
       TTAGGTTTAGTTTTTTTTCGATA                                                 	 >lcl|1115542_BS2_1
       ..................Y....
       TTAGGTTTAGTTTTTTTCTGATTA                                                	 >lcl|1115543_BS2_1
       .................C.... .
       TTAGGTTTAGTTTTTTCTTGATAA                                                	 >lcl|1115544_BS2_1
       ................C.......
       TTAGGTTTAGTTTCTTTCTGATTA                                                	 >lcl|1115546_BS2_1
       .............C...C.... .
       TTAGGTTTAGTTCTTTTTTGATTA                                                	 >lcl|1115548_BS2_1
       ............C......... .
       TTAGGCTTAGTTTTTTTTTGATTA                                                	 >lcl|1117696_BS2_1
       .....C................ .
        TAGGTTTAGTTTTTTTTTGAAA                                                 	 >lcl|1463775_BS2_1
        .................... .
         AGGTTTAGTTTTTTTTTGATTA                                                	 >lcl|2396105_BS2_1
         .................... .
         AGGTTTAGTTTTTTTTTGATAA                                                	 >lcl|2396106_BS2_1
         ......................
