# Supplementary material for: Cytosine methylation of mature microRNAs inhibits their functions and is associated with poor prognosis in glioblastoma multiforme
Source: Mol Cancer. 2020 Feb 25;19:36. doi: 10.1186/s12943-020-01155-z (PMC7041276; doi:10.1186/s12943-020-01155-z)
Supplement: Supplementary file 5 — Additional file 5. Sequence of selected miRNA-BS. [file 12943_2020_1155_MOESM5_ESM.zip › additional_file_selected_miR_BSx/additional_file_selected_miR_BS3/hsa-mir-320a.txt]

# Tags: 2268
                                               xxxxxxxxxxxxxxxxxxxxxx
GCUUCGCUCCCCUCCGCCUUCUCUUCCCGGUUCUUCCCGGAGUCGGGAAAAGCUGGGUUGAGAGGGCGAAAAAGGAUGAGGU	>hsa-mir-320a|6|82|ORIG
                                               AAAAGTTGGGTTGAGAGGGTGA             	 >lcl|2868_BS3_554
                                               ......................
                                               AAAAGTTGGGTTGAGAGGGTGAA            	 >lcl|5754_BS3_243
                                               .......................
                                               AAAAGTTGGGTTGAGAGGGTGTA            	 >lcl|10678_BS3_119
                                               ..................... .
                                               AAAAGTTGGGTTGAGAGGGTGATA           	 >lcl|10777_BS3_118
                                               ...................... .
                                               AAAAGTTGGGTTGAGAGGGTGAAA           	 >lcl|16612_BS3_73
                                               ........................
                                                AAAGTTGGGTTGAGAGGGTGA             	 >lcl|18084_BS3_67
                                                .....................
                                               AAAAGTTGGGTTGAGAGGGTAA             	 >lcl|18086_BS3_67
                                               .................... .
                                               AAAAGTTGGGTTGAGAGGGTGAAAA          	 >lcl|18325_BS3_66
                                               .........................
                                                  AGTTGGGTTGAGAGGGTGA             	 >lcl|21606_BS3_56
                                                  ...................
                                               AAAAGTTGGGTTGAGAGGGTGAATA          	 >lcl|26517_BS3_46
                                               ....................... .
                                               AAAAGTTGGGTTGAGAGGGA               	 >lcl|27168_BS3_45
                                               ...................
                                               AAAAGTTGGGTTGAGAGGGTA              	 >lcl|32299_BS3_38
                                               ....................
                                                   GTTGGGTTGAGAGGGTGA             	 >lcl|32713_BS3_37
                                                   ..................
                                               AAAAGTTGGGTTGAGAGGGCGAA            	 >lcl|35121_BS3_35
                                               ...................Y...
                                                 AAGTTGGGTTGAGAGGGTGA             	 >lcl|37211_BS3_33
                                                 ....................
                                                   GTTGGGTTGAGAGGGTGAA            	 >lcl|50643_BS3_23
                                                   ...................
                                              GAAAAGTTGGGTTGAGAGGGTGA             	 >lcl|51236_BS3_23
                                              .......................
                                               AAAAGTTGGGTTGAGAGGA                	 >lcl|55600_BS3_21
                                               ..................
                                               AAAAGCTGGGTTGAGAGGGTGA             	 >lcl|55601_BS3_21
                                               .....C................
                                               AAAAGTTGGGTTGAGAGGGTTA             	 >lcl|60315_BS3_19
                                               .................... .
                                                AAAGTTGGGTTGAGAGGGTGAA            	 >lcl|65977_BS3_17
                                                ......................
                                                 AAGTTGGGTTGAGAGGGTGAA            	 >lcl|69265_BS3_16
                                                 .....................
                                               AAAAGTTGGGTTGAGAGGGTGCA            	 >lcl|69302_BS3_16
                                               .....................C.
                                               AAAAGTTGGGTTGAGAGGGTGAAATA         	 >lcl|73064_BS3_15
                                               ........................ .
                                               AAAAGTTGGGTTGAGAGGGTGAAAAA         	 >lcl|73065_BS3_15
                                               ..........................
                                                 ACGTTGGGTTGAGAGGGTGA             	 >lcl|81864_BS3_13
                                                 .Y..................
                                                AAAGTTGGGTTGAGAGGGTGATA           	 >lcl|82030_BS3_13
                                                ..................... .
                                                  AGTTGGGTTGAGAGGGTGAA            	 >lcl|87113_BS3_12
                                                  ....................
                                               ACAAGTTGGGTTGAGAGGGTGA             	 >lcl|87416_BS3_12
                                               .C....................
                                                AAAGTTGGGTTGAGAGGGTGAAAAA         	 >lcl|102141_BS3_10
                                                .........................
                                                AAAGTTGGGTTGAGAGGGTGAAAA          	 >lcl|102142_BS3_10
                                                ........................
                                               AAAAGTTGGGTTGAGAGGGTGGA            	 >lcl|102167_BS3_10
                                               ..................... .
                                               AAAAGTTGGGTTGAGAGGGTGACA           	 >lcl|102168_BS3_10
                                               ......................C.
                                                  AGTTGGGTTGAGAGGGTGATA           	 >lcl|111164_BS3_9
                                                  ................... .
                                               AAAAGTTGGGTTGAGAGGGCGTA            	 >lcl|124655_BS3_8
                                               ...................Y. .
                                               AAAAGTTGGGTTGAGAGGGCGA             	 >lcl|124656_BS3_8
                                               ...................Y..
                                                 AAGTTGGGTTGAGAGGGTGATA           	 >lcl|140683_BS3_7
                                                 .................... .
                                                 AAGTTGGGTTGAGAGGGTGAAAA          	 >lcl|140684_BS3_7
                                                 .......................
                                              GAAAAGTTGGGTTGAGAGGGTAA             	 >lcl|158562_BS3_6
                                              ..................... .
                                                  AGTTGGGTTGAGAGGGTGAAAA          	 >lcl|161195_BS3_6
                                                  ......................
                                               AGAAGTTGGGTTGAGAGGGTGA             	 >lcl|162153_BS3_6
                                               . ....................
                                                 ACGTTGGGTTGAGAGGGTGAA            	 >lcl|162283_BS3_6
                                                 .Y...................
                                               AAAAGTTGGGTTGAGAGGGTGAAGA          	 >lcl|163297_BS3_6
                                               ....................... .
                                               AAAAGCTGGGTTGAGAGGGTGAA            	 >lcl|163305_BS3_6
                                               .....C.................
                                               AAAAGCTGGGTTGAGAGGGA               	 >lcl|163306_BS3_6
                                               .....C.............
                                                   GTTGGGTTGAGAGGGTGAAAA          	 >lcl|178832_BS3_5
                                                   .....................
                                                  ATTTGGGTTGAGAGGGTGA             	 >lcl|190861_BS3_5
                                                  . .................
                                                  AGTTGGGTTGAGAGGGTGAATA          	 >lcl|192549_BS3_5
                                                  .................... .
                                                AAAGTTGGGTTGAGAGGGTGTA            	 >lcl|195454_BS3_5
                                                .................... .
                                                AAAGTTGGGTTGAGAGGGTGAATA          	 >lcl|195455_BS3_5
                                                ...................... .
                                                AAAGTTGGGTTGAGAGGGTA              	 >lcl|195456_BS3_5
                                                ...................
                                                AAAGTTGGGTTGAGAGGGA               	 >lcl|195457_BS3_5
                                                ..................
                                               AAAAGTTGGGTTGAGAGGGCGATA           	 >lcl|195591_BS3_5
                                               ...................Y.. .
                                               AAAAGTTGGGTTGAGAGGGCGAAA           	 >lcl|195592_BS3_5
                                               ...................Y....
                                               AAAAGCTGGGTTGAGAGGGTGTA            	 >lcl|195605_BS3_5
                                               .....C............... .
                                               GAAAGTTGGGTTGAGAGGGTGA             	 >lcl|234526_BS3_4
                                                .....................
                                              GAAAAGTTGGGTTGAGAGGGTGAA            	 >lcl|234581_BS3_4
                                              ........................
                                               AGAAGTTGGGTTGAGAGGGTGAA            	 >lcl|243145_BS3_4
                                               . .....................
                                                 AAGTTGGGTTGAGAGGGTGAAAAA         	 >lcl|244705_BS3_4
                                                 ........................
                                               AACAGTTGGGTTGAGAGGGTGA             	 >lcl|245344_BS3_4
                                               ..C...................
                                                AAAGTTGGGTTGAGAGGGTAA             	 >lcl|245567_BS3_4
                                                ................... .
                                               AAAAGTTGGGTTGAGAGGGTGAAACA         	 >lcl|245806_BS3_4
                                               ........................C.
                                               AAAAGTTGGGTTGAGAGGGTGAAAATA        	 >lcl|245807_BS3_4
                                               .........................
                                               AAAAGTTGGGTTGAGAGGGCGAATA          	 >lcl|245808_BS3_4
                                               ...................Y... .
                                               AAAAGTTGGGTTGAGAGGGCGAAAA          	 >lcl|245809_BS3_4
                                               ...................Y.....
                                               AAAAGTTGGGTTGAGAGGGAA              	 >lcl|245810_BS3_4
                                               ...................
                                               AAAAGTTGGGTTGAGAGGG                	 >lcl|245811_BS3_4
                                               ...................
                                               AAAAGTTGGGTTGAGAGG                 	 >lcl|245812_BS3_4
                                               ..................
                                               AAAAGCTGGGTTGAGAGGGTGATA           	 >lcl|245831_BS3_4
                                               .....C................ .
                                               AAAAGCTGGGTTGAGAGGGTGAATA          	 >lcl|245832_BS3_4
                                               .....C................. .
                                                GAAGTTGGGTTGAGAGGGTGA             	 >lcl|314618_BS3_3
                                                 ....................
                                              GAAAAGTTGGGTTGAGAGGGCGTA            	 >lcl|315098_BS3_3
                                              ....................Y. .
                                                ACAGTTGGGTTGAGAGGGTGAA            	 >lcl|332479_BS3_3
                                                .C....................
                                                ACAGTTGGGTTGAGAGGGTGA             	 >lcl|332480_BS3_3
                                                .C...................
                                               ACAAGTTGGGTTGAGAGGGTGAA            	 >lcl|332639_BS3_3
                                               .C.....................
                                                 AAGTTGGGTTGAGAGGGTGAAA           	 >lcl|334053_BS3_3
                                                 ......................
                                                 AAGTTGGGTTGAGAGGGTA              	 >lcl|334054_BS3_3
                                                 ..................
                                               AAGAGTTGGGTTGAGAGGGTGA             	 >lcl|334802_BS3_3
                                               .. ...................
                                                AAAGTTGGGTTGAGAGGGCA              	 >lcl|335674_BS3_3
                                                ..................C
                                               AAAAGTTGGGTTGAGAGGGTGG             	 >lcl|336118_BS3_3
                                               .....................
                                               AAAAGTTGGGTTGAGAGGGTGAGA           	 >lcl|336120_BS3_3
                                               ...................... .
                                               AAAAGTTGGGTTGAGAGGGTGAACA          	 >lcl|336122_BS3_3
                                               .......................C.
                                               AAAAGTTGGGTTGAGAGGGTGAAAAAA        	 >lcl|336123_BS3_3
                                               ..........................
                                               AAAAGTTGGGTTGAGAGGGGA              	 >lcl|336124_BS3_3
                                               ...................
                                               AAAAGTTGGGTTGAGAGGGCA              	 >lcl|336126_BS3_3
                                               ...................C
                                                   GTTGGGTTGAGAGGGTGAAAAA         	 >lcl|439952_BS3_2
                                                   ......................
                                                   GTTGGGTTGAGAGGGCGAA            	 >lcl|439953_BS3_2
                                                   ...............Y...
                                                   GCTGGGTTGAGAGGGTGA             	 >lcl|490471_BS3_2
                                                   .C................
                                              GAAAAGTTGGGTTGAGAGGGTGTA            	 >lcl|505368_BS3_2
                                              ...................... .
                                              GAAAAGTTGGGTTGAGAGGA                	 >lcl|505369_BS3_2
                                              ...................
                                                  CGTTGGGTTGAGAGGGTGA             	 >lcl|510500_BS3_2
                                                  Y..................
                                           CGGGAAAAGTTGGGTTGAGAGGGTGA             	 >lcl|512705_BS3_2
                                           Y.........................
                                                CAAGTTGGGTTGAGAGGGTGA             	 >lcl|520484_BS3_2
                                                C....................
                                               ATAAGTTGGGTTGAGAGGGTGA             	 >lcl|533963_BS3_2
                                               . ....................
                                                  AGTTGGGTTGAGAGGGTGAAA           	 >lcl|535204_BS3_2
                                                  .....................
                                               ACAAGTTGGGTTGAGAGGGTGAAAA          	 >lcl|549845_BS3_2
                                               .C.......................
                                                 AAGTTGGGTTGAGAGGGTGAATA          	 >lcl|553434_BS3_2
                                                 ..................... .
                                                 AAGTTGGGTTGAGAGGGTGAAATA         	 >lcl|553436_BS3_2
                                                 ...................... .
                                               AAGAGTTGGGTTGAGAGGGTGAA            	 >lcl|555307_BS3_2
                                               .. ....................
                                                AACGTTGGGTTGAGAGGGTGAA            	 >lcl|555952_BS3_2
                                                ..Y...................
                                                AACGTTGGGTTGAGAGGGTGA             	 >lcl|555953_BS3_2
                                                ..Y..................
                                                AACGCTGGGTTGAGAGGGTGA             	 >lcl|556080_BS3_2
                                                ..Y.C................
                                                AAAGTTGGGTTGAGAGGGTGGA            	 >lcl|557563_BS3_2
                                                .................... .
                                                AAAGTTGGGTTGAGAGGGTGACA           	 >lcl|557565_BS3_2
                                                .....................C.
                                                AAAGTTGGGTTGAGAGGGTGAAATA         	 >lcl|557566_BS3_2
                                                ....................... .
                                                AAAGTTGGGTTGAGAGGGTGAAA           	 >lcl|557567_BS3_2
                                                .......................
                                                AAAGTTGGGTTGAGAGGGCGTA            	 >lcl|557568_BS3_2
                                                ..................Y. .
                                                AAAGTTGGGTTGAGAGGGCGAA            	 >lcl|557569_BS3_2
                                                ..................Y...
                                                AAAGCTGGGTTGAGAGGGTGA             	 >lcl|557956_BS3_2
                                                ....C................
                                               AAAAGTTGGGTTGAGAGGGTGAAAAATA       	 >lcl|558761_BS3_2
                                               ..........................
                                               AAAAGTTGGGTTGAGAGGGTCA             	 >lcl|558762_BS3_2
                                               ....................C.
                                               AAAAGTTGGGTTGAGAGGGCGCA            	 >lcl|558764_BS3_2
                                               ...................Y.C.
                                               AAAAGCTGGGTTGAGAGGGTGAAATA         	 >lcl|558850_BS3_2
                                               .....C.................. .
                                               AAAAGCTGGGTTGAGAGGGTGAAAA          	 >lcl|558851_BS3_2
                                               .....C...................
                                               AAAAGCTGGGTTGAGAGGGTGAAA           	 >lcl|558852_BS3_2
                                               .....C..................
                                               AAAAGCTGGGTTGAGAGGGTAA             	 >lcl|558853_BS3_2
                                               .....C.............. .
                                               AAAAGCTGGGTTGAGAGGGCGAA            	 >lcl|558854_BS3_2
                                               .....C.............Y...
                                               AAAAGCTGGGTTGAGAGGGCA              	 >lcl|558855_BS3_2
                                               .....C.............C
                     TTTTTCCGGTTTTTCCCGGAGTTGGGAAAAGTTGGGTTGAGAGGGCAA             	 >lcl|612394_BS3_1
                     .....CY.......CCY............................C .
                                           TGGGAAAAGTTGGGTTGAGAGGGTA              	 >lcl|957778_BS3_1
                                           ........................
                                               TAAAGTTGGGTTGAGAGGGTGAA            	 >lcl|1159001_BS3_1
                                                ......................
                                               TAAAGTTGGGTTGAGAGGGTGA             	 >lcl|1159002_BS3_1
                                                .....................
                                                   GTTGGGTTGAGAGGGTGAAAATA        	 >lcl|1239967_BS3_1
                                                   .....................
                                                   GTTGGGTTGAGAGGGCGAAACA         	 >lcl|1239971_BS3_1
                                                   ...............Y....C.
                                                   GTTGGGTTGAGAGGGCGAAA           	 >lcl|1239972_BS3_1
                                                   ...............Y....
                                              GTAAAGTTGGGTTGAGAGGGTGA             	 >lcl|1415759_BS3_1
                                              . .....................
                                                  GGTTGGGTTGAGAGGGTGA             	 >lcl|1446491_BS3_1
                                                   ..................
                                                   GCTGGGTTGAGAGGGTGAAAA          	 >lcl|1568749_BS3_1
                                                   .C...................
                                                   GCTGGGTTGAGAGGGCGAA            	 >lcl|1568750_BS3_1
                                                   .C.............Y...
                                              GCCAAGTTGGGTTGAGAGGGTGA             	 >lcl|1589058_BS3_1
                                              .CC....................
                                                GAAGTTGGGTTGAGAGGGTGAA            	 >lcl|1664179_BS3_1
                                                 .....................
                                               GAAAGTTGGGTTGAGAGGGTGAAA           	 >lcl|1672244_BS3_1
                                                .......................
                                               GAAAGTTGGGTTGAGAGGGTA              	 >lcl|1672245_BS3_1
                                                ...................
                                               GAAAGTTGGGTTGAGAGGGCGA             	 >lcl|1672246_BS3_1
                                                ..................Y..
                                              GAAAAGTTGGGTTGAGAGGGTGCA            	 >lcl|1674090_BS3_1
                                              ......................C.
                                              GAAAAGTTGGGTTGAGAGGGTGATA           	 >lcl|1674091_BS3_1
                                              ....................... .
                                              GAAAAGTTGGGTTGAGAGGGTG              	 >lcl|1674095_BS3_1
                                              ......................
                                              GAAAAGTTGGGTTGAGAGGGTA              	 >lcl|1674096_BS3_1
                                              .....................
                                              GAAAAGTTGGGTTGAGAGGGA               	 >lcl|1674097_BS3_1
                                              ....................
                                              GAAAAGCTGGGTTGAGAGGGTGA             	 >lcl|1674221_BS3_1
                                              ......C................
                                                  CTTTGGGTTGAGAGGGTGA             	 >lcl|1679908_BS3_1
                                                  C .................
                                                CTCGTTGGGTTGAGAGGGTGA             	 >lcl|1700666_BS3_1
                                                C Y..................
                                                  CGTTGGGTTGAGAGGGTGAAAA          	 >lcl|1710034_BS3_1
                                                  Y.....................
                                                  CGTTGGGTTGAGAGGGTGAAA           	 >lcl|1710035_BS3_1
                                                  Y....................
                                                  CGTTGGGTTGAGAGGGTGAA            	 >lcl|1710036_BS3_1
                                                  Y...................
                                                  CGTTGGGTTGAGAGGGCGAA            	 >lcl|1710039_BS3_1
                                                  Y...............Y...
                                                CCAGTTGGGTTGAGAGGGTGAA            	 >lcl|1755583_BS3_1
                                                CC....................
                                               CCAAGTTGGGTTGAGAGGGTGAA            	 >lcl|1757743_BS3_1
                                               CC.....................
                                                 CAGTTGGGTTGAGAGGGTGAA            	 >lcl|1765487_BS3_1
                                                 C....................
                                                 CAGTTGGGTTGAGAGGGTGA             	 >lcl|1765488_BS3_1
                                                 C...................
                                               CACAGTTGGGTTGAGAGGGTGAA            	 >lcl|1776753_BS3_1
                                               C.C....................
                                               CAAAGTTGGGTTGAGAGGGTGA             	 >lcl|1782164_BS3_1
                                               C.....................
                                               CAAAGTTGGGTTGAGAGG                 	 >lcl|1782165_BS3_1
                                               C.................
                                              CAAAAGTTGGGTTGAGAGGGTGAAAA          	 >lcl|1782900_BS3_1
                                              C.........................
                                                  ATTTGGGTTGAGAGGGTGAA            	 >lcl|1793715_BS3_1
                                                  . ..................
                                                  AGTTGGGTTGAGAGGGTGAAATA         	 >lcl|1879084_BS3_1
                                                  ..................... .
                                                  AGTTGGGTTGAGAGGGCGAA            	 >lcl|1879087_BS3_1
                                                  ................Y...
                                                  AGTTGGGTTGAGAGGGCGA             	 >lcl|1879088_BS3_1
                                                  ................Y..
                                                  AGCTGGGTTGAGAGGGTGAATA          	 >lcl|1935364_BS3_1
                                                  ..C................. .
                                                  AGCTGGGTTGAGAGGGTGAAA           	 >lcl|1935365_BS3_1
                                                  ..C..................
                                                  AGCTGGGTTGAGAGGGTGA             	 >lcl|1935366_BS3_1
                                                  ..C................
                                                  AGCTGGGTTGAGAGGGCGACA           	 >lcl|1935367_BS3_1
                                                  ..C.............Y..C.
                                               AGAAGTTGGGTTGAGAGGGTGAAAA          	 >lcl|1956858_BS3_1
                                               . .......................
                                               AGAAGTTGGGTTGAGAGGGCGA             	 >lcl|1956860_BS3_1
                                               . .................Y..
                                                 ACTTTGGGTTGAGAGGGTGAA            	 >lcl|1960574_BS3_1
                                                 .C ..................
                                                  ACTTGGGTTGAGAGGGTGAA            	 >lcl|1961306_BS3_1
                                                  .C..................
                                                 ACGTTGGGTTGAGAGGGTGAAAA          	 >lcl|1967664_BS3_1
                                                 .Y.....................
                                                 ACGTTGGGTTGAGAGGGTGAAA           	 >lcl|1967665_BS3_1
                                                 .Y....................
                                                 ACGCTGGGTTGAGAGGGTGAAA           	 >lcl|1972153_BS3_1
                                                 .Y.C..................
                                                ACAGTTGGGTTGAGAGGGTGAAAAA         	 >lcl|1980644_BS3_1
                                                .C.......................
                                               ACAAGTTGGGTTGAGAGGGTGAAA           	 >lcl|1983766_BS3_1
                                               .C......................
                                               ACAAGTTGGGTTGAGAGGGCGAA            	 >lcl|1983768_BS3_1
                                               .C.................Y...
                                               ACAAGTTGGGTTGAGAGGGCGA             	 >lcl|1983769_BS3_1
                                               .C.................Y..
                                               ACAAGCTGGGTTGAGAGGGTGAAA           	 >lcl|1983901_BS3_1
                                               .C...C..................
                                               ACAAGCTGGGTTGAGAGGGTGA             	 >lcl|1983902_BS3_1
                                               .C...C................
                                                 AATTTGGGTTGAGAGGGCGAA            	 >lcl|1986669_BS3_1
                                                 .. ..............Y...
                                               AATAGTTGGGTTGAGAGGGTGAAA           	 >lcl|2002788_BS3_1
                                               .. .....................
                                               AATAGTTGGGTTGAGAGGGTGA             	 >lcl|2002789_BS3_1
                                               .. ...................
                                                 AAGTTGGGTTGAGAGGGTGTA            	 >lcl|2007534_BS3_1
                                                 ................... .
                                                 AAGTTGGGTTGAGAGGGTGACA           	 >lcl|2007539_BS3_1
                                                 ....................C.
                                                 AAGTTGGGTTGAGAGGGTGAAAAAA        	 >lcl|2007543_BS3_1
                                                 ........................
                                                 AAGTTGGGTTGAGAGGGCGTA            	 >lcl|2007545_BS3_1
                                                 .................Y. .
                                                 AAGTTGGGTTGAGAGGGCGAA            	 >lcl|2007546_BS3_1
                                                 .................Y...
                                                 AAGCTGGGTTGAGAGGGTGAAGA          	 >lcl|2018416_BS3_1
                                                 ...C................. .
                                                 AAGCTGGGTTGAGAGGGCGATA           	 >lcl|2018417_BS3_1
                                                 ...C.............Y.. .
                                               AAGAGCTGGGTTGAGAGGGTGAAA           	 >lcl|2022018_BS3_1
                                               .. ..C..................
                                                AACGTTGGGTTGAGAGGGTGAAAAA         	 >lcl|2025788_BS3_1
                                                ..Y......................
                                                AACGTTGGGTTGAGAGGGCGA             	 >lcl|2025789_BS3_1
                                                ..Y...............Y..
                                                AAAGTTGGGTTGAGAGGGTGCA            	 >lcl|2035889_BS3_1
                                                ....................C.
                                                AAAGTTGGGTTGAGAGGGTGAAAAGA        	 >lcl|2035894_BS3_1
                                                ........................
                                                AAAGTTGGGTTGAGAGGGT               	 >lcl|2035895_BS3_1
                                                ...................
                                                AAAGTTGGGTTGAGAGGGCGAACA          	 >lcl|2035899_BS3_1
                                                ..................Y...C.
                                                AAAGTTGGGTTGAGAGGGCGAAAA          	 >lcl|2035900_BS3_1
                                                ..................Y.....
                                                AAAGTTGGGTTGAGAGGG                	 >lcl|2035901_BS3_1
                                                ..................
                                                AAAGCTGGGTTGAGAGGGTGAATA          	 >lcl|2038724_BS3_1
                                                ....C................. .
                                                AAAGCTGGGTTGAGAGGGTGAA            	 >lcl|2038725_BS3_1
                                                ....C.................
                                                AAAGCTGGGTTGAGAGGGA               	 >lcl|2038727_BS3_1
                                                ....C.............
                                               AAAAGTTGGGTTGAGAGGGTGAG            	 >lcl|2043714_BS3_1
                                               ......................
                                               AAAAGTTGGGTTGAGAGGGTGAAAGA         	 >lcl|2043725_BS3_1
                                               ........................ .
                                               AAAAGTTGGGTTGAGAGGGTGAAAG          	 >lcl|2043726_BS3_1
                                               ........................
                                               AAAAGTTGGGTTGAGAGGGTG              	 >lcl|2043727_BS3_1
                                               .....................
                                               AAAAGTTGGGTTGAGAGGGT               	 >lcl|2043733_BS3_1
                                               ....................
                                               AAAAGTTGGGTTGAGAGGGCAA             	 >lcl|2043749_BS3_1
                                               ...................C .
                                               AAAAGCTGGGTTGAGAGGGTGACA           	 >lcl|2044482_BS3_1
                                               .....C................C.
                                               AAAAGCTGGGTTGAGAGGGTGAACA          	 >lcl|2044485_BS3_1
                                               .....C.................C.
                                               AAAAGCTGGGTTGAGAGGGTGAAAAA         	 >lcl|2044486_BS3_1
                                               .....C....................
                                               AAAAGCTGGGTTGAGAGGGTA              	 >lcl|2044487_BS3_1
                                               .....C..............
                                               AAAAGCTGGGTTGAGAGGGCGTA            	 >lcl|2044490_BS3_1
                                               .....C.............Y. .
                                               AAAAGCTGGGTTGAGAGGGCGATA           	 >lcl|2044492_BS3_1
                                               .....C.............Y.. .
                                               AAAAGCTGGGTTGAGAGGGCGAAAAA         	 >lcl|2044493_BS3_1
                                               .....C.............Y......
                                               AAAAGCTGGGTTGAGAGGGAA              	 >lcl|2044494_BS3_1
                                               .....C.............
