# Supplementary material for: Cytosine methylation of mature microRNAs inhibits their functions and is associated with poor prognosis in glioblastoma multiforme
Source: Mol Cancer. 2020 Feb 25;19:36. doi: 10.1186/s12943-020-01155-z (PMC7041276; doi:10.1186/s12943-020-01155-z)
Supplement: Supplementary file 5 — Additional file 5. Sequence of selected miRNA-BS. [file 12943_2020_1155_MOESM5_ESM.zip › additional_file_selected_miR_BSx/additional_file_selected_miR_BS3/hsa-mir-151b.txt]

# Tags: 55
                                                           xxxxxxxxxxxxxxxxxx
ACCUCUGAUGUGUCAGUCUCUCUUCAGGGCUCCCGAGACACAGAAACAGACACCUGCCCUCGAGGAGCUCACAGUCUAGACAAACAAACCCAGGGU	>hsa-mir-151b|2|96|ORIG
                                                           TTGAGGAGTTTATAGTTTAGTA               	 >lcl|35283_BS3_34
                                                           ....................
                                                            TGAGGAGTTTATAGTTTAGTA               	 >lcl|211345_BS3_4
                                                            ...................
                                                          TTTGAGGAGTTTATAGTTTAGTA               	 >lcl|254923_BS3_3
                                                          .....................
                                                           TTGAGGAGTTTATAGTTTA                  	 >lcl|260297_BS3_3
                                                           ...................
                                                           TTGAGGAGTTTATAGTTTAGCA               	 >lcl|371128_BS3_2
                                                           ....................C
                                                           TTGAGGAGTTTACAGTTTAGTA               	 >lcl|371130_BS3_2
                                                           ............C.......
                                                           TTGAGGAGTTTACAGTTTA                  	 >lcl|780349_BS3_1
                                                           ............C......
                                                           TTGAGGAGCTTATAGTTTAGTA               	 >lcl|780388_BS3_1
                                                           ........C...........
                                                           TTGAGGAGCTTATAGTTTA                  	 >lcl|780389_BS3_1
                                                           ........C..........
                                                           TTGAGGAGCTCACAGTCTAGTA               	 >lcl|780390_BS3_1
                                                           ........C.C.C...C...
                                                            TGAGGAGTTTACAGTTTAGTA               	 >lcl|999364_BS3_1
                                                            ...........C.......
                                                           TCGAGGAGTTTATAGTTTA                  	 >lcl|1044077_BS3_1
                                                           .Y.................
                                                           TCGAGGAGCTCACAGTCTAGTA               	 >lcl|1044080_BS3_1
                                                           .Y......C.C.C...C...
