# Supplementary material for: Cytosine methylation of mature microRNAs inhibits their functions and is associated with poor prognosis in glioblastoma multiforme
Source: Mol Cancer. 2020 Feb 25;19:36. doi: 10.1186/s12943-020-01155-z (PMC7041276; doi:10.1186/s12943-020-01155-z)
Supplement: Supplementary file 5 — Additional file 5. Sequence of selected miRNA-BS. [file 12943_2020_1155_MOESM5_ESM.zip › additional_file_selected_miR_BSx/additional_file_selected_miR_BS3/hsa-mir-4497.txt]

# Tags: 32
  xxxxxxxxxxxxxxxxx
ACCUCCGGGACGGCUGGGCGCCGGCGGCCGGGAGAUCCGCGCUUCCUGAAUCCCGGCCGGCCCGCCCGGCGCCCGUCCGCCCGCGGGUC	>hsa-mir-4497|17|89|ORIG
  TTTTGGGATGGTTGGGA                                                                      	 >lcl|125767_BS3_7
  ................
   TTTGGGATGGTTGGGA                                                                      	 >lcl|143344_BS3_6
   ...............
  TTTTGGGATGGTTGGA                                                                       	 >lcl|251596_BS3_3
  ...............
  TTTTGGGATGGCTGGGA                                                                      	 >lcl|349692_BS3_2
  ...........C....
  TTTTGGGACGGTTGGGA                                                                      	 >lcl|349710_BS3_2
  ........Y.......
   TTTGGGACGGTTGGGA                                                                      	 >lcl|356725_BS3_2
   .......Y.......
  TTTCGGGATGGTTGGGA                                                                      	 >lcl|359317_BS3_2
  ...Y............
   TTTGGGATGGCTGGGA                                                                      	 >lcl|681702_BS3_1
   ..........C....
   TTTGGGACGGTTGGGCA                                                                     	 >lcl|681937_BS3_1
   .......Y.......C
    TTGGGATGGTTGGGTA                                                                     	 >lcl|764303_BS3_1
    ...............
  TTCTGGGACGGTTGGGA                                                                      	 >lcl|793527_BS3_1
  ..C.....Y.......
   TTCGGGATGGCTGGGA                                                                      	 >lcl|800046_BS3_1
   ..Y.......C....
   TCTGGGATGGTTGGGA                                                                      	 >lcl|1025677_BS3_1
   .C.............
 GTTTTGGGATGGTTGG                                                                        	 >lcl|1179718_BS3_1
  ...............
GGTTTTGGGATGGTTGGG                                                                       	 >lcl|1420036_BS3_1
  ................
