# Supplementary material for: Cytosine methylation of mature microRNAs inhibits their functions and is associated with poor prognosis in glioblastoma multiforme
Source: Mol Cancer. 2020 Feb 25;19:36. doi: 10.1186/s12943-020-01155-z (PMC7041276; doi:10.1186/s12943-020-01155-z)
Supplement: Supplementary file 6 — Additional file 6. Results of selected miRNA-BS. [file 12943_2020_1155_MOESM6_ESM.xlsx]

## Sheet: BS1
id	mir_name	nb_tags	pct_meth	nb_tags_control	NB_CG	length	mirmat	conversion_rate	chr	start	stop	strand	ID
hsa-mir-10a	hsa-miR-10a-5p	1374	5.45851528384279	3033	1	23	uacccuguagaucCGaauuugug	0.951237263464338	chr17	48579838	48579947	-	MI0000266
hsa-mir-1228	hsa-miR-1228-5p	26	3.84615384615385	17	1	21	gugggCGggggcaggugugug	0.961538461538462	chr12	57194504	57194576	+	MI0006318
hsa-mir-125b-1	hsa-miR-125b-1-3p	671	6.11028315946349	4327	1	22	aCGgguuaggcucuugggagcu	0.950845119006554	chr11	122099757	122099844	-	MI0000446
hsa-mir-138-1	hsa-miR-138-5p	1476	2.77777777777778	388	1	23	agcugguguugugaaucaggcCG	0.988884968242766	chr3	44114212	44114310	+	MI0000476
hsa-mir-138-2	hsa-miR-138-5p	1451	2.48104755341144	368	1	23	agcugguguugugaaucaggcCG	0.988671660880687	chr16	56858518	56858601	+	MI0000455
hsa-mir-140	hsa-miR-140-3p	184	9.78260869565217	424	1	21	uaccacaggguagaaccaCGg	0.985062893081761	chr16	69933081	69933180	+	MI0000456
hsa-mir-151a	hsa-miR-151a-5p	71	2.8169014084507	291	1	21	uCGaggagcucacagucuagu	0.951403148528405	chr8	140732564	140732653	-	MI0000809
hsa-mir-16-1	hsa-miR-16-5p	351	22.7920227920228	401	2	22	uagcagcaCGuaaauauuggCG	0.9749430523918	chr13	50048973	50049061	-	MI0000070
hsa-mir-16-2	hsa-miR-16-5p	359	23.9554317548747	411	2	22	uagcagcaCGuaaauauuggCG	0.958592132505176	chr3	160404745	160404825	+	MI0000115
hsa-mir-181a-1	hsa-miR-181a-5p	49	14.2857142857143	291	2	23	aacauucaaCGcuguCGgugagu	0.968215158924205	chr1	198859044	198859153	-	MI0000289
hsa-mir-181a-2	hsa-miR-181a-5p	49	14.2857142857143	291	2	23	aacauucaaCGcuguCGgugagu	0.969976905311778	chr9	124692442	124692551	+	MI0000269
hsa-mir-181b-1	hsa-miR-181b-5p	35	5.71428571428571	188	1	23	aacauucauugcuguCGgugggu	1	chr1	198858873	198858982	-	MI0000270
hsa-mir-181b-2	hsa-miR-181b-5p	35	5.71428571428571	192	1	23	aacauucauugcuguCGgugggu	1	chr9	124693710	124693798	+	MI0000683
hsa-mir-181d	hsa-miR-181d-5p	37	5.40540540540541	80	1	23	aacauucauuguuguCGgugggu	1	chr19	13874875	13875011	+	MI0003139
hsa-mir-193b	hsa-miR-193b-5p	228	10.9649122807018	45	2	22	CGggguuuugagggCGagauga	1	chr16	14303967	14304049	+	MI0003137
hsa-mir-1973	hsa-miR-1973	54	9.25925925925926	2	1	19	acCGugcaaagguagcaua	0.964102564102564	chr4	116299725	116299768	+	MI0009983
hsa-mir-210	hsa-miR-210-3p	692	8.8150289017341	116	2	22	cugugCGugugacagCGgcuga	0.985093167701863	chr11	568089	568198	-	MI0000286
hsa-mir-29c	hsa-miR-29c-3p	31	6.45161290322581	20	1	22	uagcaccauuugaaauCGguua	0.990328820116054	chr1	207801852	207801939	-	MI0000735
hsa-mir-29c	hsa-miR-29c-5p	44	0	6	1	22	ugacCGauuucuccugguguuc	0.990328820116054	chr1	207801852	207801939	-	MI0000735
hsa-mir-320a	hsa-miR-320a	2798	5.25375268048606	769	1	22	aaaagcuggguugagagggCGa	0.964974982130093	chr8	22244962	22245043	-	MI0000542
hsa-mir-339	hsa-miR-339-3p	54	3.7037037037037	108	4	23	ugagCGccuCGaCGacagagcCG	0.996240601503759	chr7	1022933	1023026	-	MI0000815
hsa-mir-423	hsa-miR-423-5p	3930	4.27480916030534	1673	1	23	ugaggggcagagagCGagacuuu	0.975460910901266	chr17	30117079	30117172	+	MI0001445
hsa-mir-4485	hsa-miR-4485-3p	93	9.67741935483871	475	3	20	uaaCGgcCGCGguacccuaa	0.985663082437276	chr11	10508270	10508326	-	MI0016846
hsa-mir-629	hsa-miR-629-5p	25	8	247	1	21	uggguuuaCGuugggagaacu	0.96551724137931	chr15	70079372	70079468	-	MI0003643
hsa-mir-652	hsa-miR-652-3p	38	2.63157894736842	18	1	21	aauggCGccacuaggguugug	0.98932384341637	chrX	110055329	110055426	+	MI0003667
hsa-mir-93	hsa-miR-93-5p	147	6.80272108843537	294	1	23	caaagugcuguuCGugcagguag	0.997442455242967	chr7	100093768	100093847	-	MI0000095

## Sheet: BS2
id	mir_name	nb_tags	pct_meth	nb_tags_control	NB_CG	length	mirmat	conversion_rate	chr	start	stop	strand	ID
hsa-mir-125b-1	hsa-miR-125b-1-3p	504	4.96031746031746	5091	1	22	aCGgguuaggcucuugggagcu	0.973081463990555	chr11	122099757	122099844	-	MI0000446
hsa-mir-1307	hsa-miR-1307-3p	90	16.6666666666667	379	5	22	acuCGgCGuggCGuCGguCGug	0.977272727272727	chr10	103394253	103394401	-	MI0006444
hsa-mir-138-1	hsa-miR-138-5p	1233	2.67639902676399	742	1	23	agcugguguugugaaucaggcCG	0.985148514851485	chr3	44114212	44114310	+	MI0000476
hsa-mir-138-2	hsa-miR-138-5p	1152	1.99652777777778	724	1	23	agcugguguugugaaucaggcCG	0.987203350395533	chr16	56858518	56858601	+	MI0000455
hsa-mir-140	hsa-miR-140-3p	137	8.75912408759124	456	1	21	uaccacaggguagaaccaCGg	0.989184317260027	chr16	69933081	69933180	+	MI0000456
hsa-mir-151a	hsa-miR-151a-5p	115	4.34782608695652	362	1	21	uCGaggagcucacagucuagu	0.976435935198822	chr8	140732564	140732653	-	MI0000809
hsa-mir-151b	hsa-miR-151b	34	2.94117647058824	129	1	18	uCGaggagcucacagucu	0.98448275862069	chr14	100109419	100109514	-	MI0003772
hsa-mir-16-1	hsa-miR-16-5p	131	27.4809160305344	399	2	22	uagcagcaCGuaaauauuggCG	0.967806841046278	chr13	50048973	50049061	-	MI0000070
hsa-mir-181a-1	hsa-miR-181a-5p	62	6.45161290322581	328	2	23	aacauucaaCGcuguCGgugagu	0.990458015267176	chr1	198859044	198859153	-	MI0000289
hsa-mir-181a-2	hsa-miR-181a-5p	62	6.45161290322581	328	2	23	aacauucaaCGcuguCGgugagu	0.993579454253612	chr9	124692442	124692551	+	MI0000269
hsa-mir-181b-1	hsa-miR-181b-5p	40	2.5	183	1	23	aacauucauugcuguCGgugggu	0.994117647058824	chr1	198858873	198858982	-	MI0000270
hsa-mir-181b-2	hsa-miR-181b-5p	40	2.5	184	1	23	aacauucauugcuguCGgugggu	0.994117647058824	chr9	124693710	124693798	+	MI0000683
hsa-mir-181d	hsa-miR-181d-5p	40	2.5	79	1	23	aacauucauuguuguCGgugggu	0.986486486486487	chr19	13874875	13875011	+	MI0003139
hsa-mir-191	hsa-miR-191-5p	43	20.9302325581395	2442	1	23	caaCGgaaucccaaaagcagcug	0.95859872611465	chr3	49020618	49020709	-	MI0000465
hsa-mir-193b	hsa-miR-193b-5p	90	5.55555555555556	49	2	22	CGggguuuugagggCGagauga	1	chr16	14303967	14304049	+	MI0003137
hsa-mir-210	hsa-miR-210-3p	549	9.2896174863388	111	2	22	cugugCGugugacagCGgcuga	0.988896146309602	chr11	568089	568198	-	MI0000286
hsa-mir-25	hsa-miR-25-3p	46	15.2173913043478	4449	1	22	cauugcacuugucuCGgucuga	0.975423728813559	chr7	100093560	100093643	-	MI0000082
hsa-mir-27a	hsa-miR-27a-3p	266	6.01503759398496	10898	1	21	uucacaguggcuaaguucCGc	0.95917379377118	chr19	13836440	13836517	-	MI0000085
hsa-mir-29c	hsa-miR-29c-3p	102	15.6862745098039	16	1	22	uagcaccauuugaaauCGguua	0.993540051679587	chr1	207801852	207801939	-	MI0000735
hsa-mir-29c	hsa-miR-29c-5p	127	0	6	1	22	ugacCGauuucuccugguguuc	0.993540051679587	chr1	207801852	207801939	-	MI0000735
hsa-mir-30a	hsa-miR-30a-5p	25	20	1539	1	22	uguaaacauccuCGacuggaag	0.950089126559715	chr6	71403551	71403621	-	MI0000088
hsa-mir-30a	hsa-miR-30a-3p	29	10.3448275862069	881	1	22	cuuucaguCGgauguuugcagc	0.950089126559715	chr6	71403551	71403621	-	MI0000088
hsa-mir-320a	hsa-miR-320a	901	4.661487236404	976	1	22	aaaagcuggguugagagggCGa	0.975582685904551	chr8	22244962	22245043	-	MI0000542
hsa-mir-339	hsa-miR-339-3p	102	9.80392156862745	136	4	23	ugagCGccuCGaCGacagagcCG	0.993788819875776	chr7	1022933	1023026	-	MI0000815
hsa-mir-423	hsa-miR-423-3p	41	12.1951219512195	4929	1	23	agcuCGgucugaggccccucagu	0.979361678132401	chr17	30117079	30117172	+	MI0001445
hsa-mir-423	hsa-miR-423-5p	2078	4.42733397497594	1800	1	23	ugaggggcagagagCGagacuuu	0.979361678132401	chr17	30117079	30117172	+	MI0001445
hsa-mir-484	hsa-miR-484	37	2.7027027027027	747	1	22	ucaggcucaguccccuccCGau	0.987740805604203	chr16	15643294	15643372	+	MI0002468
hsa-mir-652	hsa-miR-652-3p	28	3.57142857142857	19	1	21	aauggCGccacuaggguugug	0.984771573604061	chrX	110055329	110055426	+	MI0003667
hsa-mir-7641-1	hsa-miR-7641	457	12.253829321663	2801	1	19	uugaucuCGgaagcuaagc	0.970597059705971	chr11	104252591	104252651	+	MI0024975
hsa-mir-7641-2	hsa-miR-7641	264	15.9090909090909	2879	1	19	uugaucuCGgaagcuaagc	0.956412825651303	chr14	75604209	75604261	+	MI0024976
hsa-mir-93	hsa-miR-93-5p	168	10.1190476190476	351	1	23	caaagugcuguuCGugcagguag	0.996368917937545	chr7	100093768	100093847	-	MI0000095
hsa-mir-99b	hsa-miR-99b-5p	208	8.65384615384615	6300	3	22	caccCGuagaacCGaccuugCG	0.97194950911641	chr19	51692612	51692681	+	MI0000746

## Sheet: BS3
id	mir_name	nb_tags	pct_meth	nb_tags_control	NB_CG	length	mirmat	conversion_rate	chr	start	stop	strand	ID
hsa-mir-125b-1	hsa-miR-125b-1-3p	524	4.38931297709924	2485	1	22	aCGgguuaggcucuugggagcu	0.964425876693252	chr11	122099757	122099844	-	MI0000446
hsa-mir-1307	hsa-miR-1307-3p	67	25.3731343283582	214	5	22	acuCGgCGuggCGuCGguCGug	0.957446808510638	chr10	103394253	103394401	-	MI0006444
hsa-mir-138-1	hsa-miR-138-5p	1487	2.68997982515131	1806	1	23	agcugguguugugaaucaggcCG	0.984715390021082	chr3	44114212	44114310	+	MI0000476
hsa-mir-138-2	hsa-miR-138-5p	1446	2.69709543568465	1761	1	23	agcugguguugugaaucaggcCG	0.983825989960959	chr16	56858518	56858601	+	MI0000455
hsa-mir-140	hsa-miR-140-3p	194	6.18556701030928	484	1	21	uaccacaggguagaaccaCGg	0.985	chr16	69933081	69933180	+	MI0000456
hsa-mir-151a	hsa-miR-151a-5p	144	2.77777777777778	183	1	21	uCGaggagcucacagucuagu	0.960085025980161	chr8	140732564	140732653	-	MI0000809
hsa-mir-151b	hsa-miR-151b	55	3.63636363636364	79	1	18	uCGaggagcucacagucu	0.984564498346196	chr14	100109419	100109514	-	MI0003772
hsa-mir-16-1	hsa-miR-16-5p	257	20.6225680933852	247	2	22	uagcagcaCGuaaauauuggCG	0.981404958677686	chr13	50048973	50049061	-	MI0000070
hsa-mir-16-2	hsa-miR-16-5p	263	21.6730038022814	254	2	22	uagcagcaCGuaaauauuggCG	0.955816050495942	chr3	160404745	160404825	+	MI0000115
hsa-mir-181a-1	hsa-miR-181a-5p	76	6.57894736842105	218	2	23	aacauucaaCGcuguCGgugagu	0.981308411214953	chr1	198859044	198859153	-	MI0000289
hsa-mir-181a-2	hsa-miR-181a-5p	76	6.57894736842105	218	2	23	aacauucaaCGcuguCGgugagu	0.981981981981982	chr9	124692442	124692551	+	MI0000269
hsa-mir-181b-1	hsa-miR-181b-5p	32	9.375	125	1	23	aacauucauugcuguCGgugggu	0.996124031007752	chr1	198858873	198858982	-	MI0000270
hsa-mir-181b-2	hsa-miR-181b-5p	33	9.09090909090909	129	1	23	aacauucauugcuguCGgugggu	0.99625468164794	chr9	124693710	124693798	+	MI0000683
hsa-mir-181d	hsa-miR-181d-5p	31	9.67741935483871	59	1	23	aacauucauuguuguCGgugggu	1	chr19	13874875	13875011	+	MI0003139
hsa-mir-193a	hsa-miR-193a-5p	25	8	29	2	22	ugggucuuugCGggCGagauga	0.982456140350877	chr17	31559996	31560083	+	MI0000487
hsa-mir-193b	hsa-miR-193b-5p	81	2.46913580246914	23	2	22	CGggguuuugagggCGagauga	0.982456140350877	chr16	14303967	14304049	+	MI0003137
hsa-mir-210	hsa-miR-210-3p	704	10.2272727272727	117	2	22	cugugCGugugacagCGgcuga	0.989204934886909	chr11	568089	568198	-	MI0000286
hsa-mir-29c	hsa-miR-29c-5p	107	0	7	1	22	ugacCGauuucuccugguguuc	0.98911465892598	chr1	207801852	207801939	-	MI0000735
hsa-mir-29c	hsa-miR-29c-3p	109	10.0917431192661	18	1	22	uagcaccauuugaaauCGguua	0.98911465892598	chr1	207801852	207801939	-	MI0000735
hsa-mir-320a	hsa-miR-320a	2062	6.20756547041707	1001	1	22	aaaagcuggguugagagggCGa	0.962657613967022	chr8	22244962	22245043	-	MI0000542
hsa-mir-339	hsa-miR-339-3p	80	12.5	89	4	23	ugagCGccuCGaCGacagagcCG	0.990625	chr7	1022933	1023026	-	MI0000815
hsa-mir-423	hsa-miR-423-3p	27	18.5185185185185	2700	1	23	agcuCGgucugaggccccucagu	0.976771537783005	chr17	30117079	30117172	+	MI0001445
hsa-mir-423	hsa-miR-423-5p	4252	4.65663217309501	625	1	23	ugaggggcagagagCGagacuuu	0.976771537783005	chr17	30117079	30117172	+	MI0001445
hsa-mir-4485	hsa-miR-4485-3p	56	8.92857142857143	83	3	20	uaaCGgcCGCGguacccuaa	0.977777777777778	chr11	10508270	10508326	-	MI0016846
hsa-mir-4497	hsa-miR-4497	32	28.125	21	2	17	cucCGggaCGgcugggc	0.955056179775281	chr12	109833348	109833436	+	MI0016859
hsa-mir-652	hsa-miR-652-3p	35	0	13	1	21	aauggCGccacuaggguugug	0.975409836065574	chrX	110055329	110055426	+	MI0003667
hsa-mir-93	hsa-miR-93-5p	124	6.45161290322581	209	1	23	caaagugcuguuCGugcagguag	0.99077868852459	chr7	100093768	100093847	-	MI0000095

## Sheet: intersect BS1 BS2 BS3
mir_name	mean	standard_erro
hsa-miR-16-5p	23.6318	2.02387
hsa-miR-29c-3p	10.7432	2.68564
hsa-miR-210-3p	9.44397	0.414921
hsa-miR-181a-5p	9.10543	2.59041
hsa-miR-339-3p	8.66921	2.60188
hsa-miR-140-3p	8.24243	1.07003
hsa-miR-93-5p	7.79113	1.16836
hsa-miR-193b-5p	6.32987	2.48289
hsa-miR-181b-5p	5.8631	1.98604
hsa-miR-181d-5p	5.86094	2.08442
hsa-miR-320a	5.37427	0.450364
hsa-miR-125b-1-3p	5.1533	0.506085
hsa-miR-423-5p	4.45292	0.110963
hsa-miR-151a-5p	3.31417	0.516952
hsa-miR-138-5p	2.38918	0.205384
hsa-miR-652-3p	2.06767	1.06884
hsa-miR-29c-5p	0	0
Pearson correlation	BS1	BS2	BS3
BS1	1	0.774976	0.677705
BS2	0.774976	1	0.811169
BS3	0.677705	0.811169	1
