# Supplementary material for: Cytosine methylation of mature microRNAs inhibits their functions and is associated with poor prognosis in glioblastoma multiforme
Source: Mol Cancer. 2020 Feb 25;19:36. doi: 10.1186/s12943-020-01155-z (PMC7041276; doi:10.1186/s12943-020-01155-z)
Supplement: Supplementary file 7 — Additional file 7. Results of 5mC-RIP-Array analyses. [file 12943_2020_1155_MOESM7_ESM.xlsx]

## Sheet: Feuil1
	T98G	U118	LN229
hsa-miR-181a-5p	927.15	931.45	881.2
hsa-miR-100-5p	131.29	112.99	942.27
hsa-miR-210-3p	421.68	370.5	73.52
hsa-miR-184	812.75	824.09	0.52		500-1000
hsa-miR-181c-5p	205.55	186.97	0.52		100-500
hsa-miR-193a-5p	107.14	104.45	0.71		5-100
hsa-miR-20b-5p	205.07	260.78	0.6		0-5
hsa-miR-30c-5p	358.71	333.91	0.85
hsa-miR-9-5p	0.98	49.41	230.72
hsa-miR-181d-5p	98.82	0.89	87.83
hsa-miR-27a-3p	47.89	0.88	75.58
hsa-miR-10b-5p	334.69	0.79	0.63
hsa-miR-16-5p	0.96	0.92	392.53
hsa-miR-218-5p	0.98	372.22	0.67
hsa-miR-126-3p	55.08	0.87	0.76
hsa-miR-181b-5p	51.51	0.88	0.52
hsa-miR-18a-5p	35.67	0.92	0.61
hsa-miR-34c-5p	1.64	0.91	0.83
hsa-miR-203a-3p	1.46	1.09	0.62
hsa-miR-146b-5p	1.39	0.89	0.68
hsa-miR-17-5p	1.39	0.87	0.86
hsa-miR-125a-5p	1.38	0.89	0.59
hsa-miR-301a-3p	1.38	1.15	0.7
hsa-miR-148b-3p	1.37	0.91	0.93
hsa-miR-15a-5p	1.37	0.89	0.82
hsa-miR-23b-3p	1.35	0.92	0.54
hsa-miR-372-3p	1.34	0.9	0.87
hsa-miR-214-3p	1.33	0.92	0.58
hsa-let-7c-5p	1.33	0.85	1.06
hsa-miR-193b-3p	1.27	0.91	0.85
hsa-miR-98-5p	1.27	0.86	0.62
hsa-miR-122-5p	1.25	1.12	0.78
hsa-let-7d-5p	1.25	0.98	0.7
hsa-let-7f-5p	1.23	0.97	0.86
hsa-miR-128-3p	1.21	0.76	0.69
hsa-let-7g-5p	1.2	0.89	0.69
hsa-miR-134-5p	1.19	0.75	0.59
hsa-miR-143-3p	1.19	0.94	0.61
hsa-miR-206	1.18	1.07	0.81
hsa-miR-146a-5p	1.17	0.74	0.65
hsa-miR-19a-3p	1.17	1.03	0.87
hsa-miR-32-5p	1.17	0.94	0.59
hsa-miR-20a-5p	1.16	0.89	0.68
hsa-miR-29b-3p	1.15	0.87	0.59
hsa-miR-149-5p	1.15	1.02	0.91
hsa-miR-133b	1.13	0.99	0.78
hsa-miR-135b-5p	1.13	0.83	0.53
hsa-miR-144-3p	1.12	0.82	0.86
hsa-miR-378a-3p	1.09	0.85	0.59
hsa-miR-150-5p	1.07	0.87	0.66
hsa-let-7a-5p	1.04	0.95	0.86
hsa-miR-96-5p	1.04	0.78	0.91
hsa-miR-138-5p	1	0.73	0.66
hsa-miR-373-3p	1	0.96	0.64
hsa-miR-29a-3p	1	1.17	0.87
hsa-miR-10a-5p	1	0.78	0.75
hsa-miR-34a-5p	1	0.83	0.73
hsa-miR-335-5p	0.99	0.89	0.81
hsa-miR-7-5p	0.99	0.88	0.7
hsa-let-7e-5p	0.98	0.89	0.88
hsa-miR-200c-3p	0.97	1.05	0.49
hsa-miR-191-5p	0.97	0.82	0.65
hsa-miR-21-5p	0.96	0.78	0.6
hsa-miR-15b-5p	0.96	0.8	0.5
hsa-miR-205-5p	0.95	1.08	0.69
hsa-miR-215-5p	0.95	0.98	0.94
hsa-miR-142-5p	0.92	0.91	0.91
hsa-miR-140-5p	0.92	0.8	0.71
hsa-miR-25-3p	0.92	1.01	0.62
hsa-let-7b-5p	0.91	1.02	0.6
hsa-miR-27b-3p	0.91	0.96	0.93
hsa-miR-148a-3p	0.9	0.87	0.56
hsa-miR-127-5p	0.89	1.08	0.65
hsa-miR-183-5p	0.87	0.81	0.52
hsa-miR-92a-3p	0.86	1.04	0.75
hsa-let-7i-5p	0.82	0.91	0.57
hsa-miR-222-3p	0.81	0.92	0.55
hsa-miR-125b-5p	0.81	0.79	0.57
hsa-miR-196a-5p	0.78	1.14	1.27
hsa-miR-124-3p	0.74	1.12	1
hsa-miR-1-3p	0.73	1.11	0.65
hsa-miR-155-5p	0.71	0.97	0.5
hsa-miR-132-3p	0.67	0.91	0.56
hsa-miR-130a-3p	0.66	0.78	0.57
